# Supplementary material for: Unveiling the Therapeutic Potential of Targeting RRM2 in Hepatocellular Carcinoma: An Integrated In Silico and In Vitro Study
Source: Funct Integr Genomics. 2025 Jun 10;25(1):123. doi: 10.1007/s10142-025-01630-0 (PMC12152083; doi:10.1007/s10142-025-01630-0)
Supplement: Supplementary file 1 — Supplementary Material 1 [file 10142_2025_1630_MOESM1_ESM.xlsx]

## Sheet: All
DAVID codes for overlappedGenes
From	David Code	Species	Gene Name
GINS1	9837	Homo sapiens	GINS complex subunit 1(GINS1)
TOP2A	7153	Homo sapiens	DNA topoisomerase II alpha(TOP2A)
HELLS	3070	Homo sapiens	helicase, lymphoid specific(HELLS)
RRM2	6241	Homo sapiens	ribonucleotide reductase regulatory subunit M2(RRM2)
NCAPG	64151	Homo sapiens	non-SMC condensin I complex subunit G(NCAPG)
TTK	7272	Homo sapiens	TTK protein kinase(TTK)
ACSL4	2182	Homo sapiens	acyl-CoA synthetase long chain family member 4(ACSL4)
HMMR	3161	Homo sapiens	hyaluronan mediated motility receptor(HMMR)
NDC80	10403	Homo sapiens	NDC80 kinetochore complex component(NDC80)
AURKA	6790	Homo sapiens	aurora kinase A(AURKA)
ASPM	259266	Homo sapiens	assembly factor for spindle microtubules(ASPM)
SULT1C2	6819	Homo sapiens	sulfotransferase family 1C member 2(SULT1C2)
CCNB1	891	Homo sapiens	cyclin B1(CCNB1)
RACGAP1	29127	Homo sapiens	Rac GTPase activating protein 1(RACGAP1)
PRC1	9055	Homo sapiens	protein regulator of cytokinesis 1(PRC1)
CDK1	983	Homo sapiens	cyclin dependent kinase 1(CDK1)
PBK	55872	Homo sapiens	PDZ binding kinase(PBK)
GPC3	2719	Homo sapiens	glypican 3(GPC3)
BIRC5	332	Homo sapiens	baculoviral IAP repeat containing 5(BIRC5)
NEK2	4751	Homo sapiens	NIMA related kinase 2(NEK2)
KIF20A	10112	Homo sapiens	kinesin family member 20A(KIF20A)
CD24	100133941	Homo sapiens	CD24 molecule(CD24)
MAD2L1	4085	Homo sapiens	mitotic arrest deficient 2 like 1(MAD2L1)
Category	Term	Count	%	PValue	Genes	List Total	Pop Hits	Pop Total	Fold Enrichment	Bonferroni	Benjamini	FDR
KEGG_PATHWAY	hsa04110:Cell cycle	5	21.7391	6.53842e-05	891, 10403, 4085, 983, 7272	14	157	8662	19.7043	0.00241637	0.00241921	0.00241921
KEGG_PATHWAY	hsa04914:Progesterone-mediated oocyte maturation	4	17.3913	0.000416165	891, 4085, 6790, 983	14	102	8662	24.2633	0.0152833	0.00769904	0.00769904
KEGG_PATHWAY	hsa04114:Oocyte meiosis	4	17.3913	0.000865353	891, 4085, 6790, 983	14	131	8662	18.892	0.0315243	0.0106727	0.0106727
KEGG_PATHWAY	hsa04115:p53 signaling pathway	3	13.0435	0.00528436	6241, 891, 983	14	74	8662	25.083	0.17802	0.0488803	0.0488803
KEGG_PATHWAY	hsa01524:Platinum drug resistance	2	8.69565	0.104255	7153, 332	14	73	8662	16.9511	0.982986	0.771489	0.771489
KEGG_PATHWAY	hsa04218:Cellular senescence	2	8.69565	0.210555	891, 983	14	156	8662	7.93223	0.999841	1	1
KEGG_PATHWAY	hsa05170:Human immunodeficiency virus 1 infection	2	8.69565	0.27556	891, 983	14	212	8662	5.83693	0.999993	1	1
KEGG_PATHWAY	hsa01100:Metabolic pathways	2	8.69565	0.922522	6241, 2182	14	1546	8662	0.800407	1	1	1
KEGG_PATHWAY	hsa04068:FoxO signaling pathway	1	4.34783	1	891	14	131	8662	4.72301	1	1	1
KEGG_PATHWAY	hsa00230:Purine metabolism	1	4.34783	1	6241	14	128	8662	4.83371	1	1	1
KEGG_PATHWAY	hsa01232:Nucleotide metabolism	1	4.34783	1	6241	14	85	8662	7.27899	1	1	1
KEGG_PATHWAY	hsa04146:Peroxisome	1	4.34783	1	2182	14	83	8662	7.45439	1	1	1
KEGG_PATHWAY	hsa05207:Chemical carcinogenesis - receptor activation	1	4.34783	1	332	14	212	8662	2.91846	1	1	1
KEGG_PATHWAY	hsa05161:Hepatitis B	1	4.34783	1	332	14	162	8662	3.81922	1	1	1
KEGG_PATHWAY	hsa05166:Human T-cell leukemia virus 1 infection	1	4.34783	1	4085	14	222	8662	2.787	1	1	1
KEGG_PATHWAY	hsa05210:Colorectal cancer	1	4.34783	1	332	14	86	8662	7.19435	1	1	1
KEGG_PATHWAY	hsa04640:Hematopoietic cell lineage	1	4.34783	1	100133941	14	99	8662	6.24964	1	1	1
KEGG_PATHWAY	hsa05205:Proteoglycans in cancer	1	4.34783	1	2719	14	205	8662	3.01812	1	1	1
KEGG_PATHWAY	hsa01212:Fatty acid metabolism	1	4.34783	1	2182	14	57	8662	10.8546	1	1	1
KEGG_PATHWAY	hsa00071:Fatty acid degradation	1	4.34783	1	2182	14	43	8662	14.3887	1	1	1
KEGG_PATHWAY	hsa00061:Fatty acid biosynthesis	1	4.34783	1	2182	14	18	8662	34.373	1	1	1
KEGG_PATHWAY	hsa04148:Efferocytosis	1	4.34783	1	100133941	14	156	8662	3.96612	1	1	1
KEGG_PATHWAY	hsa05200:Pathways in cancer	1	4.34783	1	332	14	531	8662	1.16519	1	1	1
KEGG_PATHWAY	hsa04210:Apoptosis	1	4.34783	1	332	14	136	8662	4.54937	1	1	1
KEGG_PATHWAY	hsa04540:Gap junction	1	4.34783	1	983	14	88	8662	7.03084	1	1	1
KEGG_PATHWAY	hsa04920:Adipocytokine signaling pathway	1	4.34783	1	2182	14	70	8662	8.83878	1	1	1
KEGG_PATHWAY	hsa03320:PPAR signaling pathway	1	4.34783	1	2182	14	75	8662	8.24952	1	1	1
KEGG_PATHWAY	hsa05203:Viral carcinogenesis	1	4.34783	1	983	14	204	8662	3.03291	1	1	1
KEGG_PATHWAY	hsa04714:Thermogenesis	1	4.34783	1	2182	14	232	8662	2.66687	1	1	1
KEGG_PATHWAY	hsa04512:ECM-receptor interaction	1	4.34783	1	3161	14	89	8662	6.95185	1	1	1
KEGG_PATHWAY	hsa00240:Pyrimidine metabolism	1	4.34783	1	6241	14	58	8662	10.6675	1	1	1
KEGG_PATHWAY	hsa00983:Drug metabolism - other enzymes	1	4.34783	1	6241	14	80	8662	7.73393	1	1	1
KEGG_PATHWAY	hsa04215:Apoptosis - multiple species	1	4.34783	1	332	14	32	8662	19.3348	1	1	1
KEGG_PATHWAY	hsa04390:Hippo signaling pathway	1	4.34783	1	332	14	157	8662	3.94086	1	1	1
KEGG_PATHWAY	hsa04814:Motor proteins	1	4.34783	1	10112	14	193	8662	3.20577	1	1	1
KEGG_PATHWAY	hsa00480:Glutathione metabolism	1	4.34783	1	6241	14	57	8662	10.8546	1	1	1
KEGG_PATHWAY	hsa04216:Ferroptosis	1	4.34783	1	2182	14	42	8662	14.7313	1	1	1
GOTERM_BP_DIRECT	GO:0051301~cell division	10	43.4783	1.88186e-10	891, 10403, 4085, 6790, 3070, 332, 983, 4751, 9055, 64151	23	386	19256	21.6896	5.28803e-08	5.28803e-08	5.06221e-08
GOTERM_BP_DIRECT	GO:0007052~mitotic spindle organization	5	21.7391	4.51235e-07	891, 10403, 6790, 332, 7272	23	56	19256	74.7516	0.000126789	6.33985e-05	6.06911e-05
GOTERM_BP_DIRECT	GO:0007094~mitotic spindle assembly checkpoint	4	17.3913	5.15094e-06	10403, 4085, 332, 7272	23	30	19256	111.629	0.00144637	0.000482471	0.000461867
GOTERM_BP_DIRECT	GO:0000278~mitotic cell cycle	5	21.7391	1.62379e-05	55872, 10403, 6790, 332, 4751	23	137	19256	30.5554	0.00455249	0.00114071	0.001092
GOTERM_BP_DIRECT	GO:0000086~G2/M transition of mitotic cell cycle	4	17.3913	2.45012e-05	891, 6790, 332, 983	23	50	19256	66.9774	0.00686127	0.00137697	0.00131816
GOTERM_BP_DIRECT	GO:0051256~mitotic spindle midzone assembly	3	13.0435	6.81064e-05	332, 29127, 9055	23	11	19256	228.332	0.0189566	0.00318965	0.00305344
GOTERM_BP_DIRECT	GO:0090267~positive regulation of mitotic cell cycle spindle assembly checkpoint	3	13.0435	8.16711e-05	10403, 4085, 332	23	12	19256	209.304	0.0226892	0.00327851	0.0031385
GOTERM_BP_DIRECT	GO:0007059~chromosome segregation	4	17.3913	0.000172631	7153, 10403, 4751, 7272	23	96	19256	34.8841	0.0473556	0.00606367	0.00580472
GOTERM_BP_DIRECT	GO:0007051~spindle organization	3	13.0435	0.000210579	6790, 259266, 7272	23	19	19256	132.192	0.057462	0.00657476	0.00629399
GOTERM_BP_DIRECT	GO:0045931~positive regulation of mitotic cell cycle	3	13.0435	0.000724651	891, 6790, 332	23	35	19256	71.7615	0.184294	0.0197209	0.0188787
GOTERM_BP_DIRECT	GO:0018105~peptidyl-serine phosphorylation	4	17.3913	0.000771993	55872, 6790, 983, 7272	23	160	19256	20.9304	0.195081	0.0197209	0.0188787
GOTERM_BP_DIRECT	GO:0032465~regulation of cytokinesis	3	13.0435	0.000899971	6790, 10112, 9055	23	39	19256	64.4013	0.223537	0.0210743	0.0201744
GOTERM_BP_DIRECT	GO:0000281~mitotic cytokinesis	3	13.0435	0.00240656	332, 29127, 10112	23	64	19256	39.2446	0.491891	0.0520188	0.0497974
GOTERM_BP_DIRECT	GO:1905448~positive regulation of mitochondrial ATP synthesis coupled electron transport	2	8.69565	0.00456253	891, 983	23	4	19256	418.609	0.723351	0.0854715	0.0818214
GOTERM_BP_DIRECT	GO:0007057~spindle assembly involved in female meiosis I	2	8.69565	0.00456253	10403, 6790	23	4	19256	418.609	0.723351	0.0854715	0.0818214
GOTERM_BP_DIRECT	GO:0006260~DNA replication	3	13.0435	0.00833241	6241, 983, 9837	23	121	19256	20.7575	0.904747	0.145859	0.13963
GOTERM_BP_DIRECT	GO:0006468~protein phosphorylation	4	17.3913	0.00882423	6790, 332, 983, 4751	23	379	19256	8.83607	0.917141	0.145859	0.13963
GOTERM_BP_DIRECT	GO:0000226~microtubule cytoskeleton organization	3	13.0435	0.0108722	332, 983, 9055	23	139	19256	18.0694	0.953663	0.169727	0.162479
GOTERM_BP_DIRECT	GO:0034501~protein localization to kinetochore	2	8.69565	0.0124992	983, 7272	23	11	19256	152.221	0.970824	0.175614	0.168114
GOTERM_BP_DIRECT	GO:0051988~regulation of attachment of spindle microtubules to kinetochore	2	8.69565	0.0124992	29127, 4751	23	11	19256	152.221	0.970824	0.175614	0.168114
GOTERM_BP_DIRECT	GO:0043066~negative regulation of apoptotic process	4	17.3913	0.019162	4085, 6790, 332, 983	23	506	19256	6.61832	0.995647	0.256406	0.245456
GOTERM_BP_DIRECT	GO:0009948~anterior/posterior axis specification	2	8.69565	0.0237326	6790, 2719	23	21	19256	79.735	0.998828	0.30313	0.290185
GOTERM_BP_DIRECT	GO:0001824~blastocyst development	2	8.69565	0.0270787	6241, 4751	23	24	19256	69.7681	0.999553	0.330831	0.316703
GOTERM_BP_DIRECT	GO:0006915~apoptotic process	4	17.3913	0.0290818	6790, 3070, 332, 983	23	594	19256	5.63783	0.99975	0.340499	0.325958
GOTERM_BP_DIRECT	GO:0016477~cell migration	3	13.0435	0.030334	983, 100133941, 2719	23	240	19256	10.4652	0.999826	0.340693	0.326144
GOTERM_BP_DIRECT	GO:0010971~positive regulation of G2/M transition of mitotic cell cycle	2	8.69565	0.0315232	891, 983	23	28	19256	59.8012	0.999877	0.340693	0.326144
GOTERM_BP_DIRECT	GO:0016310~phosphorylation	4	17.3913	0.0328529	55872, 6790, 4751, 7272	23	623	19256	5.37539	0.999916	0.341914	0.327312
GOTERM_BP_DIRECT	GO:0000070~mitotic sister chromatid segregation	2	8.69565	0.0359484	10403, 4085	23	32	19256	52.3261	0.999966	0.360768	0.345361
GOTERM_BP_DIRECT	GO:0000132~establishment of mitotic spindle orientation	2	8.69565	0.0414526	10403, 4085	23	37	19256	45.255	0.999993	0.401662	0.384509
GOTERM_BP_DIRECT	GO:0090307~mitotic spindle assembly	2	8.69565	0.0501971	332, 4751	23	45	19256	37.2097	0.999999	0.47018	0.450101
GOTERM_BP_DIRECT	GO:0045995~regulation of embryonic development	2	8.69565	0.0523713	29127, 983	23	47	19256	35.6263	1	0.474721	0.454448
GOTERM_BP_DIRECT	GO:0042752~regulation of circadian rhythm	2	8.69565	0.0738536	7153, 983	23	67	19256	24.9916	1	0.648527	0.620832
GOTERM_BP_DIRECT	GO:0048511~rhythmic process	2	8.69565	0.0844196	7153, 983	23	77	19256	21.7459	1	0.718846	0.688148
GOTERM_BP_DIRECT	GO:0031647~regulation of protein stability	2	8.69565	0.0959093	10403, 6790	23	88	19256	19.0277	1	0.792663	0.758812
GOTERM_MF_DIRECT	GO:0019901~protein kinase binding	6	26.087	0.00019697	891, 6790, 29127, 100133941, 10112, 9055	23	483	18883	10.1988	0.0136946	0.00585802	0.00560696
GOTERM_MF_DIRECT	GO:0005524~ATP binding	9	39.1304	0.000217207	55872, 7153, 6790, 3070, 983, 4751, 10112, 2182, 7272	23	1540	18883	4.79805	0.0150911	0.00585802	0.00560696
GOTERM_MF_DIRECT	GO:0008017~microtubule binding	5	21.7391	0.000251058	10403, 332, 29127, 10112, 9055	23	272	18883	15.0919	0.0174227	0.00585802	0.00560696
GOTERM_MF_DIRECT	GO:0004674~protein serine/threonine kinase activity	5	21.7391	0.000948344	55872, 6790, 983, 4751, 7272	23	387	18883	10.6072	0.0642581	0.016596	0.0158848
GOTERM_MF_DIRECT	GO:0004672~protein kinase activity	4	17.3913	0.00971276	55872, 6790, 983, 4751	23	385	18883	8.52987	0.49501	0.126537	0.121114
GOTERM_MF_DIRECT	GO:0005515~protein binding	21	91.3043	0.010846	6241, 6790, 7153, 4085, 3070, 4751, 9055, 3161, 7272, 55872, 891, 10403, 332, 6819, 29127, 983, 100133941, 9837, 10112, 2719, 64151	23	12707	18883	1.35681	0.533907	0.126537	0.121114
GOTERM_MF_DIRECT	GO:0004712~protein serine/threonine/tyrosine kinase activity	2	8.69565	0.034394	6790, 7272	23	30	18883	54.7333	0.913702	0.340319	0.325734
GOTERM_MF_DIRECT	GO:0030332~cyclin binding	2	8.69565	0.0388936	10403, 983	23	34	18883	48.2941	0.937769	0.340319	0.325734
GOTERM_MF_DIRECT	GO:0042803~protein homodimerization activity	4	17.3913	0.0537572	6241, 7153, 4085, 332	23	744	18883	4.41398	0.979098	0.418112	0.400192
GOTERM_MF_DIRECT	GO:0046982~protein heterodimerization activity	3	13.0435	0.0699946	7153, 6790, 332	23	375	18883	6.568	0.993777	0.489962	0.468964
GOTERM_CC_DIRECT	GO:0005819~spindle	8	34.7826	1.50657e-10	6790, 332, 29127, 10112, 259266, 9055, 3161, 7272	23	150	20521	47.5849	1.34085e-08	1.34085e-08	1.0998e-08
GOTERM_CC_DIRECT	GO:0030496~midbody	8	34.7826	7.08364e-10	6790, 332, 29127, 983, 4751, 10112, 259266, 9055	23	187	20521	38.1697	6.30443e-08	3.15222e-08	2.58553e-08
GOTERM_CC_DIRECT	GO:0000776~kinetochore	6	26.087	5.64774e-07	10403, 4085, 6790, 332, 4751, 7272	23	156	20521	34.3161	5.02637e-05	1.6755e-05	1.37428e-05
GOTERM_CC_DIRECT	GO:0005634~nucleus	18	78.2609	4.56627e-06	6241, 6790, 7153, 4085, 3070, 4751, 259266, 9055, 7272, 55872, 891, 10403, 332, 29127, 983, 9837, 10112, 64151	23	6021	20521	2.66732	0.000406317	0.0001016	8.33345e-05
GOTERM_CC_DIRECT	GO:0005876~spindle microtubule	4	17.3913	9.53186e-06	6790, 332, 983, 9055	23	39	20521	91.5095	0.00084798	0.000169667	0.000139165
GOTERM_CC_DIRECT	GO:0000775~chromosome, centromeric region	4	17.3913	4.07334e-05	7153, 10403, 3070, 332	23	63	20521	56.6487	0.00361879	0.000604213	0.00049559
GOTERM_CC_DIRECT	GO:0005813~centrosome	7	30.4348	4.81232e-05	891, 10403, 6790, 983, 4751, 259266, 3161	23	651	20521	9.59374	0.00427391	0.000611852	0.000501856
GOTERM_CC_DIRECT	GO:0005737~cytoplasm	16	69.5652	8.1084e-05	6790, 7153, 4085, 4751, 259266, 9055, 2182, 3161, 7272, 891, 10403, 332, 6819, 983, 9837, 64151	23	5636	20521	2.53291	0.00719079	0.00090206	0.000739892
GOTERM_CC_DIRECT	GO:0005874~microtubule	5	21.7391	0.000364792	6790, 332, 29127, 4751, 10112	23	326	20521	13.6843	0.0319508	0.00333327	0.00273403
GOTERM_CC_DIRECT	GO:0000922~spindle pole	4	17.3913	0.000374525	891, 4085, 4751, 9055	23	133	20521	26.8336	0.0327894	0.00333327	0.00273403
GOTERM_CC_DIRECT	GO:0072686~mitotic spindle	4	17.3913	0.000463035	4085, 6790, 29127, 983	23	143	20521	24.9571	0.0403817	0.00374637	0.00307287
GOTERM_CC_DIRECT	GO:0015630~microtubule cytoskeleton	4	17.3913	0.00113893	6790, 332, 9055, 3161	23	195	20521	18.3019	0.0964486	0.00815371	0.00668787
GOTERM_CC_DIRECT	GO:0005654~nucleoplasm	12	52.1739	0.00119099	891, 7153, 10403, 4085, 6790, 332, 29127, 983, 4751, 9837, 10112, 9055	23	3972	20521	2.69552	0.100631	0.00815371	0.00668787
GOTERM_CC_DIRECT	GO:0097125~cyclin B1-CDK1 complex	2	8.69565	0.00214305	891, 983	23	2	20521	892.217	0.173814	0.0136237	0.0111745
GOTERM_CC_DIRECT	GO:0005829~cytosol	13	56.5217	0.00564906	6241, 6790, 4085, 4751, 9055, 3161, 891, 10403, 332, 6819, 29127, 983, 64151	23	5537	20521	2.09479	0.396006	0.0335177	0.0274921
GOTERM_CC_DIRECT	GO:0032133~chromosome passenger complex	2	8.69565	0.006416	6790, 332	23	6	20521	297.406	0.436092	0.035689	0.029273
GOTERM_CC_DIRECT	GO:0000940~condensed chromosome outer kinetochore	2	8.69565	0.0117326	891, 10403	23	11	20521	162.221	0.650195	0.0614238	0.0503813
GOTERM_CC_DIRECT	GO:0005814~centriole	3	13.0435	0.0139787	7153, 6790, 332	23	169	20521	15.8382	0.714321	0.0691171	0.0566916
GOTERM_CC_DIRECT	GO:0072687~meiotic spindle	2	8.69565	0.0170221	6790, 259266	23	16	20521	111.527	0.783033	0.0797351	0.0654007
GOTERM_CC_DIRECT	GO:0051233~spindle midzone	2	8.69565	0.028564	6790, 29127	23	27	20521	66.0902	0.924166	0.123987	0.101697
GOTERM_CC_DIRECT	GO:0000228~nuclear chromosome	2	8.69565	0.0296068	7153, 332	23	28	20521	63.7298	0.931079	0.123987	0.101697
GOTERM_CC_DIRECT	GO:0000793~condensed chromosome	2	8.69565	0.0306485	7153, 64151	23	29	20521	61.5322	0.937363	0.123987	0.101697
GOTERM_CC_DIRECT	GO:0097431~mitotic spindle pole	2	8.69565	0.0410075	6790, 259266	23	39	20521	45.7547	0.975926	0.158681	0.130154
GOTERM_CC_DIRECT	GO:0000794~condensed nuclear chromosome	2	8.69565	0.0430666	4751, 64151	23	41	20521	43.5228	0.980117	0.159705	0.130994

## Sheet: DAVID codes for overlappedGenes
From	David Code	Species	Gene Name
GINS1	9837	Homo sapiens	GINS complex subunit 1(GINS1)
TOP2A	7153	Homo sapiens	DNA topoisomerase II alpha(TOP2A)
HELLS	3070	Homo sapiens	helicase, lymphoid specific(HELLS)
RRM2	6241	Homo sapiens	ribonucleotide reductase regulatory subunit M2(RRM2)
NCAPG	64151	Homo sapiens	non-SMC condensin I complex subunit G(NCAPG)
TTK	7272	Homo sapiens	TTK protein kinase(TTK)
ACSL4	2182	Homo sapiens	acyl-CoA synthetase long chain family member 4(ACSL4)
HMMR	3161	Homo sapiens	hyaluronan mediated motility receptor(HMMR)
NDC80	10403	Homo sapiens	NDC80 kinetochore complex component(NDC80)
AURKA	6790	Homo sapiens	aurora kinase A(AURKA)
ASPM	259266	Homo sapiens	assembly factor for spindle microtubules(ASPM)
SULT1C2	6819	Homo sapiens	sulfotransferase family 1C member 2(SULT1C2)
CCNB1	891	Homo sapiens	cyclin B1(CCNB1)
RACGAP1	29127	Homo sapiens	Rac GTPase activating protein 1(RACGAP1)
PRC1	9055	Homo sapiens	protein regulator of cytokinesis 1(PRC1)
CDK1	983	Homo sapiens	cyclin dependent kinase 1(CDK1)
PBK	55872	Homo sapiens	PDZ binding kinase(PBK)
GPC3	2719	Homo sapiens	glypican 3(GPC3)
BIRC5	332	Homo sapiens	baculoviral IAP repeat containing 5(BIRC5)
NEK2	4751	Homo sapiens	NIMA related kinase 2(NEK2)
KIF20A	10112	Homo sapiens	kinesin family member 20A(KIF20A)
CD24	100133941	Homo sapiens	CD24 molecule(CD24)
MAD2L1	4085	Homo sapiens	mitotic arrest deficient 2 like 1(MAD2L1)

## Sheet: KEGG
Category	Term	Count	%	PValue	Genes	List Total	Pop Hits	Pop Total	Fold Enrichment	Bonferroni	Benjamini	FDR
KEGG_PATHWAY	hsa04110:Cell cycle	5	21.7391	6.53842e-05	891, 10403, 4085, 983, 7272	14	157	8662	19.7043	0.00241637	0.00241921	0.00241921
KEGG_PATHWAY	hsa04914:Progesterone-mediated oocyte maturation	4	17.3913	0.000416165	891, 4085, 6790, 983	14	102	8662	24.2633	0.0152833	0.00769904	0.00769904
KEGG_PATHWAY	hsa04114:Oocyte meiosis	4	17.3913	0.000865353	891, 4085, 6790, 983	14	131	8662	18.892	0.0315243	0.0106727	0.0106727
KEGG_PATHWAY	hsa04115:p53 signaling pathway	3	13.0435	0.00528436	6241, 891, 983	14	74	8662	25.083	0.17802	0.0488803	0.0488803
KEGG_PATHWAY	hsa01524:Platinum drug resistance	2	8.69565	0.104255	7153, 332	14	73	8662	16.9511	0.982986	0.771489	0.771489
KEGG_PATHWAY	hsa04218:Cellular senescence	2	8.69565	0.210555	891, 983	14	156	8662	7.93223	0.999841	1	1
KEGG_PATHWAY	hsa05170:Human immunodeficiency virus 1 infection	2	8.69565	0.27556	891, 983	14	212	8662	5.83693	0.999993	1	1
KEGG_PATHWAY	hsa01100:Metabolic pathways	2	8.69565	0.922522	6241, 2182	14	1546	8662	0.800407	1	1	1
KEGG_PATHWAY	hsa04068:FoxO signaling pathway	1	4.34783	1	891	14	131	8662	4.72301	1	1	1
KEGG_PATHWAY	hsa00230:Purine metabolism	1	4.34783	1	6241	14	128	8662	4.83371	1	1	1
KEGG_PATHWAY	hsa01232:Nucleotide metabolism	1	4.34783	1	6241	14	85	8662	7.27899	1	1	1
KEGG_PATHWAY	hsa04146:Peroxisome	1	4.34783	1	2182	14	83	8662	7.45439	1	1	1
KEGG_PATHWAY	hsa05207:Chemical carcinogenesis - receptor activation	1	4.34783	1	332	14	212	8662	2.91846	1	1	1
KEGG_PATHWAY	hsa05161:Hepatitis B	1	4.34783	1	332	14	162	8662	3.81922	1	1	1
KEGG_PATHWAY	hsa05166:Human T-cell leukemia virus 1 infection	1	4.34783	1	4085	14	222	8662	2.787	1	1	1
KEGG_PATHWAY	hsa05210:Colorectal cancer	1	4.34783	1	332	14	86	8662	7.19435	1	1	1
KEGG_PATHWAY	hsa04640:Hematopoietic cell lineage	1	4.34783	1	100133941	14	99	8662	6.24964	1	1	1
KEGG_PATHWAY	hsa05205:Proteoglycans in cancer	1	4.34783	1	2719	14	205	8662	3.01812	1	1	1
KEGG_PATHWAY	hsa01212:Fatty acid metabolism	1	4.34783	1	2182	14	57	8662	10.8546	1	1	1
KEGG_PATHWAY	hsa00071:Fatty acid degradation	1	4.34783	1	2182	14	43	8662	14.3887	1	1	1
KEGG_PATHWAY	hsa00061:Fatty acid biosynthesis	1	4.34783	1	2182	14	18	8662	34.373	1	1	1
KEGG_PATHWAY	hsa04148:Efferocytosis	1	4.34783	1	100133941	14	156	8662	3.96612	1	1	1
KEGG_PATHWAY	hsa05200:Pathways in cancer	1	4.34783	1	332	14	531	8662	1.16519	1	1	1
KEGG_PATHWAY	hsa04210:Apoptosis	1	4.34783	1	332	14	136	8662	4.54937	1	1	1
KEGG_PATHWAY	hsa04540:Gap junction	1	4.34783	1	983	14	88	8662	7.03084	1	1	1
KEGG_PATHWAY	hsa04920:Adipocytokine signaling pathway	1	4.34783	1	2182	14	70	8662	8.83878	1	1	1
KEGG_PATHWAY	hsa03320:PPAR signaling pathway	1	4.34783	1	2182	14	75	8662	8.24952	1	1	1
KEGG_PATHWAY	hsa05203:Viral carcinogenesis	1	4.34783	1	983	14	204	8662	3.03291	1	1	1
KEGG_PATHWAY	hsa04714:Thermogenesis	1	4.34783	1	2182	14	232	8662	2.66687	1	1	1
KEGG_PATHWAY	hsa04512:ECM-receptor interaction	1	4.34783	1	3161	14	89	8662	6.95185	1	1	1
KEGG_PATHWAY	hsa00240:Pyrimidine metabolism	1	4.34783	1	6241	14	58	8662	10.6675	1	1	1
KEGG_PATHWAY	hsa00983:Drug metabolism - other enzymes	1	4.34783	1	6241	14	80	8662	7.73393	1	1	1
KEGG_PATHWAY	hsa04215:Apoptosis - multiple species	1	4.34783	1	332	14	32	8662	19.3348	1	1	1
KEGG_PATHWAY	hsa04390:Hippo signaling pathway	1	4.34783	1	332	14	157	8662	3.94086	1	1	1
KEGG_PATHWAY	hsa04814:Motor proteins	1	4.34783	1	10112	14	193	8662	3.20577	1	1	1
KEGG_PATHWAY	hsa00480:Glutathione metabolism	1	4.34783	1	6241	14	57	8662	10.8546	1	1	1
KEGG_PATHWAY	hsa04216:Ferroptosis	1	4.34783	1	2182	14	42	8662	14.7313	1	1	1

## Sheet: BP
Category	Term	Count	%	PValue	Genes	List Total	Pop Hits	Pop Total	Fold Enrichment	Bonferroni	Benjamini	FDR
GOTERM_BP_DIRECT	GO:0051301~cell division	10	43.4783	1.88186e-10	891, 10403, 4085, 6790, 3070, 332, 983, 4751, 9055, 64151	23	386	19256	21.6896	5.28803e-08	5.28803e-08	5.06221e-08
GOTERM_BP_DIRECT	GO:0007052~mitotic spindle organization	5	21.7391	4.51235e-07	891, 10403, 6790, 332, 7272	23	56	19256	74.7516	0.000126789	6.33985e-05	6.06911e-05
GOTERM_BP_DIRECT	GO:0007094~mitotic spindle assembly checkpoint	4	17.3913	5.15094e-06	10403, 4085, 332, 7272	23	30	19256	111.629	0.00144637	0.000482471	0.000461867
GOTERM_BP_DIRECT	GO:0000278~mitotic cell cycle	5	21.7391	1.62379e-05	55872, 10403, 6790, 332, 4751	23	137	19256	30.5554	0.00455249	0.00114071	0.001092
GOTERM_BP_DIRECT	GO:0000086~G2/M transition of mitotic cell cycle	4	17.3913	2.45012e-05	891, 6790, 332, 983	23	50	19256	66.9774	0.00686127	0.00137697	0.00131816
GOTERM_BP_DIRECT	GO:0051256~mitotic spindle midzone assembly	3	13.0435	6.81064e-05	332, 29127, 9055	23	11	19256	228.332	0.0189566	0.00318965	0.00305344
GOTERM_BP_DIRECT	GO:0090267~positive regulation of mitotic cell cycle spindle assembly checkpoint	3	13.0435	8.16711e-05	10403, 4085, 332	23	12	19256	209.304	0.0226892	0.00327851	0.0031385
GOTERM_BP_DIRECT	GO:0007059~chromosome segregation	4	17.3913	0.000172631	7153, 10403, 4751, 7272	23	96	19256	34.8841	0.0473556	0.00606367	0.00580472
GOTERM_BP_DIRECT	GO:0007051~spindle organization	3	13.0435	0.000210579	6790, 259266, 7272	23	19	19256	132.192	0.057462	0.00657476	0.00629399
GOTERM_BP_DIRECT	GO:0045931~positive regulation of mitotic cell cycle	3	13.0435	0.000724651	891, 6790, 332	23	35	19256	71.7615	0.184294	0.0197209	0.0188787
GOTERM_BP_DIRECT	GO:0018105~peptidyl-serine phosphorylation	4	17.3913	0.000771993	55872, 6790, 983, 7272	23	160	19256	20.9304	0.195081	0.0197209	0.0188787
GOTERM_BP_DIRECT	GO:0032465~regulation of cytokinesis	3	13.0435	0.000899971	6790, 10112, 9055	23	39	19256	64.4013	0.223537	0.0210743	0.0201744
GOTERM_BP_DIRECT	GO:0000281~mitotic cytokinesis	3	13.0435	0.00240656	332, 29127, 10112	23	64	19256	39.2446	0.491891	0.0520188	0.0497974
GOTERM_BP_DIRECT	GO:1905448~positive regulation of mitochondrial ATP synthesis coupled electron transport	2	8.69565	0.00456253	891, 983	23	4	19256	418.609	0.723351	0.0854715	0.0818214
GOTERM_BP_DIRECT	GO:0007057~spindle assembly involved in female meiosis I	2	8.69565	0.00456253	10403, 6790	23	4	19256	418.609	0.723351	0.0854715	0.0818214
GOTERM_BP_DIRECT	GO:0006260~DNA replication	3	13.0435	0.00833241	6241, 983, 9837	23	121	19256	20.7575	0.904747	0.145859	0.13963
GOTERM_BP_DIRECT	GO:0006468~protein phosphorylation	4	17.3913	0.00882423	6790, 332, 983, 4751	23	379	19256	8.83607	0.917141	0.145859	0.13963
GOTERM_BP_DIRECT	GO:0000226~microtubule cytoskeleton organization	3	13.0435	0.0108722	332, 983, 9055	23	139	19256	18.0694	0.953663	0.169727	0.162479
GOTERM_BP_DIRECT	GO:0034501~protein localization to kinetochore	2	8.69565	0.0124992	983, 7272	23	11	19256	152.221	0.970824	0.175614	0.168114
GOTERM_BP_DIRECT	GO:0051988~regulation of attachment of spindle microtubules to kinetochore	2	8.69565	0.0124992	29127, 4751	23	11	19256	152.221	0.970824	0.175614	0.168114
GOTERM_BP_DIRECT	GO:0043066~negative regulation of apoptotic process	4	17.3913	0.019162	4085, 6790, 332, 983	23	506	19256	6.61832	0.995647	0.256406	0.245456
GOTERM_BP_DIRECT	GO:0009948~anterior/posterior axis specification	2	8.69565	0.0237326	6790, 2719	23	21	19256	79.735	0.998828	0.30313	0.290185
GOTERM_BP_DIRECT	GO:0001824~blastocyst development	2	8.69565	0.0270787	6241, 4751	23	24	19256	69.7681	0.999553	0.330831	0.316703
GOTERM_BP_DIRECT	GO:0006915~apoptotic process	4	17.3913	0.0290818	6790, 3070, 332, 983	23	594	19256	5.63783	0.99975	0.340499	0.325958
GOTERM_BP_DIRECT	GO:0016477~cell migration	3	13.0435	0.030334	983, 100133941, 2719	23	240	19256	10.4652	0.999826	0.340693	0.326144
GOTERM_BP_DIRECT	GO:0010971~positive regulation of G2/M transition of mitotic cell cycle	2	8.69565	0.0315232	891, 983	23	28	19256	59.8012	0.999877	0.340693	0.326144
GOTERM_BP_DIRECT	GO:0016310~phosphorylation	4	17.3913	0.0328529	55872, 6790, 4751, 7272	23	623	19256	5.37539	0.999916	0.341914	0.327312
GOTERM_BP_DIRECT	GO:0000070~mitotic sister chromatid segregation	2	8.69565	0.0359484	10403, 4085	23	32	19256	52.3261	0.999966	0.360768	0.345361
GOTERM_BP_DIRECT	GO:0000132~establishment of mitotic spindle orientation	2	8.69565	0.0414526	10403, 4085	23	37	19256	45.255	0.999993	0.401662	0.384509
GOTERM_BP_DIRECT	GO:0090307~mitotic spindle assembly	2	8.69565	0.0501971	332, 4751	23	45	19256	37.2097	0.999999	0.47018	0.450101
GOTERM_BP_DIRECT	GO:0045995~regulation of embryonic development	2	8.69565	0.0523713	29127, 983	23	47	19256	35.6263	1	0.474721	0.454448
GOTERM_BP_DIRECT	GO:0042752~regulation of circadian rhythm	2	8.69565	0.0738536	7153, 983	23	67	19256	24.9916	1	0.648527	0.620832
GOTERM_BP_DIRECT	GO:0048511~rhythmic process	2	8.69565	0.0844196	7153, 983	23	77	19256	21.7459	1	0.718846	0.688148
GOTERM_BP_DIRECT	GO:0031647~regulation of protein stability	2	8.69565	0.0959093	10403, 6790	23	88	19256	19.0277	1	0.792663	0.758812

## Sheet: MF
Category	Term	Count	%	PValue	Genes	List Total	Pop Hits	Pop Total	Fold Enrichment	Bonferroni	Benjamini	FDR
GOTERM_MF_DIRECT	GO:0019901~protein kinase binding	6	26.087	0.00019697	891, 6790, 29127, 100133941, 10112, 9055	23	483	18883	10.1988	0.0136946	0.00585802	0.00560696
GOTERM_MF_DIRECT	GO:0005524~ATP binding	9	39.1304	0.000217207	55872, 7153, 6790, 3070, 983, 4751, 10112, 2182, 7272	23	1540	18883	4.79805	0.0150911	0.00585802	0.00560696
GOTERM_MF_DIRECT	GO:0008017~microtubule binding	5	21.7391	0.000251058	10403, 332, 29127, 10112, 9055	23	272	18883	15.0919	0.0174227	0.00585802	0.00560696
GOTERM_MF_DIRECT	GO:0004674~protein serine/threonine kinase activity	5	21.7391	0.000948344	55872, 6790, 983, 4751, 7272	23	387	18883	10.6072	0.0642581	0.016596	0.0158848
GOTERM_MF_DIRECT	GO:0004672~protein kinase activity	4	17.3913	0.00971276	55872, 6790, 983, 4751	23	385	18883	8.52987	0.49501	0.126537	0.121114
GOTERM_MF_DIRECT	GO:0005515~protein binding	21	91.3043	0.010846	6241, 6790, 7153, 4085, 3070, 4751, 9055, 3161, 7272, 55872, 891, 10403, 332, 6819, 29127, 983, 100133941, 9837, 10112, 2719, 64151	23	12707	18883	1.35681	0.533907	0.126537	0.121114
GOTERM_MF_DIRECT	GO:0004712~protein serine/threonine/tyrosine kinase activity	2	8.69565	0.034394	6790, 7272	23	30	18883	54.7333	0.913702	0.340319	0.325734
GOTERM_MF_DIRECT	GO:0030332~cyclin binding	2	8.69565	0.0388936	10403, 983	23	34	18883	48.2941	0.937769	0.340319	0.325734
GOTERM_MF_DIRECT	GO:0042803~protein homodimerization activity	4	17.3913	0.0537572	6241, 7153, 4085, 332	23	744	18883	4.41398	0.979098	0.418112	0.400192
GOTERM_MF_DIRECT	GO:0046982~protein heterodimerization activity	3	13.0435	0.0699946	7153, 6790, 332	23	375	18883	6.568	0.993777	0.489962	0.468964

## Sheet: CC
Category	Term	Count	%	PValue	Genes	List Total	Pop Hits	Pop Total	Fold Enrichment	Bonferroni	Benjamini	FDR
GOTERM_CC_DIRECT	GO:0005819~spindle	8	34.7826	1.50657e-10	6790, 332, 29127, 10112, 259266, 9055, 3161, 7272	23	150	20521	47.5849	1.34085e-08	1.34085e-08	1.0998e-08
GOTERM_CC_DIRECT	GO:0030496~midbody	8	34.7826	7.08364e-10	6790, 332, 29127, 983, 4751, 10112, 259266, 9055	23	187	20521	38.1697	6.30443e-08	3.15222e-08	2.58553e-08
GOTERM_CC_DIRECT	GO:0000776~kinetochore	6	26.087	5.64774e-07	10403, 4085, 6790, 332, 4751, 7272	23	156	20521	34.3161	5.02637e-05	1.6755e-05	1.37428e-05
GOTERM_CC_DIRECT	GO:0005634~nucleus	18	78.2609	4.56627e-06	6241, 6790, 7153, 4085, 3070, 4751, 259266, 9055, 7272, 55872, 891, 10403, 332, 29127, 983, 9837, 10112, 64151	23	6021	20521	2.66732	0.000406317	0.0001016	8.33345e-05
GOTERM_CC_DIRECT	GO:0005876~spindle microtubule	4	17.3913	9.53186e-06	6790, 332, 983, 9055	23	39	20521	91.5095	0.00084798	0.000169667	0.000139165
GOTERM_CC_DIRECT	GO:0000775~chromosome, centromeric region	4	17.3913	4.07334e-05	7153, 10403, 3070, 332	23	63	20521	56.6487	0.00361879	0.000604213	0.00049559
GOTERM_CC_DIRECT	GO:0005813~centrosome	7	30.4348	4.81232e-05	891, 10403, 6790, 983, 4751, 259266, 3161	23	651	20521	9.59374	0.00427391	0.000611852	0.000501856
GOTERM_CC_DIRECT	GO:0005737~cytoplasm	16	69.5652	8.1084e-05	6790, 7153, 4085, 4751, 259266, 9055, 2182, 3161, 7272, 891, 10403, 332, 6819, 983, 9837, 64151	23	5636	20521	2.53291	0.00719079	0.00090206	0.000739892
GOTERM_CC_DIRECT	GO:0005874~microtubule	5	21.7391	0.000364792	6790, 332, 29127, 4751, 10112	23	326	20521	13.6843	0.0319508	0.00333327	0.00273403
GOTERM_CC_DIRECT	GO:0000922~spindle pole	4	17.3913	0.000374525	891, 4085, 4751, 9055	23	133	20521	26.8336	0.0327894	0.00333327	0.00273403
GOTERM_CC_DIRECT	GO:0072686~mitotic spindle	4	17.3913	0.000463035	4085, 6790, 29127, 983	23	143	20521	24.9571	0.0403817	0.00374637	0.00307287
GOTERM_CC_DIRECT	GO:0015630~microtubule cytoskeleton	4	17.3913	0.00113893	6790, 332, 9055, 3161	23	195	20521	18.3019	0.0964486	0.00815371	0.00668787
GOTERM_CC_DIRECT	GO:0005654~nucleoplasm	12	52.1739	0.00119099	891, 7153, 10403, 4085, 6790, 332, 29127, 983, 4751, 9837, 10112, 9055	23	3972	20521	2.69552	0.100631	0.00815371	0.00668787
GOTERM_CC_DIRECT	GO:0097125~cyclin B1-CDK1 complex	2	8.69565	0.00214305	891, 983	23	2	20521	892.217	0.173814	0.0136237	0.0111745
GOTERM_CC_DIRECT	GO:0005829~cytosol	13	56.5217	0.00564906	6241, 6790, 4085, 4751, 9055, 3161, 891, 10403, 332, 6819, 29127, 983, 64151	23	5537	20521	2.09479	0.396006	0.0335177	0.0274921
GOTERM_CC_DIRECT	GO:0032133~chromosome passenger complex	2	8.69565	0.006416	6790, 332	23	6	20521	297.406	0.436092	0.035689	0.029273
GOTERM_CC_DIRECT	GO:0000940~condensed chromosome outer kinetochore	2	8.69565	0.0117326	891, 10403	23	11	20521	162.221	0.650195	0.0614238	0.0503813
GOTERM_CC_DIRECT	GO:0005814~centriole	3	13.0435	0.0139787	7153, 6790, 332	23	169	20521	15.8382	0.714321	0.0691171	0.0566916
GOTERM_CC_DIRECT	GO:0072687~meiotic spindle	2	8.69565	0.0170221	6790, 259266	23	16	20521	111.527	0.783033	0.0797351	0.0654007
GOTERM_CC_DIRECT	GO:0051233~spindle midzone	2	8.69565	0.028564	6790, 29127	23	27	20521	66.0902	0.924166	0.123987	0.101697
GOTERM_CC_DIRECT	GO:0000228~nuclear chromosome	2	8.69565	0.0296068	7153, 332	23	28	20521	63.7298	0.931079	0.123987	0.101697
GOTERM_CC_DIRECT	GO:0000793~condensed chromosome	2	8.69565	0.0306485	7153, 64151	23	29	20521	61.5322	0.937363	0.123987	0.101697
GOTERM_CC_DIRECT	GO:0097431~mitotic spindle pole	2	8.69565	0.0410075	6790, 259266	23	39	20521	45.7547	0.975926	0.158681	0.130154
GOTERM_CC_DIRECT	GO:0000794~condensed nuclear chromosome	2	8.69565	0.0430666	4751, 64151	23	41	20521	43.5228	0.980117	0.159705	0.130994
