# Supplementary material for: Unveiling the Therapeutic Potential of Targeting RRM2 in Hepatocellular Carcinoma: An Integrated In Silico and In Vitro Study
Source: Funct Integr Genomics. 2025 Jun 10;25(1):123. doi: 10.1007/s10142-025-01630-0 (PMC12152083; doi:10.1007/s10142-025-01630-0)
Supplement: Supplementary file 3 — Supplementary Material 3 [file 10142_2025_1630_MOESM3_ESM.xlsx]

## Sheet: AllDatasets
GSE112790
Gene.symbol	ID	adj.P.Val	P.Value	logFC
AKR1B10	206561_s_at	8.5e-09	1.26e-10	5.04749
SPINK1	206239_s_at	7.43e-06	3.87e-07	4.59872
GPC3	209220_at	4.9e-08	9.72e-10	4.44524
ASPM	219918_s_at	8.85e-16	1.13e-18	3.9643
UBD	205890_s_at	2.19e-15	3.28e-18	3.84551
ROBO1	213194_at	6.77e-13	2.24e-15	3.82043
COL15A1	203477_at	1.01e-12	3.52e-15	3.64886
CAP2	212554_at	3.23e-30	4.14e-34	3.55216
CAP2	212551_at	9.96e-29	1.46e-32	3.46686
RRM2	201890_at	1.2e-14	2.43e-17	3.4654
RRM2	209773_s_at	1.11e-15	1.46e-18	3.42985
ACSL4	202422_s_at	4.94e-07	1.52e-08	3.40253
CDK1	203213_at	6.03e-16	7.4e-19	3.3908
TOP2A	201291_s_at	1.11e-10	8.29e-13	3.35654
DTL	218585_s_at	2.68e-15	4.17e-18	3.32984
SULT1C2	211470_s_at	6.82e-06	3.5e-07	3.25352
SPP1	209875_s_at	0.000134	1.31e-05	3.23213
NUSAP1	218039_at	1.18e-19	6.94e-23	3.20433
TOP2A	201292_at	4.94e-12	2.21e-14	3.19667
COL1A2	202404_s_at	1.75e-08	2.9e-10	3.14632
ANLN	222608_s_at	6.75e-11	4.58e-13	3.13963
RACGAP1	222077_s_at	2.83e-19	1.76e-22	3.12612
HMMR	207165_at	4.78e-15	8.76e-18	3.11502
CRNDE	238021_s_at	2.94e-08	5.33e-10	3.1001
COL1A1	1556499_s_at	1.03e-08	1.56e-10	3.05153
CCNB1	214710_s_at	7.23e-13	2.44e-15	3.03455
NDC80	204162_at	3.84e-13	1.17e-15	3.00096
GINS1	206102_at	3.3e-13	9.42e-16	2.98707
NQO1	210519_s_at	0.000649	8.89e-05	2.97433
CENPU	218883_s_at	2.94e-14	6.42e-17	2.97423
KIAA0101	202503_s_at	5.46e-14	1.33e-16	2.95809
PBK	219148_at	2.61e-10	2.17e-12	2.93846
CDKN3	1555758_a_at	1.39e-10	1.07e-12	2.93067
ZWINT	204026_s_at	1.65e-15	2.32e-18	2.90272
PRC1	218009_s_at	2.23e-13	6.21e-16	2.89571
AURKA	208079_s_at	1.76e-14	3.68e-17	2.8837
PRR11	228273_at	2.4e-12	9.39e-15	2.87549
MAP2	225540_at	1.05e-07	2.45e-09	2.86519
PLXNC1	213241_at	2.83e-11	1.71e-13	2.86434
ENAH	217820_s_at	3.97e-14	9.24e-17	2.85954
CTHRC1	225681_at	1.73e-05	1.08e-06	2.84493
CDKN2C	204159_at	3.98e-20	2.19e-23	2.81755
FAM83D	225687_at	3.63e-13	1.08e-15	2.80832
CDKN3	209714_s_at	2.24e-12	8.65e-15	2.79922
TTK	204822_at	5.93e-10	5.66e-12	2.78995
NEK2	204641_at	1.94e-11	1.07e-13	2.77783
DTNA	227084_at	1.12e-10	8.41e-13	2.76977
DUXAP10	242881_x_at	3.43e-06	1.53e-07	2.76925
SULT1C2	205342_s_at	2.74e-05	1.89e-06	2.74316
LOC101930489	225799_at	5.76e-15	1.1e-17	2.73702
FAM72A	225834_at	5.09e-10	4.71e-12	2.73559
CD24	208650_s_at	0.000107	1e-05	2.72021
CCL20	205476_at	7.8e-05	6.79e-06	2.70854
MAD2L1	203362_s_at	3.64e-11	2.26e-13	2.67831
ECT2	219787_s_at	7.32e-13	2.48e-15	2.65603
CDK1	210559_s_at	7.39e-11	5.05e-13	2.61091
RBM24	235004_at	3.89e-08	7.4e-10	2.60093
EDIL3	225275_at	4.4e-08	8.53e-10	2.59462
SQLE	209218_at	8.78e-10	8.87e-12	2.56901
BUB1B	203755_at	1.45e-10	1.13e-12	2.56751
CDC20	202870_s_at	1.23e-09	1.32e-11	2.56428
KNL1	228323_at	2.47e-17	2.22e-20	2.55987
NQO1	201468_s_at	0.00157	0.000261	2.54881
CXCL10	204533_at	6.92e-07	2.29e-08	2.54479
ENAH	222433_at	3.85e-14	8.81e-17	2.52611
SOX9	202935_s_at	8.46e-05	7.48e-06	2.52202
CCNB2	202705_at	2.66e-12	1.07e-14	2.52017
CENPF	207828_s_at	1.1e-11	5.69e-14	2.5019
ZIC2	223642_at	2.38e-07	6.51e-09	2.49381
IGF2BP3	203820_s_at	0.000294	3.39e-05	2.48975
PDZK1IP1	219630_at	0.000917	0.000135	2.46773
PRKAA2	238441_at	1.27e-06	4.67e-08	2.46306
CD109	226545_at	2.29e-06	9.46e-08	2.45221
PEG10	212094_at	0.00945	0.00238	2.45052
CD24	266_s_at	0.000248	2.76e-05	2.43141
KIF4A	218355_at	8.51e-10	8.54e-12	2.42361
DNAJC6	204720_s_at	1.47e-07	3.67e-09	2.41877
COL1A1	202310_s_at	1.1e-05	6.25e-07	2.41828
BIRC5	202095_s_at	5.39e-10	5.06e-12	2.41668
DLGAP5	203764_at	2.6e-08	4.59e-10	2.40861
UBE2T	223229_at	2.36e-12	9.19e-15	2.39457
CCNA2	213226_at	1.01e-09	1.06e-11	2.39099
NCAPG	218663_at	3.18e-08	5.82e-10	2.37902
PRKAA2	227892_at	4.92e-06	2.37e-07	2.37111
IGF2BP3	203819_s_at	0.000396	4.86e-05	2.36718
FLVCR1	228191_at	3.36e-13	9.65e-16	2.34746
CENPW	226936_at	1.76e-12	6.6e-15	2.33753
CKAP2	218252_at	3.42e-15	5.59e-18	2.31098
HELLS	227350_at	1.62e-10	1.29e-12	2.29968
COL4A1	211980_at	1.57e-13	4.13e-16	2.29051
CD24	216379_x_at	0.000535	7.03e-05	2.28471
GMNN	218350_s_at	5.14e-13	1.63e-15	2.28018
COL4A2	211964_at	3.52e-12	1.51e-14	2.27025
RFX5	202963_at	5.88e-20	3.34e-23	2.26875
IFI27	202411_at	0.000988	0.000148	2.26113
PLVAP	221529_s_at	1.42e-16	1.55e-19	2.25517
NUSAP1	219978_s_at	1.32e-09	1.44e-11	2.25296
MDK	209035_at	5.06e-08	1.01e-09	2.24829
REG3A	205815_at	0.0367	0.0127	2.23664
PTTG1	203554_x_at	8.52e-12	4.27e-14	2.22122
FLVCR1	222906_at	1.51e-10	1.18e-12	2.22022
CD24	209771_x_at	0.000653	8.96e-05	2.21633
LINC01419	1559213_at	0.00727	0.00172	2.21176
CDK1	203214_x_at	1.21e-08	1.89e-10	2.19326
RAD51AP1	204146_at	2.53e-11	1.48e-13	2.19071
TRIM16	204341_at	5.67e-05	4.6e-06	2.19041
LGALS4	204272_at	0.00121	0.00019	2.186
KIF20A	218755_at	1.27e-08	2e-10	2.17924
NUF2	223381_at	6.22e-07	2.03e-08	2.17714
MELK	204825_at	5.2e-11	3.39e-13	2.17624
MAGEA6	214612_x_at	0.0163	0.0047	2.16719
MAGEA6	209942_x_at	0.0157	0.00448	2.16694
HKDC1	227614_at	6.21e-06	3.12e-07	2.16579
COCH	205229_s_at	0.000409	5.05e-05	2.15771
UHRF1	225655_at	4.77e-09	6.46e-11	2.15657
PDZK1IP1	1553589_a_at	0.00173	0.000295	2.15328
SSX1	206626_x_at	0.00316	0.000619	2.14155
CCNB1	228729_at	4.8e-08	9.46e-10	2.13585
NCAPG	218662_s_at	1.07e-08	1.63e-10	2.13473
COX7B2	231265_at	0.00249	0.000462	2.13191
CENPK	222848_at	2.69e-09	3.35e-11	2.12589
MCM6	201930_at	6.46e-13	2.13e-15	2.11374
KRT23	218963_s_at	0.00499	0.00108	2.11049
STXBP6	230560_at	4.31e-08	8.3e-10	2.10421
STK39	202786_at	1.19e-05	6.84e-07	2.10143
SOX9	202936_s_at	5.25e-05	4.19e-06	2.0926
C12orf75	225105_at	1.79e-05	1.12e-06	2.09181
BCAT1	226517_at	2.77e-07	7.74e-09	2.08966
EZH2	203358_s_at	4.18e-10	3.7e-12	2.08756
APOBEC3B	206632_s_at	9.95e-06	5.48e-07	2.08744
CCDC34	226287_at	3.89e-13	1.19e-15	2.07371
IQGAP3	229538_s_at	1.04e-12	3.66e-15	2.07169
SFN	33323_r_at	0.000554	7.34e-05	2.06903
CD24	208651_x_at	0.000422	5.23e-05	2.062
SOX4	201417_at	4.38e-05	3.36e-06	2.05881
PLCB1	213222_at	8.04e-07	2.73e-08	2.04965
FGF13	205110_s_at	0.000267	3.01e-05	2.04429
TYMS	202589_at	7.75e-08	1.7e-09	2.04193
HSPB1	201841_s_at	1.32e-18	9.41e-22	2.02531
AURKA	204092_s_at	7.7e-10	7.54e-12	2.01916
SLC35F6	204962_s_at	2.73e-07	7.62e-09	2.01797
PODXL	201578_at	6.72e-12	3.18e-14	2.00798
SQLE	213562_s_at	2.43e-05	1.63e-06	2.00395
SGO2	230165_at	4.91e-09	6.66e-11	2.00053
GSE62232
Gene.symbol	ID	adj.P.Val	P.Value	logFC
AKR1B10	206561_s_at	1.41e-05	4.05e-07	4.92251
SPINK1	206239_s_at	0.00157	0.000228	4.19923
GPC3	209220_at	6.17e-05	2.95e-06	4.18824
DDX3Y	205000_at	3.34e-06	5.96e-08	4.16333
UBD	205890_s_at	2.88e-06	4.8e-08	4.04887
RPS4Y1	201909_at	1.35e-05	3.83e-07	4.01286
COL15A1	203477_at	2.34e-08	1.15e-10	3.97329
CCL20	205476_at	4.59e-05	1.99e-06	3.67203
ASPM	219918_s_at	7.04e-10	1.7e-12	3.63857
RRM2	201890_at	4.47e-10	9.81e-13	3.50232
ACSL4	202422_s_at	0.000336	2.87e-05	3.4699
EIF1AY	204409_s_at	7.58e-05	3.89e-06	3.35342
TOP2A	201291_s_at	1.51e-07	1.1e-09	3.29026
RRM2	209773_s_at	8.01e-10	2.01e-12	3.26212
CAP2	212554_at	2.84e-11	3.89e-14	3.20096
CRNDE	238021_s_at	4.32e-05	1.83e-06	3.11008
TOP2A	201292_at	6.58e-07	7.03e-09	3.01578
DTL	218585_s_at	5.72e-07	5.85e-09	2.98034
CDK1	203213_at	1.26e-07	8.61e-10	2.94768
RACGAP1	222077_s_at	2.38e-10	4.53e-13	2.94044
CAP2	212551_at	3.86e-10	8.12e-13	2.93306
CDKN2C	204159_at	3.46e-11	4.87e-14	2.92125
ZWINT	204026_s_at	9.93e-10	2.58e-12	2.91742
ANLN	222608_s_at	1.34e-06	1.76e-08	2.87739
CTHRC1	225681_at	0.000564	5.74e-05	2.85245
HMMR	207165_at	3.71e-08	1.95e-10	2.84764
SPP1	209875_s_at	0.0119	0.0032	2.83063
IL32	203828_s_at	1.18e-06	1.48e-08	2.81434
NUSAP1	218039_at	1.82e-08	8.14e-11	2.69369
CCNB1	214710_s_at	1.88e-08	8.66e-11	2.65594
MAD2L1	203362_s_at	3.24e-08	1.67e-10	2.6469
HKDC1	227614_at	4.23e-05	1.78e-06	2.64402
PRKAA2	227892_at	0.000398	3.59e-05	2.6126
PRC1	218009_s_at	3.85e-08	2.06e-10	2.60528
ECT2	219787_s_at	1.59e-09	4.66e-12	2.60456
KRT23	218963_s_at	0.0104	0.00269	2.59924
KIAA0101	202503_s_at	7.21e-09	2.77e-11	2.58644
ROBO1	213194_at	0.000453	4.26e-05	2.58366
TYMS	202589_at	1.58e-08	6.8e-11	2.57648
DUXAP10	242881_x_at	0.000806	9.38e-05	2.56457
FAT1	201579_at	3.1e-06	5.33e-08	2.52303
GINS1	206102_at	4.49e-06	9e-08	2.51051
COL1A2	202404_s_at	0.00102	0.000127	2.49853
CDKN3	209714_s_at	1.07e-06	1.31e-08	2.49183
LAPTM4B	1554679_a_at	6.41e-05	3.1e-06	2.48465
CENPU	218883_s_at	2.17e-07	1.7e-09	2.47687
PRKAA2	238441_at	0.00095	0.000117	2.4666
PBK	219148_at	2.68e-06	4.36e-08	2.46533
PRR11	228273_at	1.34e-06	1.76e-08	2.45499
TMEM45B	230323_s_at	0.00477	0.000982	2.45101
CDKN3	1555758_a_at	1.71e-05	5.22e-07	2.44675
LCN2	212531_at	0.00402	0.000785	2.42861
GPX2	202831_at	0.0025	0.000422	2.41814
CHI3L1	209396_s_at	0.0368	0.0138	2.41436
NQO1	210519_s_at	0.017	0.00512	2.4013
EIF1AY	204410_at	0.000222	1.63e-05	2.39221
NDC80	204162_at	9.15e-07	1.08e-08	2.37249
CD24	208650_s_at	0.0102	0.00264	2.36672
NEK2	204641_at	7.38e-06	1.73e-07	2.3613
AURKA	208079_s_at	8.76e-07	1.01e-08	2.33796
TXLNGY	214131_at	0.000385	3.43e-05	2.332
EDIL3	225275_at	0.000206	1.48e-05	2.32864
FKBP1B	206857_s_at	0.0014	0.000197	2.32419
DTNA	227084_at	0.000102	5.77e-06	2.30633
FABP5	202345_s_at	2.43e-07	1.99e-09	2.3047
FAM72A	225834_at	7.27e-06	1.69e-07	2.29976
HELLS	227350_at	5.38e-06	1.15e-07	2.27472
NQO1	201468_s_at	0.0167	0.00499	2.27045
PLXNC1	213241_at	0.000385	3.43e-05	2.25849
SULT1C2	211470_s_at	0.00561	0.00121	2.25176
LYZ	1555745_a_at	0.0241	0.00802	2.23989
LEF1	221558_s_at	0.000769	8.81e-05	2.23656
TOX3	216623_x_at	0.00172	0.000257	2.23411
FGF13	205110_s_at	0.000777	8.95e-05	2.22323
XK	206698_at	0.000881	0.000106	2.21754
PLVAP	221529_s_at	1.7e-10	3.05e-13	2.18938
CCNA2	213226_at	1.84e-07	1.38e-09	2.17902
ZIC2	223642_at	0.00178	0.000271	2.1641
DLGAP5	203764_at	1.99e-05	6.48e-07	2.16083
TOX3	214774_x_at	0.00241	0.000403	2.15371
KIF20A	218755_at	1.96e-06	2.9e-08	2.14329
KDM5D	206700_s_at	9.69e-05	5.39e-06	2.13949
FLVCR1	222906_at	1.62e-05	4.85e-07	2.13465
LOC101930489	225799_at	4.94e-07	4.88e-09	2.13096
UHRF1	225655_at	0.000178	1.21e-05	2.12453
GOLM1	217771_at	0.00302	0.000541	2.12009
VWF	202112_at	8.21e-07	9.31e-09	2.10994
PDZK1IP1	219630_at	0.0125	0.00341	2.10895
CDK1	210559_s_at	3.82e-05	1.56e-06	2.10175
UBE2T	223229_at	3.2e-06	5.57e-08	2.07835
SQLE	213562_s_at	0.00033	2.79e-05	2.07713
BIRC5	202095_s_at	1.11e-05	2.96e-07	2.07708
ERICH5	1552390_a_at	0.0137	0.00387	2.07111
ITGA6	201656_at	1.05e-09	2.75e-12	2.05326
FLVCR1	228191_at	7.72e-06	1.83e-07	2.04708
APOBEC3B	206632_s_at	0.00014	8.72e-06	2.04171
FAM83D	225687_at	1.53e-05	4.48e-07	2.03812
TP53I3	210609_s_at	2.02e-07	1.54e-09	2.03777
NCAPG	218663_at	9.29e-05	5.09e-06	2.03398
TMCO3	226050_at	1.21e-07	8.21e-10	2.02936
ANXA2	201590_x_at	5.27e-11	7.88e-14	2.02559
ANXA2	210427_x_at	1.06e-10	1.79e-13	2.02482
TTK	204822_at	6.85e-05	3.38e-06	2.01559
SULT1C2	205342_s_at	0.00711	0.00165	2.009
SLC38A1	224579_at	0.00633	0.00142	2.00587
BUB1B	203755_at	1.18e-05	3.22e-07	2.0027
GSE60502
Gene.symbol	ID	adj.P.Val	P.Value	logFC
SPINK1	206239_s_at	4.21e-08	1.12e-10	5.19948
TOP2A	201291_s_at	5.43e-11	1.95e-14	4.46751
TOP2A	201292_at	3.5e-09	3.3e-12	4.18616
NDC80	204162_at	1.15e-07	3.53e-10	3.78905
KIF20A	218755_at	6.13e-10	2.76e-13	3.78889
ASPM	219918_s_at	4.1e-08	1.07e-10	3.76061
SAC3D1	205449_at	9.09e-09	1.27e-11	3.7113
NCAPG	218663_at	3.86e-08	9.55e-11	3.67914
NEK2	204641_at	1.01e-08	1.64e-11	3.66974
CDK1	203213_at	2.54e-08	5.5e-11	3.6485
FOXM1	202580_x_at	9.55e-12	1.69e-15	3.5925
SERPINH1	207714_s_at	1.66e-07	5.69e-10	3.57606
MELK	204825_at	5.2e-09	5.38e-12	3.57069
HMMR	207165_at	7.73e-09	9.79e-12	3.47333
GPC3	209220_at	4.41e-06	5.79e-08	3.31801
S100P	204351_at	0.00112	9.3e-05	3.31305
NUSAP1	219978_s_at	2.34e-08	4.84e-11	3.30416
CEP55	218542_at	1.11e-06	8.15e-09	3.04837
HELLS	220085_at	2.91e-06	3.1e-08	3.03372
WHSC1	209053_s_at	4.88e-06	6.69e-08	3.03049
FAM189B	203550_s_at	1.52e-13	1.36e-17	3.02702
CDC20	202870_s_at	6.91e-07	3.9e-09	2.97466
BIRC5	202095_s_at	2.39e-09	1.88e-12	2.94588
CD24	209772_s_at	0.000202	9.47e-06	2.87269
FANCI	213008_at	1.6e-05	3.31e-07	2.86086
MCM5	201755_at	8.2e-06	1.36e-07	2.85768
KIF23	204709_s_at	4.54e-06	6.09e-08	2.85684
MIR1908	208963_x_at	0.00667	0.000991	2.843
TTK	204822_at	3.59e-06	4.28e-08	2.82295
SULT1C2	211470_s_at	0.000144	6.12e-06	2.79897
ACSL4	202422_s_at	1.81e-06	1.57e-08	2.78445
LRRC1	218816_at	5e-05	1.51e-06	2.76099
ESM1	208394_x_at	7.15e-07	4.28e-09	2.71462
MSH5-SAPCD1	210410_s_at	1.48e-05	2.95e-07	2.70328
MDK	209035_at	2.52e-06	2.6e-08	2.70235
MCM4	222037_at	3.6e-06	4.31e-08	2.70185
IGF2BP3	203819_s_at	9.05e-06	1.55e-07	2.66252
SMYD3	218788_s_at	1.38e-06	1.11e-08	2.65723
SLC52A2	222155_s_at	3.04e-05	7.76e-07	2.6062
SULT1C2	205342_s_at	1.31e-05	2.46e-07	2.58582
AURKA	208079_s_at	1.19e-07	3.7e-10	2.57288
BARD1	205345_at	0.000813	6.08e-05	2.56024
PLXNC1	206470_at	6.93e-06	1.07e-07	2.55777
CENPM	218741_at	9.02e-07	5.96e-09	2.53928
SCD	211162_x_at	0.00144	0.000129	2.53207
CENPI	214804_at	1.14e-07	3.43e-10	2.5315
IGF2BP3	203820_s_at	9.25e-06	1.59e-07	2.53046
CHAF1A	203976_s_at	4.6e-06	6.19e-08	2.50881
MEP1A	206000_at	0.00382	0.000471	2.50865
RRM2	201890_at	7.23e-07	4.39e-09	2.50315
C1orf106	219010_at	0.000267	1.37e-05	2.47864
LOC654342	214110_s_at	0.000467	2.92e-05	2.47222
CENPN	219555_s_at	7.08e-06	1.12e-07	2.47102
HMGA1	206074_s_at	1.95e-06	1.75e-08	2.46703
CLGN	205830_at	7.08e-06	1.12e-07	2.46507
MCM4	212141_at	3.05e-07	1.28e-09	2.44725
MIR1236	209219_at	1.81e-06	1.58e-08	2.43121
HN1	217755_at	3.96e-08	9.98e-11	2.4276
TACC3	218308_at	7.26e-06	1.16e-07	2.41623
GTSE1	215942_s_at	1.36e-05	2.62e-07	2.39234
SLC35F6	204962_s_at	1.66e-07	5.68e-10	2.38791
PAFAH1B3	203228_at	0.000102	3.88e-06	2.37991
ARID4B	214943_s_at	0.000362	2.04e-05	2.36668
CDCA3	221436_s_at	2.54e-08	5.5e-11	2.3356
LOC81691	215215_s_at	1.94e-05	4.34e-07	2.33035
NPAS2	39549_at	0.000174	7.79e-06	2.32471
PRC1	218009_s_at	1.91e-08	3.61e-11	2.32253
MAZ	207824_s_at	3.23e-06	3.74e-08	2.31952
RCN2	201485_s_at	0.000127	5.18e-06	2.31461
GINS1	206102_at	3.22e-06	3.66e-08	2.30341
SPP1	209875_s_at	0.00202	0.000202	2.29993
LRP12	220253_s_at	0.00689	0.00103	2.28766
PLCB1	211925_s_at	3.54e-05	9.5e-07	2.28605
CDC45	204126_s_at	9e-05	3.27e-06	2.26728
GINS2	221521_s_at	8.35e-05	2.97e-06	2.25802
HIST1H2BJ	210387_at	0.00376	0.000461	2.24981
AKR1B10	206561_s_at	0.0306	0.00745	2.2352
CHEK1	205393_s_at	1.52e-05	3.06e-07	2.23475
TPX2	210052_s_at	1.38e-06	1.1e-08	2.2325
LAPTM4B	208029_s_at	0.000412	2.43e-05	2.22061
GAGE12D	206640_x_at	0.0141	0.00266	2.20222
CPD	201942_s_at	1.47e-05	2.91e-07	2.20208
HJURP	218726_at	1.03e-05	1.83e-07	2.2001
LOC81691	208107_s_at	0.000177	7.96e-06	2.20007
SLC6A8	202219_at	0.00654	0.000969	2.19828
FANCG	203564_at	9.19e-07	6.22e-09	2.18896
PLK4	204886_at	0.000512	3.28e-05	2.18179
GAL3ST1	205670_at	0.00201	0.0002	2.18079
MCM10	220651_s_at	0.000229	1.11e-05	2.17317
MAD2L1	203362_s_at	2.53e-07	9.56e-10	2.17154
GPSM2	205240_at	0.000186	8.46e-06	2.15791
C1orf112	220840_s_at	2.4e-06	2.37e-08	2.1439
2024-09-08	209000_s_at	1.43e-05	2.8e-07	2.13822
LPL	203548_s_at	0.00135	0.000117	2.13019
STIP1	212009_s_at	8.02e-06	1.32e-07	2.11125
PBK	219148_at	2.11e-06	1.95e-08	2.10848
SERPINI1	205352_at	8.4e-05	2.99e-06	2.10471
CDK1	210559_s_at	7.73e-09	1e-11	2.10152
SPDL1	221685_s_at	5.2e-07	2.71e-09	2.0985
MYBL2	201710_at	7.01e-07	4.05e-09	2.09605
PEG10	212092_at	0.00457	0.0006	2.08567
MAP4K5	211081_s_at	0.003	0.000343	2.08045
HIC2	212964_at	0.000413	2.44e-05	2.07963
SOX4	201418_s_at	0.00157	0.000143	2.07783
PEG10	212094_at	0.0198	0.00416	2.07515
CCNE2	205034_at	1.69e-05	3.56e-07	2.07298
MMP1	204475_at	0.0109	0.00188	2.06682
ENAH	217820_s_at	2.31e-09	1.66e-12	2.06379
RACGAP1	222077_s_at	2.18e-08	4.4e-11	2.06242
MUC13	218687_s_at	0.000423	2.53e-05	2.05629
GMNN	218350_s_at	4.79e-07	2.35e-09	2.05567
CTDSPL	201904_s_at	0.00201	0.000199	2.05558
SHARPIN	220973_s_at	3.31e-06	3.89e-08	2.05415
MKI67	212022_s_at	9.09e-09	1.25e-11	2.0516
ARFGEF2	215931_s_at	0.000145	6.19e-06	2.05057
HIST1H2AH	207156_at	0.0183	0.00374	2.05019
DNAJC6	204720_s_at	7.08e-06	1.12e-07	2.04963
RNF144A	204040_at	3.23e-05	8.46e-07	2.04513
FABP5	202345_s_at	7.81e-06	1.28e-07	2.03261
DBN1	202806_at	0.000778	5.75e-05	2.03091
PLVAP	221529_s_at	1.66e-07	5.61e-10	2.02885
EMC9	219203_at	3.62e-05	9.74e-07	2.02727
COL15A1	203477_at	6.37e-06	9.59e-08	2.02695
PKM	201251_at	0.00036	2.02e-05	2.02029
NMT1	201158_at	0.00136	0.000119	2.0201
CCNB1	214710_s_at	4.05e-07	1.84e-09	2.01708
RUVBL2	201459_at	0.000174	7.8e-06	2.01464
RPL39L	210115_at	0.00236	0.000249	2.01259
NUP62	202153_s_at	7.8e-05	2.7e-06	2.008
ZWILCH	218349_s_at	1.81e-05	3.91e-07	2.00787
GSE84402
Gene.symbol	ID	adj.P.Val	P.Value	logFC
CCNB1	214710_s_at	2.36e-05	4.75e-09	2.96128
CDKN3	1555758_a_at	2.925e-05	7.4e-09	3.56843
MKI67	212023_s_at	3.539e-05	1.03e-08	3.16215
CCNB2	202705_at	4.305e-05	1.89e-08	2.52092
CDCA5	224753_at	6.911e-05	4.06e-08	3.08098
ASPM	219918_s_at	6.911e-05	4.17e-08	3.27415
TROAP	204649_at	7.762e-05	4.97e-08	2.73577
CDCA8	221520_s_at	8.544e-05	5.92e-08	3.31169
UBE2C	202954_at	8.544e-05	5.97e-08	2.28866
TOP2A	201292_at	0.00012759	1.07e-07	2.82152
UBE2T	223229_at	0.00013349	1.17e-07	2.413
MTBP	1563614_at	0.00013436	1.23e-07	2.85584
GPSM2	205240_at	0.00014412	1.44e-07	3.55124
BIRC5	202095_s_at	0.00014651	1.54e-07	3.01413
HJURP	218726_at	0.0001529	1.73e-07	3.60624
FAM83D	225687_at	0.00016526	1.91e-07	2.11409
MDK	209035_at	0.00017586	2.22e-07	2.30148
CENPE	205046_at	0.0001982	2.71e-07	3.13134
OIP5	213599_at	0.00020587	2.96e-07	2.39496
KIF4A	218355_at	0.00024793	4.09e-07	2.87088
TOP2A	201291_s_at	0.00025157	4.28e-07	3.28941
CDK1	203213_at	0.00026365	4.75e-07	2.99311
FAM72A	225834_at	0.00027543	5.29e-07	2.47211
TTK	204822_at	0.00028348	5.65e-07	3.50631
ANLN	222608_s_at	0.00029216	5.99e-07	2.72891
CENPF	207828_s_at	0.00030525	6.75e-07	2.51603
NCAPG	218663_at	0.00031445	7.04e-07	2.94693
PBK	219148_at	0.00031445	7.08e-07	2.9183
PTTG1	203554_x_at	0.00035774	8.32e-07	2.43835
CHEK1	205393_s_at	0.00035774	8.48e-07	2.44368
CDKN3	209714_s_at	0.00035774	8.51e-07	2.4669
AURKA	208079_s_at	0.00037294	9.01e-07	2.1714
RACGAP1	222077_s_at	0.00043743	1.1e-06	2.10246
CDK1	210559_s_at	0.00048085	1.27e-06	2.36822
DEPDC1	235545_at	0.0004882	1.32e-06	2.50381
GPC3	209220_at	0.00052504	1.47e-06	3.46722
NUF2	223381_at	0.0006056	1.8e-06	3.721
PRC1	218009_s_at	0.0006056	1.82e-06	2.50147
GINS1	206102_at	0.0006114	1.85e-06	3.19483
GMNN	218350_s_at	0.0006114	1.86e-06	2.03313
NT5DC2	218051_s_at	0.00061232	1.89e-06	2.91665
RRM2	209773_s_at	0.00064348	2.01e-06	2.59892
FANCI	213008_at	0.00074494	2.55e-06	2.70488
COLCA2	228338_at	0.0007936	2.74e-06	2.09806
CDC25A	1555772_a_at	0.00085657	3.04e-06	3.6264
DEPDC1	220295_x_at	0.00088179	3.16e-06	2.40399
MELK	204825_at	0.00091104	3.32e-06	2.43109
KIF23	204709_s_at	0.00094611	3.51e-06	3.23092
NEK2	204641_at	0.00094875	3.54e-06	2.65772
MCM10	220651_s_at	0.0009839	3.77e-06	3.80507
CDC6	203967_at	0.00102618	3.96e-06	2.27641
AURKB	209464_at	0.00105016	4.09e-06	2.85272
SNORD88C	224468_s_at	0.0011003	4.39e-06	2.13498
CKS2	204170_s_at	0.00112254	4.52e-06	2.27605
IGF2BP2	218847_at	0.00113096	4.57e-06	2.52523
KIF18B	222039_at	0.00116239	4.79e-06	2.41114
CDC20	202870_s_at	0.00117587	4.91e-06	2.51835
IQGAP3	229538_s_at	0.00118325	5.05e-06	2.38102
KIFC1	209680_s_at	0.00118325	5.07e-06	2.98755
NDC80	204162_at	0.00120167	5.19e-06	2.61005
BUB1	209642_at	0.00121337	5.28e-06	3.33441
TPX2	210052_s_at	0.00127369	5.59e-06	2.1801
DLGAP5	203764_at	0.00128802	5.7e-06	2.26739
ECT2	219787_s_at	0.00129933	5.85e-06	2.71514
HMMR	207165_at	0.00131651	6.03e-06	2.60517
CDT1	228868_x_at	0.00131651	6.06e-06	2.18383
FANCD2	242560_at	0.00131651	6.09e-06	2.23532
MCM4	222037_at	0.00131904	6.13e-06	2.54033
RECQL4	213520_at	0.0013306	6.23e-06	2.27347
CCNB1	228729_at	0.00137272	6.51e-06	3.05299
LMNB2	216952_s_at	0.00143612	6.89e-06	2.35505
KIF20A	218755_at	0.00150347	7.33e-06	2.65422
SULT1C2	211470_s_at	0.00154953	7.71e-06	2.88152
RAD51AP1	204146_at	0.00155041	7.75e-06	2.4907
POLQ	219510_at	0.00157893	7.92e-06	2.23527
IGF2BP3	203820_s_at	0.00163621	8.39e-06	3.60571
SKA1	217640_x_at	0.00172191	8.95e-06	2.99295
UBE2S	202779_s_at	0.00175891	9.17e-06	2.037
CENPK	222848_at	0.00179805	9.44e-06	2.26244
FEN1	204767_s_at	0.00183785	9.69e-06	2.23911
DEPDC1	222958_s_at	0.00187924	1.02e-05	2.59914
CDK1	203214_x_at	0.00187924	1.02e-05	2.34389
DTL	218585_s_at	0.00190769	1.04e-05	2.61727
DUXAP10	242881_x_at	0.00202324	1.12e-05	2.48923
FOXM1	202580_x_at	0.00202324	1.13e-05	2.50959
ASPM	232238_at	0.00202324	1.13e-05	2.27024
SLC6A8	213843_x_at	0.0020653	1.18e-05	2.0366
OSR2	213568_at	0.00218545	1.3e-05	2.22251
HELLS	227349_at	0.0022748	1.37e-05	2.43538
FLVCR1	222906_at	0.00249245	1.52e-05	2.55891
ANLN	1552619_a_at	0.00253372	1.56e-05	2.65254
TYMS	202589_at	0.00265118	1.66e-05	2.16928
CAP2	212551_at	0.00269861	1.7e-05	2.36176
LAPTM4B	1554679_a_at	0.00279453	1.8e-05	2.26756
MCM10	222962_s_at	0.00279815	1.81e-05	2.7838
GTSE1	215942_s_at	0.00279815	1.81e-05	2.09344
SPC25	209891_at	0.0029098	1.9e-05	2.02708
KIF11	204444_at	0.00294183	1.94e-05	2.54099
RRM2	201890_at	0.00294183	1.94e-05	2.47592
ECT2	234992_x_at	0.00294183	1.95e-05	2.17888
MAD2L1	203362_s_at	0.00294183	1.96e-05	2.03889
TMEM246	224458_at	0.00295526	1.98e-05	2.05472
UHRF1	225655_at	0.00296279	2e-05	2.19429
LRRC69	238214_at	0.00301235	2.06e-05	2.20694
HELLS	220085_at	0.00302896	2.11e-05	3.00702
SULT1C2	205343_at	0.00304333	2.13e-05	3.02559
DTNA	205741_s_at	0.00322953	2.28e-05	2.58604
ESM1	208394_x_at	0.00329697	2.36e-05	2.43941
CDCA3	223307_at	0.00329697	2.36e-05	2.00584
GAL3ST1	205670_at	0.00332452	2.4e-05	2.3349
DTL	222680_s_at	0.00335658	2.47e-05	2.16188
LOC101927699	244308_at	0.00352737	2.66e-05	2.57357
KIAA0101	202503_s_at	0.00352737	2.66e-05	2.31633
SBF2-AS1	242786_at	0.00363066	2.81e-05	2.09232
MCM6	238977_at	0.00388456	3.11e-05	2.4874
PARPBP	227928_at	0.00391837	3.15e-05	2.67918
MMP12	204580_at	0.00406154	3.29e-05	3.14743
NCAPH	212949_at	0.00424838	3.53e-05	2.68979
LINC01296	228116_at	0.00429507	3.58e-05	2.44502
NEK2	211080_s_at	0.00454662	3.86e-05	2.09773
BIRC5	202094_at	0.00460544	3.92e-05	2.52808
LOC729680	228977_at	0.00473944	4.08e-05	2.59065
SBSN	235272_at	0.00495502	4.46e-05	2.10715
CDC6	203968_s_at	0.00524373	4.77e-05	2.00251
PRR11	228273_at	0.00533962	4.89e-05	2.03088
BUB1B	203755_at	0.00545284	5.02e-05	2.44379
MIR3658	209825_s_at	0.00548842	5.09e-05	2.04361
ACSL4	202422_s_at	0.00556764	5.3e-05	2.63366
SQLE	213562_s_at	0.00581517	5.61e-05	2.21344
MTBP	233436_at	0.00595291	5.77e-05	2.57589
DEPDC1B	226980_at	0.0060596	5.89e-05	2.45583
FAM64A	221591_s_at	0.00606581	5.92e-05	2.01674
GDF11	216860_s_at	0.00618637	6.08e-05	2.20393
TIAM2	222942_s_at	0.00621617	6.13e-05	2.35465
CAP2	212554_at	0.00631296	6.27e-05	2.33894
HELLS	223556_at	0.00631334	6.3e-05	2.23999
TRIM71	231310_at	0.00631334	6.3e-05	2.73988
TACC3	218308_at	0.00636865	6.36e-05	2.2712
TK1	202338_at	0.00659644	6.68e-05	2.33433
NANOS1	228523_at	0.0066148	6.73e-05	3.22505
AURKA	204092_s_at	0.00669085	6.87e-05	2.16213
LOC654342	242133_s_at	0.00699968	7.28e-05	2.1953
PEG10	212094_at	0.0070654	7.37e-05	3.01239
MKI67	212021_s_at	0.00715736	7.5e-05	2.26672
KIF15	219306_at	0.00740401	7.87e-05	2.2414
RMI2	226456_at	0.00747334	8.04e-05	2.38439
CRNDE	238021_s_at	0.00756588	8.23e-05	2.92219
E2F8	219990_at	0.00756588	8.24e-05	2.03289
MAD2L1	1554768_a_at	0.00756588	8.24e-05	2.28578
GIT2	1556913_a_at	0.00784327	8.66e-05	2.12368
CAMKMT	1554875_at	0.00802673	8.94e-05	2.06289
POLQ	207746_at	0.00811637	9.1e-05	2.08078
NSUN7	220194_at	0.00855131	9.84e-05	2.00558
PEG10	212092_at	0.00862379	0.0001	2.87195
ROBO1	213194_at	0.00862818	0.0001	2.0321
CCDC138	235644_at	0.0090538	0.000108	2.30023
SLC35F6	204962_s_at	0.00962714	0.000117	2.35062
CDKN2A	207039_at	0.0096572	0.000118	2.13237
ZIC2	223642_at	0.01007	0.000126	2.41656
BYSL	203612_at	0.0106165	0.000135	2.0117
DEPDC1	232278_s_at	0.0107411	0.000138	2.3153
TRIP13	204033_at	0.0108807	0.000141	2.00751
CD24	208650_s_at	0.0112983	0.000148	2.27754
ZFP69B	207219_at	0.0117954	0.000156	2.49876
HAGLR	228601_at	0.0117954	0.000156	3.20482
PTTG3P	208511_at	0.0119323	0.000159	2.16445
CTHRC1	225681_at	0.0121047	0.000162	2.96013
P3H4	204078_at	0.0122399	0.000165	2.10481
SLC6A8	202219_at	0.0124671	0.00017	2.53853
RRP12	216360_x_at	0.0126697	0.000174	2.01374
SQLE	213577_at	0.0128194	0.000179	2.08296
IGF2BP3	203819_s_at	0.0129882	0.000182	3.08203
CKAP2	218252_at	0.013268	0.000188	2.00068
CD24	209772_s_at	0.0135489	0.000193	2.3589
ACSL4	1557418_at	0.0136457	0.000195	2.13786
MATR3	242260_at	0.0138499	0.0002	2.2707
MMP11	203878_s_at	0.0142952	0.00021	2.26922
CDCA7	224428_s_at	0.0146148	0.000217	2.49854
LOC102725116	1568784_at	0.014649	0.000218	2.01619
PLEKHB2	224121_x_at	0.0148102	0.000222	2.06035
SNX5	223666_at	0.0148375	0.000222	2.48695
KIF18A	221258_s_at	0.01571	0.000239	2.07572
ZNF883	230876_at	0.0160828	0.000249	2.09344
UTP23	238561_s_at	0.0171135	0.000272	2.03662
MIF-AS1	1556316_s_at	0.0172262	0.000275	2.38174
NETO2	222774_s_at	0.0175182	0.000282	2.08548
CENPM	218741_at	0.0175182	0.000282	2.46651
CENPO	226118_at	0.0177354	0.000288	2.11953
SQLE	209218_at	0.018031	0.000295	2.02332
LOC105373150	1570120_at	0.0182743	0.000303	2.03379
C3orf14	236068_s_at	0.018638	0.000312	2.03564
ASNS	205047_s_at	0.0190666	0.000324	2.0836
BUB1	215509_s_at	0.0191988	0.000327	2.73134
SOX4	213668_s_at	0.0196276	0.000336	2.71557
DBN1	202806_at	0.0204661	0.00036	2.10725
PLEKHG2	233986_s_at	0.0204661	0.00036	2.13541
CA12	204508_s_at	0.0206877	0.000366	2.28519
MYBL2	201710_at	0.020731	0.000368	2.23225
DTNA	210091_s_at	0.0210387	0.000376	2.26098
HS6ST2	230030_at	0.0213074	0.000388	3.15507
FAM19A4	242348_at	0.0214567	0.000391	2.27327
SPC24	235572_at	0.0216214	0.000396	2.1632
ITGA2	227314_at	0.0229186	0.000431	2.1891
FBXL21	1555412_at	0.025999	0.000525	2.94972
B3GALNT1	211812_s_at	0.0269765	0.000551	2.08006
CTNND2	209618_at	0.0286587	0.000607	2.459
MEP1A	206000_at	0.0287655	0.00061	2.85923
SOX4	201418_s_at	0.0291127	0.000623	2.10869
GNG4	1555765_a_at	0.0293522	0.000635	2.81035
ARFGEF3	231856_at	0.0293731	0.000637	2.18206
SULT1C2	205342_s_at	0.0310059	0.000695	2.40471
ISX	232707_at	0.0314992	0.000717	2.33012
ACSL4	1557419_a_at	0.032448	0.000753	2.00139
NRXN3	229649_at	0.0327824	0.000774	2.20874
CCNA2	203418_at	0.0342977	0.000833	2.18173
LOC284926	1556064_at	0.035826	0.000891	2.0328
LINC00665	243924_at	0.0359193	0.000897	2.13519
SOAT2	210677_at	0.0362126	0.000912	2.20844
WHSC1	209052_s_at	0.0363731	0.00092	2.17014
MIR7112///BOP1	212563_at	0.0364483	0.000924	2.17929
PHF19	227212_s_at	0.0378063	0.000978	2.00225
LOC100129917	1559528_at	0.0422642	0.00117	2.14973
SNORA11E	221261_x_at	0.0456763	0.00133	2.13585
TUBB2B	214023_x_at	0.0457531	0.00134	2.18471
RBM24	235004_at	0.0461602	0.00136	2.2525

## Sheet: GSE112790
Gene.symbol	ID	adj.P.Val	P.Value	t	B	logFC	Gene.title
AKR1B10	206561_s_at	8.5e-09	1.26e-10	6.79237	13.7968	5.04749	aldo-keto reductase family 1 member B10
SPINK1	206239_s_at	7.43e-06	3.87e-07	5.25151	6.06342	4.59872	serine peptidase inhibitor, Kazal type 1
GPC3	209220_at	4.9e-08	9.72e-10	6.42245	11.8192	4.44524	glypican 3
ASPM	219918_s_at	8.85e-16	1.13e-18	9.77579	31.7911	3.9643	abnormal spindle microtubule assembly
UBD///GABBR1	205890_s_at	2.19e-15	3.28e-18	9.61579	30.7558	3.84551	ubiquitin D///gamma-aminobutyric acid type B receptor subunit 1
ROBO1	213194_at	6.77e-13	2.24e-15	8.61092	24.4049	3.82043	roundabout guidance receptor 1
COL15A1	203477_at	1.01e-12	3.52e-15	8.53985	23.967	3.64886	collagen type XV alpha 1 chain
CAP2	212554_at	3.23e-30	4.14e-34	14.8753	66.3735	3.55216	CAP, adenylate cyclase-associated protein, 2 (yeast)
CAP2	212551_at	9.96e-29	1.46e-32	14.3714	62.9155	3.46686	CAP, adenylate cyclase-associated protein, 2 (yeast)
RRM2	201890_at	1.2e-14	2.43e-17	9.3119	28.8064	3.4654	ribonucleotide reductase regulatory subunit M2
RRM2	209773_s_at	1.11e-15	1.46e-18	9.73791	31.5454	3.42985	ribonucleotide reductase regulatory subunit M2
ACSL4	202422_s_at	4.94e-07	1.52e-08	5.90376	9.16987	3.40253	acyl-CoA synthetase long-chain family member 4
STAB2	220114_s_at	1.65e-25	3.92e-29	-13.2552	55.2418	-1.87845	stabilin 2
CDK1	203213_at	6.03e-16	7.4e-19	9.83984	32.2071	3.3908	cyclin dependent kinase 1
TOP2A	201291_s_at	1.11e-10	8.29e-13	7.65487	18.661	3.35654	topoisomerase (DNA) II alpha
DTL	218585_s_at	2.68e-15	4.17e-18	9.57972	30.5233	3.32984	denticleless E3 ubiquitin protein ligase homolog
SULT1C2	211470_s_at	6.82e-06	3.5e-07	5.27255	6.15947	3.25352	sulfotransferase family 1C member 2
SPP1	209875_s_at	0.000134	1.31e-05	4.47089	2.71286	3.23213	secreted phosphoprotein 1
RNF152	1553722_s_at	2.71e-23	9.44e-27	-12.4777	49.9072	-1.46259	ring finger protein 152
NUSAP1	218039_at	1.18e-19	6.94e-23	11.2025	41.2398	3.20433	nucleolar and spindle associated protein 1
ASPG	1557225_at	4.6e-23	1.77e-26	-12.3885	49.2968	-1.58725	asparaginase
	243146_at	1.91e-22	7.68e-26	-12.1792	47.8664	-2.69148
ASPG	1557226_a_at	3.08e-22	1.3e-25	-12.1046	47.3577	-1.54775	asparaginase
	214349_at	5.74e-22	2.52e-25	-12.0095	46.7094	-1.81984
TOP2A	201292_at	4.94e-12	2.21e-14	8.24685	22.1789	3.19667	topoisomerase (DNA) II alpha
CTNNA3	236576_at	3.43e-21	1.63e-24	-11.7421	44.8899	-1.79411	catenin alpha 3
BMPER	241986_at	4.08e-21	2.02e-24	-11.7118	44.6838	-0.941572	BMP binding endothelial regulator
COL1A2	202404_s_at	1.75e-08	2.9e-10	6.64247	12.987	3.14632	collagen type I alpha 2 chain
ANLN	222608_s_at	6.75e-11	4.58e-13	7.75347	19.2376	3.13963	anillin actin binding protein
RACGAP1	222077_s_at	2.83e-19	1.76e-22	11.0674	40.3316	3.12612	Rac GTPase activating protein 1
HMMR	207165_at	4.78e-15	8.76e-18	9.46738	29.8009	3.11502	hyaluronan mediated motility receptor
CRNDE	238021_s_at	2.94e-08	5.33e-10	6.53242	12.3998	3.1001	colorectal neoplasia differentially expressed (non-protein coding)
COL1A1	1556499_s_at	1.03e-08	1.56e-10	6.75415	13.5892	3.05153	collagen type I alpha 1 chain
CCNB1	214710_s_at	7.23e-13	2.44e-15	8.59788	24.3245	3.03455	cyclin B1
PTH1R	205911_at	2.9e-19	1.86e-22	-11.0596	40.2789	-1.04123	parathyroid hormone 1 receptor
NDC80	204162_at	3.84e-13	1.17e-15	8.71361	25.0406	3.00096	NDC80, kinetochore complex component
ADRA1A	211492_s_at	7.25e-19	4.91e-22	-10.9186	39.3335	-1.30762	adrenoceptor alpha 1A
GINS1	206102_at	3.3e-13	9.42e-16	8.74706	25.2484	2.98707	GINS complex subunit 1
NQO1	210519_s_at	0.000649	8.89e-05	4.00124	0.90867	2.97433	NAD(P)H quinone dehydrogenase 1
CENPU	218883_s_at	2.94e-14	6.42e-17	9.16345	27.8627	2.97423	centromere protein U
KIAA0101	202503_s_at	5.46e-14	1.33e-16	9.0514	27.1543	2.95809	KIAA0101
SLITRK3	206732_at	4.12e-18	3.17e-21	-10.6465	37.5171	-1.90713	SLIT and NTRK like family member 3
NAAA	232072_at	6.22e-18	4.9e-21	-10.5828	37.0935	-1.08632	N-acylethanolamine acid amidase
IL1RL1	207526_s_at	1.22e-17	9.87e-21	-10.48	36.4114	-1.51612	interleukin 1 receptor like 1
CCL23	210549_s_at	1.52e-17	1.26e-20	-10.4445	36.1761	-0.753175	C-C motif chemokine ligand 23
	1561886_a_at	1.9e-17	1.6e-20	-10.409	35.9412	-2.64247
CSRNP1	225557_at	2.15e-17	1.87e-20	-10.3861	35.7895	-1.99455	cysteine and serine rich nuclear protein 1
	1558489_at	2.15e-17	1.89e-20	-10.3841	35.7763	-1.27848
PBK	219148_at	2.61e-10	2.17e-12	7.49348	17.7259	2.93846	PDZ binding kinase
CDKN3	1555758_a_at	1.39e-10	1.07e-12	7.61189	18.4109	2.93067	cyclin dependent kinase inhibitor 3
	240156_at	3.08e-17	2.87e-20	-10.3226	35.3701	-1.43453
FITM1	229567_at	3.27e-17	3.11e-20	-10.3108	35.2925	-1.25127	fat storage inducing transmembrane protein 1
ZWINT	204026_s_at	1.65e-15	2.32e-18	9.66846	31.096	2.90272	ZW10 interacting kinetochore protein
PRC1	218009_s_at	2.23e-13	6.21e-16	8.81208	25.6533	2.89571	protein regulator of cytokinesis 1
VIPR1	205019_s_at	4.02e-17	4.04e-20	-10.2721	35.0374	-1.48323	vasoactive intestinal peptide receptor 1
AURKA	208079_s_at	1.76e-14	3.68e-17	9.24849	28.4026	2.8837	aurora kinase A
ADRA1B	207589_at	4.87e-17	5.09e-20	-10.2382	34.8142	-0.788153	adrenoceptor alpha 1B
PRR11	228273_at	2.4e-12	9.39e-15	8.38402	23.0124	2.87549	proline rich 11
MAP2	225540_at	1.05e-07	2.45e-09	6.25129	10.9284	2.86519	microtubule associated protein 2
PLXNC1	213241_at	2.83e-11	1.71e-13	7.9157	20.1946	2.86434	plexin C1
ENAH	217820_s_at	3.97e-14	9.24e-17	9.10742	27.508	2.85954	enabled homolog (Drosophila)
VPS45	209268_at	1.98e-16	2.25e-19	10.0177	33.3668	1.60905	vacuolar protein sorting 45 homolog
CTHRC1	225681_at	1.73e-05	1.08e-06	5.03392	5.08745	2.84493	collagen triple helix repeat containing 1
CTNNA3	241255_at	3.5e-16	4.1e-19	-9.92796	32.781	-1.99159	catenin alpha 3
SYT9	1563658_a_at	4.84e-16	5.77e-19	-9.87713	32.4498	-1.21225	synaptotagmin 9
VNN3	1553513_at	6.02e-16	7.27e-19	-9.84237	32.2236	-1.07586	vanin 3
CDKN2C	204159_at	3.98e-20	2.19e-23	11.3691	42.3635	2.81755	cyclin dependent kinase inhibitor 2C
NTF3	206706_at	6.24e-16	7.78e-19	-9.83238	32.1586	-0.76456	neurotrophin 3
	1556451_at	8.85e-16	1.12e-18	-9.77771	31.8035	-1.21314
FAM83D	225687_at	3.63e-13	1.08e-15	8.72533	25.1134	2.80832	family with sequence similarity 83 member D
CDKN3	209714_s_at	2.24e-12	8.65e-15	8.39716	23.0925	2.79922	cyclin dependent kinase inhibitor 3
TTK	204822_at	5.93e-10	5.66e-12	7.33126	16.797	2.78995	TTK protein kinase
NCOR1	200855_at	1.31e-15	1.75e-18	-9.71037	31.3671	-1.32028	nuclear receptor corepressor 1
	1562094_at	1.35e-15	1.83e-18	-9.70364	31.3235	-0.649137
LOC101060363///PPIA	212661_x_at	1.5e-15	2.06e-18	9.68611	31.2101	0.862931	peptidyl-prolyl cis-trans isomerase A pseudogene///peptidylprolyl isomerase A
NEK2	204641_at	1.94e-11	1.07e-13	7.99196	20.648	2.77783	NIMA related kinase 2
	241298_x_at	1.65e-15	2.33e-18	-9.66764	31.0906	-1.70071
DTNA	227084_at	1.12e-10	8.41e-13	7.65237	18.6464	2.76977	dystrobrevin alpha
C1RL	233645_s_at	2e-15	2.89e-18	-9.63491	30.8793	-1.23432	complement C1r subcomponent like
DUXAP10	242881_x_at	3.43e-06	1.53e-07	5.44338	6.94971	2.76925	double homeobox A pseudogene 10
SULT1C2	205342_s_at	2.74e-05	1.89e-06	4.91084	4.54947	2.74316	sulfotransferase family 1C member 2
PPIA	211765_x_at	2.19e-15	3.3e-18	9.61528	30.7525	0.886791	peptidylprolyl isomerase A
MAP2K1	202670_at	2.31e-15	3.5e-18	-9.60602	30.6928	-1.37161	mitogen-activated protein kinase kinase 1
	210524_x_at	2.37e-15	3.64e-18	-9.60006	30.6543	-3.40995
LOC101930489///MIR4435-2HG///LINC00152	225799_at	5.76e-15	1.1e-17	9.43323	29.5819	2.73702	uncharacterized LOC101930489///MIR4435-2 host gene///long intergenic non-protein coding RNA 152
LOC101060363///PPIA	211978_x_at	2.85e-15	4.48e-18	9.56879	30.4528	0.852675	peptidyl-prolyl cis-trans isomerase A pseudogene///peptidylprolyl isomerase A
LOC101060363///PPIA	201293_x_at	3.11e-15	4.96e-18	9.55363	30.3552	0.886471	peptidyl-prolyl cis-trans isomerase A pseudogene///peptidylprolyl isomerase A
AQP3	39249_at	3.37e-15	5.43e-18	-9.53969	30.2655	-1.25629	aquaporin 3 (Gill blood group)
FAM72A///FAM72D///FAM72B///FAM72C	225834_at	5.09e-10	4.71e-12	7.36271	16.9762	2.73559	family with sequence similarity 72 member A///family with sequence similarity 72 member D///family with sequence similarity 72 member B///family with sequence similarity 72 member C
LPAL2	210909_x_at	3.42e-15	5.64e-18	-9.53419	30.2301	-1.66051	lipoprotein(a) like 2, pseudogene
CD24	208650_s_at	0.000107	1e-05	4.53383	2.96716	2.72021	CD24 molecule
	241200_x_at	3.76e-15	6.34e-18	-9.51636	30.1154	-1.09946
NDST3	220429_at	4.11e-15	7.07e-18	-9.49992	30.0099	-0.60207	N-deacetylase and N-sulfotransferase 3
LRRN3	209841_s_at	4.11e-15	7.08e-18	-9.49967	30.0082	-0.764011	leucine rich repeat neuronal 3
KLHL12	225068_at	4.44e-15	7.72e-18	9.48647	29.9234	1.36725	kelch like family member 12
RHEB	201451_x_at	4.47e-15	7.86e-18	-9.48372	29.9058	-1.43525	Ras homolog enriched in brain
MYOM2	205826_at	4.52e-15	8.03e-18	-9.48061	29.8858	-0.957352	myomesin 2
ANKRD55	220112_at	4.73e-15	8.48e-18	-9.47228	29.8324	-1.02186	ankyrin repeat domain 55
NCOR1	200856_x_at	4.74e-15	8.6e-18	-9.47021	29.8191	-1.5525	nuclear receptor corepressor 1
CCL20	205476_at	7.8e-05	6.79e-06	4.62358	3.33466	2.70854	C-C motif chemokine ligand 20
AVPR1A	206251_s_at	4.83e-15	8.92e-18	-9.46452	29.7826	-1.62348	arginine vasopressin receptor 1A
	232978_at	5.16e-15	9.64e-18	-9.4528	29.7074	-2.56575
LOC101927143	1560560_at	5.76e-15	1.09e-17	-9.43407	29.5874	-0.538975	uncharacterized LOC101927143
MAD2L1	203362_s_at	3.64e-11	2.26e-13	7.87007	19.9244	2.67831	MAD2 mitotic arrest deficient-like 1 (yeast)
KDM8	220070_at	6.94e-15	1.33e-17	-9.40341	29.391	-1.88181	lysine demethylase 8
COLEC10	207420_at	7.48e-15	1.45e-17	-9.39055	29.3087	-1.55187	collectin subfamily member 10
KLF6	211610_at	7.66e-15	1.5e-17	-9.38545	29.2761	-1.20654	Kruppel like factor 6
HMGN4	209787_s_at	9.18e-15	1.82e-17	9.35647	29.0908	1.36096	high mobility group nucleosomal binding domain 4
ECT2	219787_s_at	7.32e-13	2.48e-15	8.59517	24.3077	2.65603	epithelial cell transforming 2
GLMP	225401_at	1.13e-14	2.27e-17	9.32219	28.872	1.83337	glycosylated lysosomal membrane protein
CDK1	210559_s_at	7.39e-11	5.05e-13	7.73718	19.1421	2.61091	cyclin dependent kinase 1
LOC101060363///PPIA	211378_x_at	1.2e-14	2.45e-17	9.31062	28.7982	0.887838	peptidyl-prolyl cis-trans isomerase A pseudogene///peptidylprolyl isomerase A
	242784_at	1.74e-14	3.59e-17	-9.2524	28.4274	-1.21489
RBM24	235004_at	3.89e-08	7.4e-10	6.47244	12.0823	2.60093	RNA binding motif protein 24
EDIL3	225275_at	4.4e-08	8.53e-10	6.44635	11.9448	2.59462	EGF like repeats and discoidin domains 3
SQLE	209218_at	8.78e-10	8.87e-12	7.2546	16.3621	2.56901	squalene epoxidase
BUB1B	203755_at	1.45e-10	1.13e-12	7.60369	18.3633	2.56751	BUB1 mitotic checkpoint serine/threonine kinase B
MTHFD2L	220346_at	2.89e-14	6.24e-17	-9.16759	27.8889	-1.42177	methylenetetrahydrofolate dehydrogenase (NADP+ dependent) 2-like
CDC20	202870_s_at	1.23e-09	1.32e-11	7.18645	15.9776	2.56428	cell division cycle 20
TUBG1	201714_at	3.19e-14	7.02e-17	9.14962	27.775	1.71838	tubulin gamma 1
SAP130	220367_s_at	3.5e-14	7.74e-17	9.13451	27.6794	1.12511	Sin3A associated protein 130
SPATS2	222593_s_at	3.55e-14	7.94e-17	9.13067	27.6551	1.81167	spermatogenesis associated serine rich 2
PEA15	200788_s_at	3.69e-14	8.32e-17	9.12357	27.6101	1.4467	phosphoprotein enriched in astrocytes 15
KNL1	228323_at	2.47e-17	2.22e-20	10.3609	35.6233	2.55987	kinetochore scaffold 1
NEDD1	1560116_a_at	3.85e-14	8.82e-17	9.11453	27.553	0.968168	neural precursor cell expressed, developmentally down-regulated 1
SPATS2	218324_s_at	3.97e-14	9.18e-17	9.10842	27.5143	1.84589	spermatogenesis associated serine rich 2
NQO1	201468_s_at	0.00157	0.000261	3.71864	-0.09506	2.54881	NAD(P)H quinone dehydrogenase 1
CXCL10	204533_at	6.92e-07	2.29e-08	5.82348	8.77352	2.54479	C-X-C motif chemokine ligand 10
AVPR1A	206252_s_at	4.46e-14	1.05e-16	-9.08709	27.3795	-1.67893	arginine vasopressin receptor 1A
ENAH	222433_at	3.85e-14	8.81e-17	9.11462	27.5535	2.52611	enabled homolog (Drosophila)
DTYMK	1553984_s_at	4.92e-14	1.18e-16	9.06959	27.2691	1.60147	deoxythymidylate kinase
	232354_at	5.2e-14	1.26e-16	-9.05988	27.2078	-0.696838
SOX9	202935_s_at	8.46e-05	7.48e-06	4.60121	3.24253	2.52202	SRY-box 9
ADAMTS13	223844_at	7.54e-14	1.85e-16	-9.00031	26.8325	-1.14701	ADAM metallopeptidase with thrombospondin type 1 motif 13
PSMD4	200882_s_at	1.06e-13	2.64e-16	8.94523	26.4864	1.40478	proteasome 26S subunit, non-ATPase 4
ACLY	201128_s_at	1.06e-13	2.65e-16	8.94465	26.4827	1.58678	ATP citrate lyase
	1560137_at	1.31e-13	3.28e-16	-8.91142	26.2743	-0.977456
SRSF5	210077_s_at	1.32e-13	3.35e-16	-8.90823	26.2543	-1.10789	serine and arginine rich splicing factor 5
GLMP	1558693_s_at	1.32e-13	3.35e-16	8.90814	26.2538	1.86804	glycosylated lysosomal membrane protein
C15orf41	224486_s_at	1.35e-13	3.47e-16	8.90275	26.22	1.04184	chromosome 15 open reading frame 41
SNORD3D///SNORD3C///SNORD3B-2///SNORD3A///SNORD3B-1	235102_x_at	1.41e-13	3.64e-16	-8.89542	26.1741	-1.45739	small nucleolar RNA, C/D box 3D///small nucleolar RNA, C/D box 3C///small nucleolar RNA, C/D box 3B-2///small nucleolar RNA, C/D box 3A///small nucleolar RNA, C/D box 3B-1
CCNB2	202705_at	2.66e-12	1.07e-14	8.36392	22.8898	2.52017	cyclin B2
CFP	206380_s_at	1.45e-13	3.81e-16	-8.88833	26.1297	-1.7938	complement factor properdin
CENPF	207828_s_at	1.1e-11	5.69e-14	8.09475	21.2625	2.5019	centromere protein F
GNAO1	204762_s_at	1.64e-13	4.37e-16	-8.86709	25.9968	-1.05222	G protein subunit alpha o1
ZIC2	223642_at	2.38e-07	6.51e-09	6.06667	9.98573	2.49381	Zic family member 2
ZC2HC1C	220107_s_at	1.74e-13	4.68e-16	-8.85636	25.9297	-1.16808	zinc finger C2HC-type containing 1C
DBH	206450_at	1.74e-13	4.73e-16	-8.8547	25.9194	-0.901836	dopamine beta-hydroxylase
WIPF2	212051_at	1.81e-13	4.93e-16	8.84807	25.8779	1.19535	WAS/WASL interacting protein family member 2
PVALB	205336_at	2.23e-13	6.12e-16	-8.81434	25.6674	-0.648597	parvalbumin
VPS72	202261_at	2.23e-13	6.2e-16	8.81239	25.6552	1.23535	vacuolar protein sorting 72 homolog
IGF2BP3	203820_s_at	0.000294	3.39e-05	4.24272	1.81554	2.48975	insulin like growth factor 2 mRNA binding protein 3
SPDL1	221685_s_at	2.54e-13	7.12e-16	8.79088	25.5211	1.67106	spindle apparatus coiled-coil protein 1
EHMT2	202326_at	2.71e-13	7.65e-16	8.77969	25.4514	1.404	euchromatic histone lysine methyltransferase 2
PDZK1IP1	219630_at	0.000917	0.000135	3.89254	0.51513	2.46773	PDZK1 interacting protein 1
PRKAA2	238441_at	1.27e-06	4.67e-08	5.68303	8.08931	2.46306	protein kinase AMP-activated catalytic subunit alpha 2
CD109	226545_at	2.29e-06	9.46e-08	5.54167	7.41279	2.45221	CD109 molecule
RAP2A	225585_at	3.45e-13	9.99e-16	8.73782	25.191	1.86817	RAP2A, member of RAS oncogene family
EPHB1	210753_s_at	3.5e-13	1.02e-15	-8.73463	25.1712	-0.791267	EPH receptor B1
TOMM40L	226059_at	3.56e-13	1.04e-15	8.73104	25.1488	1.93013	translocase of outer mitochondrial membrane 40 like
LIFR	227771_at	3.56e-13	1.05e-15	-8.73011	25.1431	-1.87147	leukemia inhibitory factor receptor alpha
UBL7	225063_at	3.62e-13	1.07e-15	8.72671	25.122	0.863678	ubiquitin like 7
PEG10	212094_at	0.00945	0.00238	3.07771	-2.13095	2.45052	paternally expressed 10
KATNB1	203162_s_at	3.79e-13	1.14e-15	8.71758	25.0653	1.0836	katanin regulatory subunit B1
DHX57	213420_at	3.83e-13	1.16e-15	8.71498	25.0491	0.977015	DEAH-box helicase 57
CD24	266_s_at	0.000248	2.76e-05	4.29259	2.00837	2.43141	CD24 molecule
KIF4A	218355_at	8.51e-10	8.54e-12	7.26108	16.3988	2.42361	kinesin family member 4A
CYP2R1	227109_at	3.89e-13	1.2e-15	8.70951	25.0152	1.31057	cytochrome P450 family 2 subfamily R member 1
RCAN1	215253_s_at	4.06e-13	1.26e-15	-8.70205	24.9689	-1.91644	regulator of calcineurin 1
	244562_s_at	4.72e-13	1.47e-15	-8.67738	24.816	-3.21925
GBAP1	210589_s_at	4.77e-13	1.49e-15	8.67498	24.8011	1.59193	glucosylceramidase beta pseudogene 1
MPC1	240362_at	4.96e-13	1.56e-15	-8.66768	24.7559	-0.892518	mitochondrial pyruvate carrier 1
DNAJC6	204720_s_at	1.47e-07	3.67e-09	6.17498	10.5365	2.41877	DnaJ heat shock protein family (Hsp40) member C6
COL1A1	202310_s_at	1.1e-05	6.25e-07	5.15035	5.60578	2.41828	collagen type I alpha 1 chain
AKR1C3	209160_at	5.29e-13	1.7e-15	8.65487	24.6766	1.80374	aldo-keto reductase family 1, member C3
IL1RN	212659_s_at	5.7e-13	1.84e-15	-8.64221	24.5983	-1.51592	interleukin 1 receptor antagonist
COMMD4	206441_s_at	5.87e-13	1.9e-15	8.63682	24.565	0.982868	COMM domain containing 4
HAL	237967_at	5.9e-13	1.92e-15	-8.63523	24.5551	-0.555674	histidine ammonia-lyase
BIRC5	202095_s_at	5.39e-10	5.06e-12	7.35035	16.9057	2.41668	baculoviral IAP repeat containing 5
DLGAP5	203764_at	2.6e-08	4.59e-10	6.55939	12.5431	2.40861	DLG associated protein 5
UBE2T	223229_at	2.36e-12	9.19e-15	8.38751	23.0337	2.39457	ubiquitin conjugating enzyme E2 T
MIR6734///ELOVL1	57163_at	6.81e-13	2.27e-15	8.60894	24.3927	1.16358	microRNA 6734///ELOVL fatty acid elongase 1
ITGA6	201656_at	7.04e-13	2.36e-15	8.60304	24.3563	1.73018	integrin subunit alpha 6
CCNA2	213226_at	1.01e-09	1.06e-11	7.22459	16.1925	2.39099	cyclin A2
NCAPG	218663_at	3.18e-08	5.82e-10	6.51643	12.3149	2.37902	non-SMC condensin I complex subunit G
	1561056_a_at	8.01e-13	2.73e-15	-8.58002	24.2143	-0.716429
ACADS	202366_at	8.65e-13	2.96e-15	-8.5671	24.1347	-1.37894	acyl-CoA dehydrogenase, C-2 to C-3 short chain
ALMS1	214220_s_at	9.4e-13	3.24e-15	8.55304	24.0481	1.18545	ALMS1, centrosome and basal body associated protein
NCOR1	200857_s_at	9.42e-13	3.26e-15	-8.55199	24.0417	-1.46471	nuclear receptor corepressor 1
SAC3D1	205449_at	9.53e-13	3.32e-15	8.54927	24.0249	1.49633	SAC3 domain containing 1
PRKAA2	227892_at	4.92e-06	2.37e-07	5.35417	6.5347	2.37111	protein kinase AMP-activated catalytic subunit alpha 2
IGF2BP3	203819_s_at	0.000396	4.86e-05	4.15344	1.47506	2.36718	insulin like growth factor 2 mRNA binding protein 3
DDX39A	201584_s_at	1.07e-12	3.77e-15	8.5289	23.8996	1.55579	DEAD-box helicase 39A
PEA15	200787_s_at	1.07e-12	3.81e-15	8.52745	23.8907	1.70038	phosphoprotein enriched in astrocytes 15
FAM27B///FAM27C///FAM182B///FAM182A	216053_x_at	1.09e-12	3.9e-15	-8.52344	23.866	-0.457564	family with sequence similarity 27 member B///family with sequence similarity 27 member C///family with sequence similarity 182 member B///family with sequence similarity 182 member A
SAE1	217946_s_at	1.16e-12	4.17e-15	8.51312	23.8026	1.44514	SUMO1 activating enzyme subunit 1
GM2A	212737_at	1.18e-12	4.28e-15	8.50897	23.7771	1.34689	GM2 ganglioside activator
ZFP64	218968_s_at	1.18e-12	4.29e-15	8.50853	23.7744	1.06382	ZFP64 zinc finger protein
KDM6B	41387_r_at	1.19e-12	4.33e-15	-8.5071	23.7657	-0.749302	lysine demethylase 6B
FLVCR1	228191_at	3.36e-13	9.65e-16	8.74338	25.2256	2.34746	feline leukemia virus subgroup C cellular receptor 1
HMGN4	202579_x_at	1.27e-12	4.68e-15	8.49464	23.6892	1.16333	high mobility group nucleosomal binding domain 4
CENPW	226936_at	1.76e-12	6.6e-15	8.44018	23.3555	2.33753	centromere protein W
REPIN1	219041_s_at	1.42e-12	5.29e-15	8.47527	23.5704	0.925462	replication initiator 1
STMN1	200783_s_at	1.5e-12	5.61e-15	8.46596	23.5133	1.83583	stathmin 1
CKAP2	218252_at	3.42e-15	5.59e-18	9.53546	30.2383	2.31098	cytoskeleton associated protein 2
HELLS	227350_at	1.62e-10	1.29e-12	7.58074	18.2301	2.29968	helicase, lymphoid-specific
RFPL1	207934_at	1.82e-12	6.89e-15	-8.43337	23.3138	-0.372582	ret finger protein like 1
MYCN	209756_s_at	1.84e-12	7.02e-15	-8.43034	23.2953	-0.516188	v-myc avian myelocytomatosis viral oncogene neuroblastoma derived homolog
SERF1B///SERF1A	223538_at	2.01e-12	7.69e-15	8.41596	23.2074	1.6218	small EDRK-rich factor 1B///small EDRK-rich factor 1A
	230688_at	2.09e-12	8.03e-15	-8.40895	23.1645	-1.92092
COL4A1	211980_at	1.57e-13	4.13e-16	8.87575	26.051	2.29051	collagen type IV alpha 1 chain
	207737_at	2.34e-12	9.09e-15	-8.38929	23.0445	-0.700483
CD24	216379_x_at	0.000535	7.03e-05	4.061	1.12895	2.28471	CD24 molecule
GMNN	218350_s_at	5.14e-13	1.63e-15	8.6614	24.717	2.28018	geminin, DNA replication inhibitor
COL4A2	211964_at	3.52e-12	1.51e-14	8.3079	22.5491	2.27025	collagen type IV alpha 2 chain
	236699_at	2.52e-12	9.95e-15	-8.37486	22.9565	-2.64739
AQP3	203747_at	2.57e-12	1.02e-14	-8.37099	22.9329	-1.17229	aquaporin 3 (Gill blood group)
RFX5	202963_at	5.88e-20	3.34e-23	11.3081	41.9514	2.26875	regulatory factor X5
IFI27	202411_at	0.000988	0.000148	3.86884	0.43054	2.26113	interferon alpha inducible protein 27
RNASEH2A	203022_at	2.75e-12	1.11e-14	8.35719	22.8489	1.71484	ribonuclease H2 subunit A
PLVAP	221529_s_at	1.42e-16	1.55e-19	10.0726	33.7266	2.25517	plasmalemma vesicle associated protein
CFL1	200021_at	3.18e-12	1.3e-14	8.33233	22.6976	0.756173	cofilin 1
LOC100653137///CDH23	224527_at	3.18e-12	1.3e-14	-8.33233	22.6975	-0.67843	cadherin-23-like///cadherin-related 23
NUSAP1	219978_s_at	1.32e-09	1.44e-11	7.17135	15.8927	2.25296	nucleolar and spindle associated protein 1
IL1RAP	205227_at	3.21e-12	1.32e-14	-8.3292	22.6786	-1.88463	interleukin 1 receptor accessory protein
	232369_at	3.23e-12	1.33e-14	-8.32792	22.6707	-2.595
NDRG3	217286_s_at	3.26e-12	1.36e-14	8.32461	22.6506	1.12684	NDRG family member 3
DYNLRB1	217918_at	3.26e-12	1.37e-14	8.32413	22.6477	0.905795	dynein light chain roadblock-type 1
TPPP2	231140_at	3.26e-12	1.37e-14	-8.32413	22.6477	-1.40825	tubulin polymerization promoting protein family member 2
CHRD	221674_s_at	3.28e-12	1.38e-14	-8.32243	22.6374	-0.497897	chordin
PSMD4	211609_x_at	3.36e-12	1.42e-14	8.3177	22.6086	1.30759	proteasome 26S subunit, non-ATPase 4
BLOC1S3	228244_at	3.43e-12	1.46e-14	8.31378	22.5848	0.926153	biogenesis of lysosomal organelles complex 1 subunit 3
SIK1	232470_at	3.45e-12	1.47e-14	-8.31234	22.576	-0.703096	salt inducible kinase 1
	236851_x_at	3.47e-12	1.49e-14	-8.3107	22.5661	-0.435144
MDK	209035_at	5.06e-08	1.01e-09	6.41473	11.7787	2.24829	midkine (neurite growth-promoting factor 2)
MTHFD2L	239562_at	3.53e-12	1.53e-14	-8.30652	22.5407	-1.6298	methylenetetrahydrofolate dehydrogenase (NADP+ dependent) 2-like
KNSTRN	225300_at	3.55e-12	1.54e-14	8.30511	22.5321	1.25143	kinetochore localized astrin/SPAG5 binding protein
PLOD3	202185_at	3.73e-12	1.63e-14	8.29642	22.4794	1.12878	procollagen-lysine,2-oxoglutarate 5-dioxygenase 3
REG3A	205815_at	0.0367	0.0127	2.51385	-3.63172	2.23664	regenerating family member 3 alpha
PTTG1	203554_x_at	8.52e-12	4.27e-14	8.14096	21.5401	2.22122	pituitary tumor-transforming 1
FLVCR1	222906_at	1.51e-10	1.18e-12	7.59538	18.315	2.22022	feline leukemia virus subgroup C cellular receptor 1
LOC101927137///CCT3	200910_at	4.37e-12	1.94e-14	8.2682	22.3082	1.33286	uncharacterized LOC101927137///chaperonin containing TCP1 subunit 3
	239901_at	4.83e-12	2.15e-14	-8.25165	22.208	-1.37976
FAM65C	227654_at	4.88e-12	2.18e-14	-8.24938	22.1942	-1.51151	family with sequence similarity 65 member C
CD24	209771_x_at	0.000653	8.96e-05	3.99925	0.90137	2.21633	CD24 molecule
SLC38A6	214830_at	5.16e-12	2.32e-14	8.23905	22.1317	1.91347	solute carrier family 38 member 6
TNFRSF10D	210654_at	5.23e-12	2.36e-14	-8.23629	22.115	-0.672037	TNF receptor superfamily member 10d
LINC01419	1559213_at	0.00727	0.00172	3.17782	-1.83561	2.21176	long intergenic non-protein coding RNA 1419
DNASE1L3	1561336_at	5.58e-12	2.54e-14	-8.22456	22.0441	-1.19974	deoxyribonuclease 1 like 3
CCDC97	225257_at	5.7e-12	2.62e-14	8.22007	22.017	0.848121	coiled-coil domain containing 97
N4BP2L1	214906_x_at	5.7e-12	2.62e-14	-8.2198	22.0153	-1.42106	NEDD4 binding protein 2 like 1
HDAC11	227679_at	5.83e-12	2.69e-14	8.21562	21.9901	1.42659	histone deacetylase 11
CDK1	203214_x_at	1.21e-08	1.89e-10	6.71963	13.4024	2.19326	cyclin dependent kinase 1
RMDN2	1553232_at	5.87e-12	2.73e-14	-8.21329	21.976	-0.594815	regulator of microtubule dynamics 2
MIR1247///DIO3OS	239727_at	5.99e-12	2.8e-14	-8.2094	21.9525	-0.563645	microRNA 1247///DIO3 opposite strand/antisense RNA (head to head)
RCN2	201485_s_at	6.15e-12	2.88e-14	8.20454	21.9232	1.45292	reticulocalbin 2
EIF2D	218253_s_at	6.59e-12	3.1e-14	8.19258	21.851	1.07079	eukaryotic translation initiation factor 2D
RAD51AP1	204146_at	2.53e-11	1.48e-13	7.93939	20.3352	2.19071	RAD51 associated protein 1
INTS10	237504_at	7.07e-12	3.35e-14	-8.1802	21.7764	-0.783621	integrator complex subunit 10
TBC1D7	223461_at	7.19e-12	3.43e-14	8.17635	21.7531	1.40888	TBC1 domain family member 7
ZNF207	200829_x_at	7.19e-12	3.43e-14	8.1762	21.7523	0.761277	zinc finger protein 207
COL6A6	230867_at	7.21e-12	3.46e-14	-8.17507	21.7454	-0.581253	collagen type VI alpha 6 chain
TAF6	203572_s_at	7.21e-12	3.47e-14	8.17453	21.7421	0.943549	TATA-box binding protein associated factor 6
RFX5	202964_s_at	7.28e-12	3.52e-14	8.17229	21.7287	1.11251	regulatory factor X5
CDHR2	220186_s_at	7.29e-12	3.54e-14	-8.17118	21.722	-1.91005	cadherin related family member 2
EPB41L4B	223426_s_at	7.29e-12	3.56e-14	-8.17051	21.718	-1.43477	erythrocyte membrane protein band 4.1 like 4B
HMGN4	209786_at	7.29e-12	3.57e-14	8.1701	21.7155	1.44045	high mobility group nucleosomal binding domain 4
TRIM16	204341_at	5.67e-05	4.6e-06	4.71271	3.70537	2.19041	tripartite motif containing 16
PPOX	204788_s_at	7.49e-12	3.69e-14	8.16476	21.6833	1.0905	protoporphyrinogen oxidase
MIR6884///MED24	213043_s_at	7.72e-12	3.82e-14	8.15922	21.65	1.10238	microRNA 6884///mediator complex subunit 24
GNPAT	201956_s_at	8.26e-12	4.1e-14	8.14775	21.5809	1.24495	glyceronephosphate O-acyltransferase
GM2A	35820_at	8.42e-12	4.19e-14	8.14409	21.5589	1.25335	GM2 ganglioside activator
SOCS3	206359_at	8.48e-12	4.24e-14	-8.14221	21.5476	-1.09271	suppressor of cytokine signaling 3
LGALS4	204272_at	0.00121	0.00019	3.80395	0.20126	2.186	galectin 4
RABIF	204478_s_at	9.31e-12	4.69e-14	8.12607	21.4505	1.08727	RAB interacting factor
H3F3AP4///H3F3B///H3F3A	213828_x_at	9.33e-12	4.71e-14	8.12509	21.4447	0.802929	H3 histone, family 3A, pseudogene 4///H3 histone, family 3B///H3 histone, family 3A
NIPA2	212133_at	1.01e-11	5.13e-14	8.11128	21.3617	0.914335	non imprinted in Prader-Willi/Angelman syndrome 2
RASGEF1B	1553785_at	1.01e-11	5.15e-14	-8.11082	21.3589	-0.533707	RasGEF domain family member 1B
ANGPTL6	223967_at	1.02e-11	5.23e-14	-8.10845	21.3447	-1.50753	angiopoietin like 6
ABHD18	236240_at	1.07e-11	5.51e-14	-8.09998	21.2939	-0.909018	abhydrolase domain containing 18
PRKD2	38269_at	1.09e-11	5.62e-14	8.09679	21.2748	0.951437	protein kinase D2
KIF20A	218755_at	1.27e-08	2e-10	6.70884	13.3441	2.17924	kinesin family member 20A
MTHFD2L	1554841_at	1.16e-11	6e-14	-8.08608	21.2105	-0.634432	methylenetetrahydrofolate dehydrogenase (NADP+ dependent) 2-like
H3F3AP4///H3F3B///H3F3A	211940_x_at	1.19e-11	6.18e-14	8.08123	21.1815	0.88221	H3 histone, family 3A, pseudogene 4///H3 histone, family 3B///H3 histone, family 3A
NUF2	223381_at	6.22e-07	2.03e-08	5.84713	8.88987	2.17714	NUF2, NDC80 kinetochore complex component
	236067_at	1.23e-11	6.44e-14	-8.07458	21.1416	-2.56168
	239045_at	1.23e-11	6.46e-14	-8.07396	21.1379	-0.836287
PAMR1	213661_at	1.25e-11	6.59e-14	-8.07093	21.1197	-0.986977	peptidase domain containing associated with muscle regeneration 1
	235642_at	1.25e-11	6.61e-14	-8.07029	21.1159	-3.49328
UBAP2L	201377_at	1.25e-11	6.65e-14	8.06938	21.1105	1.53918	ubiquitin associated protein 2 like
UBE2Q1	217978_s_at	1.25e-11	6.66e-14	8.06917	21.1092	1.15672	ubiquitin conjugating enzyme E2 Q1
DYNLRB1	217917_s_at	1.25e-11	6.67e-14	8.06881	21.1071	0.832619	dynein light chain roadblock-type 1
MELK	204825_at	5.2e-11	3.39e-13	7.80312	19.5294	2.17624	maternal embryonic leucine zipper kinase
DCTN2	200932_s_at	1.32e-11	7.11e-14	8.05856	21.0457	0.833961	dynactin subunit 2
LOC102724094	238180_at	1.35e-11	7.29e-14	-8.05451	21.0215	-0.765482	uncharacterized LOC102724094
COMMD4	209132_s_at	1.57e-11	8.48e-14	8.02985	20.8741	1.06858	COMM domain containing 4
NKIRAS2	222105_s_at	1.57e-11	8.51e-14	8.0293	20.8708	0.852996	NFKB inhibitor interacting Ras like 2
KLHL15	226370_at	1.71e-11	9.32e-14	-8.01455	20.7827	-1.47516	kelch like family member 15
AVPR1A	206250_x_at	1.88e-11	1.03e-13	-7.99833	20.6859	-0.812303	arginine vasopressin receptor 1A
FIGNL1	222843_at	1.93e-11	1.06e-13	7.99355	20.6574	1.88659	fidgetin like 1
MAGEA6	214612_x_at	0.0163	0.0047	2.85947	-2.74489	2.16719	MAGE family member A6
BOLA2B///BOLA2	209836_x_at	2e-11	1.11e-13	7.98658	20.6159	1.57474	bolA family member 2B///bolA family member 2
MAGEA6///MAGEA3	209942_x_at	0.0157	0.00448	2.87501	-2.70254	2.16694	MAGE family member A6///MAGE family member A3
OXLD1	50374_at	2.15e-11	1.2e-13	7.97383	20.54	1.11416	oxidoreductase like domain containing 1
STX6	212799_at	2.19e-11	1.23e-13	7.9699	20.5166	1.20792	syntaxin 6
LIFR	205876_at	2.2e-11	1.24e-13	-7.96861	20.5089	-1.08246	leukemia inhibitory factor receptor alpha
PPBP	214146_s_at	2.2e-11	1.24e-13	-7.96825	20.5068	-1.50877	pro-platelet basic protein
ADSSL1	238259_at	2.23e-11	1.26e-13	-7.96592	20.4929	-0.465591	adenylosuccinate synthase like 1
RBPMS	207837_at	2.25e-11	1.27e-13	-7.96386	20.4806	-0.907146	RNA binding protein with multiple splicing
GBAP1///GBA	209093_s_at	2.27e-11	1.29e-13	7.96193	20.4692	1.42226	glucosylceramidase beta pseudogene 1///glucosylceramidase beta
KIAA1522	224746_at	2.29e-11	1.31e-13	7.95963	20.4555	1.16942	KIAA1522
DHODH	213632_at	2.31e-11	1.32e-13	-7.95762	20.4435	-1.97369	dihydroorotate dehydrogenase (quinone)
KRT16	209800_at	2.35e-11	1.34e-13	-7.95478	20.4267	-0.782466	keratin 16
ITGB3BP	205176_s_at	2.39e-11	1.37e-13	7.95139	20.4065	1.51337	integrin subunit beta 3 binding protein
KIF3A	228680_at	2.39e-11	1.38e-13	7.95056	20.4016	1.04793	kinesin family member 3A
CEND1	219591_at	2.46e-11	1.43e-13	-7.94518	20.3696	-0.525101	cell cycle exit and neuronal differentiation 1
ANXA2	201590_x_at	2.51e-11	1.46e-13	7.94148	20.3476	1.76722	annexin A2
TBC1D16	222116_s_at	2.51e-11	1.46e-13	7.94122	20.3461	1.65746	TBC1 domain family member 16
HKDC1	227614_at	6.21e-06	3.12e-07	5.29635	6.26845	2.16579	hexokinase domain containing 1
PITPNM3	230076_at	2.58e-11	1.51e-13	-7.93541	20.3116	-0.901133	PITPNM family member 3
DAXX	201763_s_at	2.6e-11	1.53e-13	7.93404	20.3034	0.980577	death domain associated protein
ANXA2	210427_x_at	2.61e-11	1.54e-13	7.93289	20.2966	1.7799	annexin A2
	232324_x_at	2.61e-11	1.54e-13	-7.93245	20.294	-0.471064
CAMK2B	34846_at	2.63e-11	1.56e-13	-7.93016	20.2804	-0.457099	calcium/calmodulin dependent protein kinase II beta
TMEM106C	201764_at	2.73e-11	1.63e-13	7.92364	20.2417	1.60055	transmembrane protein 106C
	236307_at	2.77e-11	1.65e-13	-7.92109	20.2266	-1.6688
NPY1R	205440_s_at	2.81e-11	1.68e-13	-7.9181	20.2088	-1.9743	neuropeptide Y receptor Y1
	1570055_at	2.83e-11	1.7e-13	-7.91672	20.2007	-0.508344
COCH	205229_s_at	0.000409	5.05e-05	4.14418	1.4401	2.15771	cochlin
XPR1	222581_at	2.87e-11	1.74e-13	7.91304	20.1788	1.40706	xenotropic and polytropic retrovirus receptor 1
PIGC	202846_s_at	2.91e-11	1.76e-13	7.91066	20.1647	1.21685	phosphatidylinositol glycan anchor biosynthesis class C
S100A12	205863_at	2.97e-11	1.8e-13	-7.90669	20.1412	-1.07712	S100 calcium binding protein A12
UBALD1	1558975_at	3.36e-11	2.05e-13	-7.88571	20.0169	-0.54206	UBA like domain containing 1
SNRPB	213175_s_at	3.38e-11	2.07e-13	7.88427	20.0084	1.35734	small nuclear ribonucleoprotein polypeptides B and B1
TDRKH	223530_at	3.43e-11	2.11e-13	7.88134	19.991	1.8559	tudor and KH domain containing
RFXANK	202758_s_at	3.57e-11	2.19e-13	7.87461	19.9512	1.24292	regulatory factor X associated ankyrin containing protein
TPGS2	213616_at	3.57e-11	2.2e-13	7.87398	19.9475	1.54945	tubulin polyglutamylase complex subunit 2
UHRF1	225655_at	4.77e-09	6.46e-11	6.90989	14.4394	2.15657	ubiquitin like with PHD and ring finger domains 1
PDZK1IP1	1553589_a_at	0.00173	0.000295	3.68535	-0.20915	2.15328	PDZK1 interacting protein 1
	233180_at	3.67e-11	2.28e-13	-7.86803	19.9123	-1.73912
NAAA	227135_at	3.67e-11	2.29e-13	-7.86741	19.9087	-1.80476	N-acylethanolamine acid amidase
NOCT	220671_at	3.69e-11	2.31e-13	-7.86586	19.8995	-0.577517	nocturnin
SPATA6L	237363_at	3.82e-11	2.4e-13	-7.85974	19.8634	-0.864332	spermatogenesis associated 6 like
	1568190_at	4.06e-11	2.56e-13	-7.84927	19.8015	-0.912984
SSX1	206626_x_at	0.00316	0.000619	3.47896	-0.89624	2.14155	SSX family member 1
	215996_at	4.35e-11	2.75e-13	-7.8372	19.7302	-0.491778
ANXA2	213503_x_at	4.39e-11	2.79e-13	7.835	19.7172	1.76617	annexin A2
N4BP2L1	217197_x_at	4.45e-11	2.83e-13	-7.83247	19.7023	-1.57195	NEDD4 binding protein 2 like 1
	243713_at	4.52e-11	2.89e-13	-7.82937	19.6841	-2.38702
ABHD18	241968_at	4.66e-11	2.99e-13	-7.82385	19.6515	-0.880847	abhydrolase domain containing 18
ADGRA3	1555122_at	4.76e-11	3.06e-13	-7.81976	19.6274	-1.12094	adhesion G protein-coupled receptor A3
CPEB3	1555250_a_at	4.85e-11	3.13e-13	-7.81621	19.6065	-1.35697	cytoplasmic polyadenylation element binding protein 3
ZNF260	228920_at	4.96e-11	3.21e-13	7.81219	19.5828	1.32139	zinc finger protein 260
SNRPA	201770_at	5.09e-11	3.3e-13	7.80761	19.5558	0.971186	small nuclear ribonucleoprotein polypeptide A
TBC1D20	226409_at	5.13e-11	3.33e-13	7.80578	19.545	1.00689	TBC1 domain family member 20
CCNB1	228729_at	4.8e-08	9.46e-10	6.42738	11.8451	2.13585	cyclin B1
SPC24	217183_at	5.34e-11	3.49e-13	-7.79814	19.5001	-0.520782	SPC24, NDC80 kinetochore complex component
DCK	203302_at	5.41e-11	3.54e-13	7.79573	19.4859	1.45222	deoxycytidine kinase
WDCP	219120_at	5.47e-11	3.59e-13	7.79337	19.472	0.744489	WD repeat and coiled coil containing
EPPK1	234555_at	5.55e-11	3.66e-13	-7.79053	19.4553	-0.466915	epiplakin 1
PSMG3	223363_at	5.59e-11	3.7e-13	7.7887	19.4445	1.05296	proteasome assembly chaperone 3
KRTCAP2	224885_s_at	5.77e-11	3.83e-13	7.78304	19.4112	1.09316	keratinocyte associated protein 2
H3F3AP4///H3F3B///H3F3A	208755_x_at	5.81e-11	3.86e-13	7.78147	19.402	0.733664	H3 histone, family 3A, pseudogene 4///H3 histone, family 3B///H3 histone, family 3A
C7orf25///PSMA2	53202_at	5.85e-11	3.9e-13	7.77997	19.3932	1.11224	chromosome 7 open reading frame 25///proteasome subunit alpha 2
LOC339803	227940_at	5.94e-11	3.97e-13	7.77694	19.3754	1.14101	uncharacterized LOC339803
RHNO1	225837_at	5.94e-11	3.98e-13	7.77657	19.3732	1.36566	RAD9-HUS1-RAD1 interacting nuclear orphan 1
TARBP1	202813_at	6.29e-11	4.23e-13	7.76665	19.3149	1.29138	TAR (HIV-1) RNA binding protein 1
PDLIM4	218690_at	6.33e-11	4.26e-13	-7.76517	19.3062	-0.550678	PDZ and LIM domain 4
AKIP1	242515_x_at	6.49e-11	4.39e-13	7.76049	19.2788	0.987385	A-kinase interacting protein 1
NCAPG	218662_s_at	1.07e-08	1.63e-10	6.74595	13.5448	2.13473	non-SMC condensin I complex subunit G
PDZD11	223037_at	6.75e-11	4.59e-13	7.75302	19.235	0.975678	PDZ domain containing 11
MED20	212872_s_at	7.29e-11	4.97e-13	7.7399	19.158	0.941766	mediator complex subunit 20
COX7B2	231265_at	0.00249	0.000462	3.56141	-0.62592	2.13191	cytochrome c oxidase subunit 7B2
SYTL5	1553033_at	7.39e-11	5.06e-13	-7.7369	19.1404	-0.445949	synaptotagmin like 5
IRAK1	201587_s_at	7.55e-11	5.19e-13	7.73271	19.1159	1.52209	interleukin 1 receptor associated kinase 1
	236797_at	7.81e-11	5.37e-13	-7.72683	19.0814	-0.569668
CDC37L1	219343_at	8.2e-11	5.66e-13	-7.71822	19.031	-1.8748	cell division cycle 37 like 1
KDM6B	1556066_at	8.34e-11	5.77e-13	-7.71498	19.0121	-0.946578	lysine demethylase 6B
CENPK	222848_at	2.69e-09	3.35e-11	7.02498	15.0752	2.12589	centromere protein K
PTGS2	204748_at	8.52e-11	5.93e-13	-7.71049	18.9858	-1.89351	prostaglandin-endoperoxide synthase 2
ASPA	228807_at	8.62e-11	6.02e-13	-7.70796	18.971	-0.927893	aspartoacylase
GAREM1	237262_at	8.62e-11	6.03e-13	-7.70776	18.9698	-1.39296	GRB2 associated regulator of MAPK1 subtype 1
LOXL2	202998_s_at	8.62e-11	6.05e-13	7.70712	18.9661	1.49251	lysyl oxidase like 2
ANXA2P2	208816_x_at	8.62e-11	6.06e-13	7.70697	18.9652	1.48989	annexin A2 pseudogene 2
RNF213	225931_s_at	8.76e-11	6.17e-13	7.70382	18.9468	1.41941	ring finger protein 213
RNF152	1553721_at	8.77e-11	6.2e-13	-7.70316	18.9429	-0.444582	ring finger protein 152
CTSA	200661_at	8.95e-11	6.34e-13	7.69943	18.9211	1.26559	cathepsin A
	236796_at	9.1e-11	6.46e-13	-7.69625	18.9025	-2.042
GPR182	1552440_at	9.14e-11	6.51e-13	-7.69496	18.895	-0.967994	G protein-coupled receptor 182
TTL	224896_s_at	9.3e-11	6.64e-13	7.6918	18.8765	1.35774	tubulin tyrosine ligase
HHIP	237466_s_at	9.32e-11	6.67e-13	-7.69099	18.8717	-1.365	hedgehog interacting protein
NXF3	220110_s_at	9.36e-11	6.72e-13	-7.68984	18.865	-0.652456	nuclear RNA export factor 3
PDLIM5	221994_at	9.79e-11	7.05e-13	-7.68189	18.8186	-0.697055	PDZ and LIM domain 5
SNORA28///EIF5	241843_at	9.83e-11	7.1e-13	-7.68069	18.8116	-1.75141	small nucleolar RNA, H/ACA box 28///eukaryotic translation initiation factor 5
MCM6	201930_at	6.46e-13	2.13e-15	8.61901	24.4549	2.11374	minichromosome maintenance complex component 6
LRAT	220317_at	9.89e-11	7.19e-13	-7.67857	18.7992	-0.467129	lecithin retinol acyltransferase (phosphatidylcholine--retinol O-acyltransferase)
KRT23	218963_s_at	0.00499	0.00108	3.31684	-1.41137	2.11049	keratin 23
NOCT	1554283_at	1.03e-10	7.47e-13	-7.67207	18.7613	-1.12528	nocturnin
ZBTB21	225539_at	1.04e-10	7.59e-13	-7.66961	18.7469	-1.52285	zinc finger and BTB domain containing 21
RFC4	204023_at	1.05e-10	7.71e-13	7.66686	18.7309	1.865	replication factor C subunit 4
DUSP28	229211_at	1.05e-10	7.72e-13	7.66676	18.7303	0.910166	dual specificity phosphatase 28
FAM208A	209284_s_at	1.06e-10	7.82e-13	7.66466	18.7181	1.08064	family with sequence similarity 208 member A
ZSCAN2	231188_at	1.06e-10	7.84e-13	7.66408	18.7147	1.08866	zinc finger and SCAN domain containing 2
	235229_at	1.07e-10	7.93e-13	7.6623	18.7043	3.47931
BCKDHB	213321_at	1.07e-10	7.95e-13	-7.66182	18.7016	-1.19582	branched chain keto acid dehydrogenase E1 subunit beta
	240322_at	1.08e-10	8.05e-13	-7.65971	18.6892	-0.733584
	1562468_at	1.08e-10	8.05e-13	-7.65966	18.6889	-0.774822
STXBP6	230560_at	4.31e-08	8.3e-10	6.45137	11.9712	2.10421	syntaxin binding protein 6
STK39	202786_at	1.19e-05	6.84e-07	5.13097	5.51889	2.10143	serine/threonine kinase 39
COG5	203629_s_at	1.15e-10	8.65e-13	7.64781	18.6199	1.10709	component of oligomeric golgi complex 5
SLC41A3	224931_at	1.19e-10	8.97e-13	7.6417	18.5843	0.939271	solute carrier family 41 member 3
ZFYVE26	213073_at	1.22e-10	9.18e-13	7.63786	18.5619	1.16601	zinc finger FYVE-type containing 26
FAM134B	213663_s_at	1.23e-10	9.34e-13	-7.63502	18.5454	-1.0973	family with sequence similarity 134 member B
PSMD4	210460_s_at	1.24e-10	9.39e-13	7.63401	18.5395	1.263	proteasome 26S subunit, non-ATPase 4
FAM134A	221984_s_at	1.25e-10	9.53e-13	7.63158	18.5254	0.922099	family with sequence similarity 134 member A
NSUN5	213773_x_at	1.26e-10	9.57e-13	7.63098	18.5219	0.791181	NOP2/Sun RNA methyltransferase family member 5
CTC-338M12.4	219880_at	1.27e-10	9.7e-13	7.62861	18.5081	1.21714	uncharacterized LOC101928649
SORT1	224818_at	1.27e-10	9.74e-13	7.62791	18.504	1.83308	sortilin 1
SPATA6L	220218_at	1.29e-10	9.89e-13	-7.6255	18.4901	-0.573155	spermatogenesis associated 6 like
TULP4	218184_at	1.31e-10	1e-12	7.62284	18.4746	1.20828	tubby like protein 4
RASSF4	226436_at	1.34e-10	1.04e-12	7.61768	18.4446	1.53849	Ras association domain family member 4
SOX9	202936_s_at	5.25e-05	4.19e-06	4.73376	3.79374	2.0926	SRY-box 9
RNF213	225929_s_at	1.42e-10	1.1e-12	7.60779	18.3871	1.33747	ring finger protein 213
C12orf75	225105_at	1.79e-05	1.12e-06	5.0244	5.04549	2.09181	chromosome 12 open reading frame 75
MIR146A	238225_at	1.49e-10	1.16e-12	-7.59852	18.3333	-0.469703	microRNA 146a
CTNNA1	200765_x_at	1.51e-10	1.18e-12	7.59641	18.321	1.00513	catenin alpha 1
LOC101930591///FAM21A///FAM21C	212929_s_at	1.51e-10	1.18e-12	7.5958	18.3175	1.13221	uncharacterized LOC101930591///family with sequence similarity 21 member A///family with sequence similarity 21 member C
BCAT1	226517_at	2.77e-07	7.74e-09	6.03346	9.81815	2.08966	branched chain amino acid transaminase 1
ADRA1A	211490_at	1.51e-10	1.18e-12	-7.59526	18.3144	-0.679387	adrenoceptor alpha 1A
ACBD6	225317_at	1.56e-10	1.23e-12	7.58939	18.2803	1.12005	acyl-CoA binding domain containing 6
MCM5	216237_s_at	1.58e-10	1.24e-12	7.587	18.2664	1.75017	minichromosome maintenance complex component 5
	237716_at	1.6e-10	1.27e-12	-7.58399	18.249	-2.23635
NVL	207877_s_at	1.6e-10	1.27e-12	7.58383	18.248	0.973828	nuclear VCP-like
WDFY2	1560112_at	1.62e-10	1.29e-12	-7.58108	18.2321	-0.924211	WD repeat and FYVE domain containing 2
EZH2	203358_s_at	4.18e-10	3.7e-12	7.40364	17.2101	2.08756	enhancer of zeste 2 polycomb repressive complex 2 subunit
PALM2-AKAP2///PALM2///AKAP2	1553502_a_at	1.62e-10	1.29e-12	-7.58053	18.2289	-0.636236	PALM2-AKAP2 readthrough///paralemmin 2///A-kinase anchoring protein 2
APOBEC3B	206632_s_at	9.95e-06	5.48e-07	5.17828	5.73148	2.08744	apolipoprotein B mRNA editing enzyme catalytic subunit 3B
SLC26A2	205097_at	1.75e-10	1.4e-12	7.56697	18.1503	1.96221	solute carrier family 26 member 2
FCN2	208439_s_at	1.8e-10	1.45e-12	-7.5619	18.121	-0.589781	ficolin 2
DNMT3A	222640_at	1.8e-10	1.45e-12	7.56136	18.1179	1.38891	DNA methyltransferase 3 alpha
C7orf49	220949_s_at	1.81e-10	1.46e-12	7.56041	18.1124	1.11994	chromosome 7 open reading frame 49
RNA45S5	225762_x_at	1.83e-10	1.48e-12	-7.55748	18.0954	-1.18878	RNA, 45S pre-ribosomal 5
MAN1C1	214180_at	2.06e-10	1.67e-12	-7.53755	17.9802	-1.72637	mannosidase alpha class 1C member 1
LARP1B	233764_s_at	2.08e-10	1.69e-12	-7.53586	17.9704	-0.749715	La ribonucleoprotein domain family member 1B
NEU1	208926_at	2.11e-10	1.73e-12	7.53223	17.9494	1.49366	neuraminidase 1 (lysosomal sialidase)
LOC101930168///LOC100509620///AQP7	206955_at	2.11e-10	1.73e-12	-7.53211	17.9487	-0.982618	putative aquaporin-7-like protein 3///putative aquaporin-7-like protein 3///aquaporin 7
SMARCA4	213720_s_at	2.15e-10	1.76e-12	7.52907	17.9311	1.28978	SWI/SNF related, matrix associated, actin dependent regulator of chromatin, subfamily a, member 4
LOC101928274///VSIG10	226485_at	2.17e-10	1.78e-12	7.52736	17.9213	1.44994	uncharacterized LOC101928274///V-set and immunoglobulin domain containing 10
NAAA	214765_s_at	2.27e-10	1.86e-12	-7.51943	17.8755	-1.53141	N-acylethanolamine acid amidase
CCDC34	226287_at	3.89e-13	1.19e-15	8.71068	25.0224	2.07371	coiled-coil domain containing 34
	236383_at	2.34e-10	1.93e-12	-7.51356	17.8416	-1.14483
SMARCAL1	218452_at	2.47e-10	2.04e-12	7.50404	17.7868	0.81227	SWI/SNF related, matrix associated, actin dependent regulator of chromatin, subfamily a like 1
COMMD9	218072_at	2.61e-10	2.17e-12	7.49371	17.7272	0.740835	COMM domain containing 9
IQGAP3	229538_s_at	1.04e-12	3.66e-15	8.53369	23.929	2.07169	IQ motif containing GTPase activating protein 3
DPF2	202116_at	2.65e-10	2.21e-12	7.49061	17.7093	0.858049	double PHD fingers 2
BROX	226128_at	2.68e-10	2.24e-12	7.48876	17.6987	1.21469	BRO1 domain and CAAX motif containing
RPLP1	200763_s_at	2.69e-10	2.25e-12	7.48785	17.6934	0.51652	ribosomal protein lateral stalk subunit P1
AP3M2	203410_at	2.78e-10	2.33e-12	7.48194	17.6594	1.19501	adaptor related protein complex 3 mu 2 subunit
SFN	33323_r_at	0.000554	7.34e-05	4.05022	1.08899	2.06903	stratifin
SFTPC	211735_x_at	2.92e-10	2.46e-12	-7.47264	17.6059	-0.422048	surfactant protein C
GNAO1	204763_s_at	2.92e-10	2.47e-12	-7.47202	17.6023	-0.916414	G protein subunit alpha o1
PIGU	225903_at	2.93e-10	2.47e-12	7.4716	17.5999	1.00333	phosphatidylinositol glycan anchor biosynthesis class U
TP53I3	210609_s_at	3.15e-10	2.67e-12	7.45899	17.5274	1.92491	tumor protein p53 inducible protein 3
MCRS1	202556_s_at	3.17e-10	2.69e-12	7.45723	17.5174	0.797377	microspherule protein 1
TP53BP2	203120_at	3.3e-10	2.81e-12	7.44995	17.4755	1.26349	tumor protein p53 binding protein 2
SWAP70	209306_s_at	3.38e-10	2.88e-12	7.44573	17.4513	1.44953	SWAP switching B-cell complex 70kDa subunit
	227943_at	3.39e-10	2.9e-12	7.44504	17.4474	1.77723
LMF1	1569871_at	3.45e-10	2.96e-12	-7.44147	17.4269	-0.591413	lipase maturation factor 1
PRMT3	213320_at	3.53e-10	3.03e-12	7.43714	17.402	1.26579	protein arginine methyltransferase 3
CD24	208651_x_at	0.000422	5.23e-05	4.13519	1.4062	2.062	CD24 molecule
CCL23	210548_at	3.62e-10	3.12e-12	-7.43253	17.3756	-0.557672	C-C motif chemokine ligand 23
RHEB	201453_x_at	3.64e-10	3.15e-12	7.43085	17.3659	0.892302	Ras homolog enriched in brain
MPV17	203466_at	3.65e-10	3.16e-12	7.43031	17.3628	1.18615	MPV17, mitochondrial inner membrane protein
TMEM267	219029_at	3.77e-10	3.27e-12	7.42462	17.3302	1.45597	transmembrane protein 267
LAMC1	200770_s_at	3.89e-10	3.38e-12	7.41894	17.2977	1.25073	laminin subunit gamma 1
ADAM12	204943_at	3.89e-10	3.4e-12	-7.41804	17.2925	-0.463688	ADAM metallopeptidase domain 12
MAP4	243_g_at	3.89e-10	3.4e-12	7.41803	17.2924	0.952684	microtubule associated protein 4
RP9	227852_at	3.89e-10	3.41e-12	7.41752	17.2895	1.02815	retinitis pigmentosa 9 (autosomal dominant)
COG2	203073_at	4.01e-10	3.51e-12	7.41232	17.2598	1.04373	component of oligomeric golgi complex 2
MANBAL	224689_at	4.08e-10	3.6e-12	7.4084	17.2373	0.899747	mannosidase beta like
LINC00313	239968_at	4.08e-10	3.6e-12	-7.40836	17.2371	-0.76564	long intergenic non-protein coding RNA 313
EDEM1	203279_at	4.13e-10	3.65e-12	-7.406	17.2236	-0.986952	ER degradation enhancing alpha-mannosidase like protein 1
SOX4	201417_at	4.38e-05	3.36e-06	4.78327	4.00285	2.05881	SRY-box 4
GADD45B	209304_x_at	4.21e-10	3.73e-12	-7.40239	17.2029	-1.94329	growth arrest and DNA damage inducible beta
PHLDA1	218000_s_at	4.23e-10	3.76e-12	-7.40083	17.194	-1.82926	pleckstrin homology like domain family A member 1
PLCB1	213222_at	8.04e-07	2.73e-08	5.78906	8.60475	2.04965	phospholipase C beta 1
CAMK2B	211483_x_at	4.31e-10	3.85e-12	-7.39708	17.1725	-0.769514	calcium/calmodulin dependent protein kinase II beta
	234122_at	4.37e-10	3.9e-12	-7.39462	17.1585	-0.814204
FGF13	205110_s_at	0.000267	3.01e-05	4.2716	1.92698	2.04429	fibroblast growth factor 13
RPS6KC1	218909_at	4.43e-10	3.97e-12	7.39154	17.1409	1.36928	ribosomal protein S6 kinase C1
ACAA1	202025_x_at	4.43e-10	3.98e-12	-7.3912	17.1389	-1.35556	acetyl-CoA acyltransferase 1
VRK1	203856_at	4.56e-10	4.11e-12	7.38584	17.1083	1.41775	vaccinia related kinase 1
CASP2	226032_at	4.6e-10	4.15e-12	7.38416	17.0987	1.07981	caspase 2
B4GAT1	228203_at	4.6e-10	4.16e-12	-7.38382	17.0968	-0.501466	beta-1,4-glucuronyltransferase 1
DOLK	204488_at	4.76e-10	4.32e-12	7.37747	17.0605	0.854127	dolichol kinase
EPHA2	203499_at	4.8e-10	4.36e-12	-7.37577	17.0507	-1.31619	EPH receptor A2
PALM2	1554640_at	4.86e-10	4.42e-12	-7.37334	17.0369	-1.96557	paralemmin 2
ZGPAT	221848_at	4.86e-10	4.43e-12	-7.37303	17.0351	-1.93859	zinc finger CCCH-type and G-patch domain containing
NOL12	219324_at	4.91e-10	4.48e-12	7.37107	17.0239	0.840173	nucleolar protein 12
	1561362_at	4.96e-10	4.54e-12	-7.36889	17.0115	-0.806352
RASGEF1B	1554999_at	5.08e-10	4.66e-12	-7.36461	16.9871	-0.606588	RasGEF domain family member 1B
GPR182	214506_at	5.09e-10	4.68e-12	-7.36383	16.9826	-0.682812	G protein-coupled receptor 182
N4BP2L1	213375_s_at	5.09e-10	4.7e-12	-7.3629	16.9773	-1.75403	NEDD4 binding protein 2 like 1
TYMS	202589_at	7.75e-08	1.7e-09	6.31899	11.2789	2.04193	thymidylate synthetase
ABCA8	1565778_at	5.09e-10	4.71e-12	-7.36261	16.9757	-0.771123	ATP binding cassette subfamily A member 8
RCL1	218544_s_at	5.14e-10	4.76e-12	-7.36085	16.9656	-1.84541	RNA terminal phosphate cyclase like 1
	229490_s_at	5.14e-10	4.78e-12	7.36028	16.9624	2.51898
	243638_at	5.25e-10	4.89e-12	-7.35638	16.9401	-0.422132
STXBP6	220994_s_at	5.26e-10	4.9e-12	7.356	16.938	1.74411	syntaxin binding protein 6
SLC9A6	203909_at	5.35e-10	5e-12	7.35253	16.9182	1.05133	solute carrier family 9 member A6
CAMK4	229029_at	5.36e-10	5.02e-12	-7.35197	16.915	-0.556844	calcium/calmodulin dependent protein kinase IV
ALMS1	214221_at	5.36e-10	5.02e-12	7.35178	16.9139	1.1677	ALMS1, centrosome and basal body associated protein
HSPB1	201841_s_at	1.32e-18	9.41e-22	10.8239	38.7003	2.02531	heat shock protein family B (small) member 1
TBXA2R	207554_x_at	5.41e-10	5.09e-12	-7.34947	16.9008	-0.612218	thromboxane A2 receptor
GCH1	204224_s_at	5.47e-10	5.16e-12	-7.34719	16.8878	-1.94133	GTP cyclohydrolase 1
CARMIL3	229561_at	5.52e-10	5.21e-12	-7.34535	16.8773	-0.520876	capping protein regulator and myosin 1 linker 3
MIR3934///UQCC2	224448_s_at	5.53e-10	5.23e-12	7.34471	16.8736	1.06471	microRNA 3934///ubiquinol-cytochrome c reductase complex assembly factor 2
TK1	1554408_a_at	5.63e-10	5.34e-12	7.34137	16.8546	1.69346	thymidine kinase 1
AURKA	204092_s_at	7.7e-10	7.54e-12	7.28248	16.52	2.01916	aurora kinase A
PIK3R3	202743_at	5.8e-10	5.52e-12	7.33572	16.8224	1.40358	phosphoinositide-3-kinase regulatory subunit 3
CHRNA4	206735_at	5.91e-10	5.64e-12	-7.332	16.8013	-0.608422	cholinergic receptor nicotinic alpha 4 subunit
SLC35F6///CENPA	204962_s_at	2.73e-07	7.62e-09	6.0365	9.83345	2.01797	solute carrier family 35 member F6///centromere protein A
KDM6B	213146_at	6.04e-10	5.79e-12	-7.32761	16.7763	-1.13667	lysine demethylase 6B
SPNS1	223173_at	6.07e-10	5.83e-12	7.32647	16.7698	1.05406	sphingolipid transporter 1 (putative)
TUBA1B	211072_x_at	6.24e-10	6e-12	7.32144	16.7412	1.14534	tubulin alpha 1b
FAM220A	224452_s_at	6.28e-10	6.05e-12	7.32009	16.7335	1.09552	family with sequence similarity 220 member A
NR4A3	207978_s_at	6.58e-10	6.35e-12	-7.31191	16.687	-1.11924	nuclear receptor subfamily 4 group A member 3
BPGM	203502_at	7.29e-10	7.05e-12	7.29395	16.585	1.362	bisphosphoglycerate mutase
SPATS2	222594_s_at	7.33e-10	7.1e-12	7.29273	16.5781	1.09939	spermatogenesis associated serine rich 2
	1556185_a_at	7.47e-10	7.25e-12	-7.28906	16.5573	-1.57295
	1565863_at	7.5e-10	7.29e-12	-7.28814	16.552	-1.93134
TJP2	237132_at	7.52e-10	7.32e-12	-7.28745	16.5482	-0.588698	tight junction protein 2
TNFRSF10D	227345_at	7.63e-10	7.45e-12	-7.28449	16.5314	-1.42082	TNF receptor superfamily member 10d
METTL13	212407_at	7.67e-10	7.5e-12	7.28335	16.5249	1.02227	methyltransferase like 13
PODXL	201578_at	6.72e-12	3.18e-14	8.18884	21.8285	2.00798	podocalyxin like
GLMP	1558692_at	7.72e-10	7.58e-12	7.28165	16.5153	1.58046	glycosylated lysosomal membrane protein
VMO1	241894_at	7.8e-10	7.67e-12	-7.27956	16.5034	-0.625683	vitelline membrane outer layer 1 homolog
SQLE	213562_s_at	2.43e-05	1.63e-06	4.9441	4.69385	2.00395	squalene epoxidase
TMEM38B	222735_at	7.91e-10	7.8e-12	7.27658	16.4865	1.40802	transmembrane protein 38B
ACAT1	1559239_s_at	7.97e-10	7.89e-12	-7.27476	16.4762	-1.05762	acetyl-CoA acetyltransferase 1
UBAP2L	201378_s_at	7.97e-10	7.89e-12	7.27466	16.4756	1.21444	ubiquitin associated protein 2 like
ASS1	207076_s_at	8.02e-10	7.96e-12	-7.27323	16.4676	-1.71358	argininosuccinate synthase 1
	1556383_at	8.06e-10	8.02e-12	-7.27193	16.4602	-0.567734
CHI3L1	216546_s_at	8.15e-10	8.12e-12	-7.26971	16.4476	-1.02058	chitinase 3 like 1
MTHFD2L	242370_at	8.23e-10	8.21e-12	-7.26787	16.4372	-1.01925	methylenetetrahydrofolate dehydrogenase (NADP+ dependent) 2-like
ZNF605	227822_at	8.27e-10	8.27e-12	7.26674	16.4308	1.51383	zinc finger protein 605
FAM198A	232124_at	8.38e-10	8.4e-12	-7.26401	16.4153	-1.28143	family with sequence similarity 198 member A
SGO2	230165_at	4.91e-09	6.66e-11	6.90459	14.4103	2.00053	shugoshin 2
R3HDM1	202754_at	8.52e-10	8.56e-12	7.26068	16.3965	0.963562	R3H domain containing 1
RIT1	243463_s_at	8.52e-10	8.58e-12	7.26043	16.3951	1.49396	Ras like without CAAX 1
	1562610_at	8.54e-10	8.62e-12	-7.25959	16.3903	-0.870227
CYP2C9	214420_s_at	2.62e-08	4.63e-10	-6.5581	12.5362	-2.01004	cytochrome P450 family 2 subfamily C member 9
PDGFRA	203131_at	0.000598	8.05e-05	-4.02681	1.00255	-2.01732	platelet derived growth factor receptor alpha
SLC3A1	205799_s_at	0.00787	0.0019	-3.1482	-1.92387	-2.0216	solute carrier family 3 member 1
PEX11G	244126_at	8.92e-10	9.06e-12	-7.25094	16.3414	-0.931845	peroxisomal biogenesis factor 11 gamma
EXPH5	214734_at	0.000352	4.22e-05	-4.18881	1.60926	-2.02264	exophilin 5
	233729_at	9.13e-10	9.31e-12	-7.24628	16.315	-0.69098
LYRM4	218561_s_at	9.15e-10	9.35e-12	7.2457	16.3117	1.17265	LYR motif containing 4
	235945_at	9.28e-10	9.5e-12	-7.24285	16.2956	-2.44444
PXDC1	212923_s_at	9.43e-10	9.67e-12	-7.23978	16.2783	-1.11075	PX domain containing 1
	1558447_at	9.5e-10	9.75e-12	-7.23836	16.2703	-1.11045
TRIM11	226566_at	9.58e-10	9.86e-12	7.2365	16.2598	0.972842	tripartite motif containing 11
NR4A1	211143_x_at	9.62e-10	9.92e-12	-7.2355	16.2541	-0.819702	nuclear receptor subfamily 4 group A member 1
ZNF322	227980_at	9.92e-10	1.02e-11	7.22999	16.223	0.838448	zinc finger protein 322
RPSAP19///RPSAP9///SNORA6///RPSAP58///SNORA62///RPSA	213801_x_at	1e-09	1.04e-11	7.22809	16.2123	0.827172	ribosomal protein SA pseudogene 19///ribosomal protein SA pseudogene 9///small nucleolar RNA, H/ACA box 6///ribosomal protein SA pseudogene 58///small nucleolar RNA, H/ACA box 62///ribosomal protein SA
MPZL1	201874_at	1.01e-09	1.05e-11	7.22645	16.2031	1.19909	myelin protein zero like 1
CEP41	225485_at	1.01e-09	1.05e-11	7.22575	16.1991	1.56835	centrosomal protein 41
FTCD	220604_x_at	3.68e-07	1.08e-08	-5.9696	9.49773	-2.02768	formimidoyltransferase cyclodeaminase
FEN1	204767_s_at	1.01e-09	1.05e-11	7.22558	16.1981	1.51534	flap structure-specific endonuclease 1
PLGLB1///PLGLB2	205871_at	0.000433	5.4e-05	-4.12744	1.37704	-2.02805	plasminogen-like B1///plasminogen-like B2
TJP2	232017_at	1.22e-08	1.91e-10	-6.71748	13.3908	-2.02859	tight junction protein 2
GSTZ1	209531_at	2.23e-09	2.69e-11	-7.06323	15.2879	-2.02882	glutathione S-transferase zeta 1
NSMCE2	226536_at	1.06e-09	1.11e-11	7.21597	16.1439	1.35049	NSE2/MMS21 homolog, SMC5-SMC6 complex SUMO ligase
LOC101927180///ATP6V1F	201527_at	1.06e-09	1.11e-11	7.21593	16.1437	0.813593	V-type proton ATPase subunit F pseudogene///ATPase H+ transporting V1 subunit F
HMMR	209709_s_at	1.06e-09	1.12e-11	7.21534	16.1404	1.97771	hyaluronan mediated motility receptor
ETFDH	33494_at	1.09e-09	1.15e-11	-7.20954	16.1077	-1.84971	electron transfer flavoprotein dehydrogenase
SFTPB	37004_at	1.11e-09	1.18e-11	-7.20595	16.0874	-0.363514	surfactant protein B
LAMC1	200771_at	1.13e-09	1.2e-11	7.20261	16.0686	1.73387	laminin subunit gamma 1
DHODH	213631_x_at	1.15e-09	1.22e-11	-7.19979	16.0527	-1.71961	dihydroorotate dehydrogenase (quinone)
SLC38A2	220924_s_at	1.17e-09	1.24e-11	-7.19748	16.0397	-1.4452	solute carrier family 38 member 2
ZGPAT///LIME1	57539_at	1.17e-09	1.24e-11	-7.19682	16.036	-1.95019	zinc finger CCCH-type and G-patch domain containing///Lck interacting transmembrane adaptor 1
CLN3	209275_s_at	1.2e-09	1.27e-11	7.19245	16.0114	1.06565	CLN3, battenin
SERPINB1	239213_at	1.2e-09	1.29e-11	-7.19085	16.0024	-0.542127	serpin family B member 1
TBC1D5	201814_at	1.21e-09	1.29e-11	7.19004	15.9978	0.770516	TBC1 domain family member 5
	239249_at	1.21e-09	1.3e-11	-7.1891	15.9926	-0.419776
HEPN1///HEPACAM	238003_at	0.000122	1.17e-05	-4.49704	2.81818	-2.02888	hepatocellular carcinoma, down-regulated 1///hepatic and glial cell adhesion molecule
LIN37	213526_s_at	1.23e-09	1.32e-11	7.18629	15.9767	1.0167	lin-37 DREAM MuvB core complex component
NME1-NME2///NME2	201268_at	1.27e-09	1.36e-11	7.18066	15.9451	1.08534	NME1-NME2 readthrough///NME/NM23 nucleoside diphosphate kinase 2
EPHB1	230425_at	2.62e-23	8.65e-27	-12.4901	49.9921	-2.02897	EPH receptor B1
ZFP62	227796_at	1.3e-09	1.41e-11	7.17488	15.9126	1.22283	ZFP62 zinc finger protein
SLC18A3	207150_at	1.3e-09	1.41e-11	-7.17479	15.9121	-0.44762	solute carrier family 18 member A3
DTYMK	203270_at	1.32e-09	1.43e-11	7.17228	15.898	1.21722	deoxythymidylate kinase
GAREM1	228115_at	1.32e-09	1.43e-11	-7.17199	15.8963	-1.74021	GRB2 associated regulator of MAPK1 subtype 1
PPID	228469_at	4.34e-11	2.74e-13	-7.83796	19.7347	-2.03072	peptidylprolyl isomerase D
OPTN	202074_s_at	1.33e-09	1.45e-11	7.16985	15.8843	1.14341	optineurin
MIR1236///NELFE	209219_at	1.34e-09	1.46e-11	7.1693	15.8812	1.22543	microRNA 1236///negative elongation factor complex member E
MICALL1	55081_at	1.34e-09	1.46e-11	7.16876	15.8782	1.08092	MICAL like 1
NCOR1	200854_at	1.35e-09	1.48e-11	-7.16656	15.8658	-1.22413	nuclear receptor corepressor 1
SOCS3	206360_s_at	1.39e-09	1.53e-11	-7.16086	15.8338	-0.559555	suppressor of cytokine signaling 3
	1562669_at	1.39e-09	1.53e-11	-7.16076	15.8333	-0.999412
GIT2	225558_at	1.43e-09	1.57e-11	7.15611	15.8072	0.778419	GIT ArfGAP 2
GTF2IP4///GTF2IP1///GTF2I	210891_s_at	1.43e-09	1.58e-11	7.15543	15.8034	1.05308	general transcription factor IIi pseudogene 4///general transcription factor IIi pseudogene 1///general transcription factor IIi
TMEM45A	219410_at	0.000841	0.000122	-3.9199	0.61329	-2.03633	transmembrane protein 45A
AASS	214829_at	1.13e-05	6.44e-07	-5.14384	5.57658	-2.03891	aminoadipate-semialdehyde synthase
RCAN1	215254_at	1.46e-09	1.62e-11	-7.1512	15.7796	-0.484197	regulator of calcineurin 1
PSMB4	202244_at	1.46e-09	1.62e-11	7.15062	15.7763	0.825903	proteasome subunit beta 4
ACACA	212186_at	1.46e-09	1.63e-11	7.15045	15.7754	1.18243	acetyl-CoA carboxylase alpha
C1orf198	223063_at	1.48e-09	1.65e-11	7.14804	15.7619	1.37289	chromosome 1 open reading frame 198
	232130_at	1.48e-09	1.65e-11	7.14796	15.7614	1.06482
NUP62	202153_s_at	1.48e-09	1.66e-11	7.14723	15.7573	1.05969	nucleoporin 62
PROM2	239528_at	1.48e-09	1.66e-11	-7.1468	15.7549	-0.470098	prominin 2
KLRF1	220646_s_at	1.5e-09	1.68e-11	-7.14518	15.7458	-0.848784	killer cell lectin like receptor F1
	226480_at	1.5e-09	1.68e-11	7.1445	15.742	1.22386
NFIL3	203574_at	1.5e-09	1.69e-11	-7.14387	15.7385	-1.54651	nuclear factor, interleukin 3 regulated
ATF5	230938_x_at	1.53e-09	1.72e-11	-7.14064	15.7204	-0.663013	activating transcription factor 5
	1559245_at	1.53e-09	1.73e-11	-7.13968	15.715	-0.543298
C7orf25///PSMA2	221573_at	1.58e-09	1.79e-11	7.13397	15.683	1.0002	chromosome 7 open reading frame 25///proteasome subunit alpha 2
CX3CR1	1568934_at	1.58e-09	1.79e-11	-7.13365	15.6812	-0.363569	C-X3-C motif chemokine receptor 1
SHBG	215689_s_at	1.58e-09	1.79e-11	-7.13353	15.6806	-1.82521	sex hormone binding globulin
DTX1	227336_at	1.59e-09	1.8e-11	-7.13261	15.6754	-1.36474	deltex E3 ubiquitin ligase 1
C9orf16	204480_s_at	1.61e-09	1.83e-11	7.13046	15.6633	1.30544	chromosome 9 open reading frame 16
PAPSS1	209043_at	1.61e-09	1.84e-11	7.12914	15.656	1.34053	3'-phosphoadenosine 5'-phosphosulfate synthase 1
DGCR14	241748_x_at	1.64e-09	1.87e-11	-7.12632	15.6402	-0.484979	DiGeorge syndrome critical region gene 14
LOC101930591///FAM21C	211068_x_at	1.67e-09	1.91e-11	7.12231	15.6177	1.10894	uncharacterized LOC101930591///family with sequence similarity 21 member C
C8A	206305_s_at	8.53e-07	2.94e-08	-5.7748	8.53505	-2.04391	complement component 8 alpha subunit
SPIDR	228325_at	8.3e-08	1.84e-09	-6.30408	11.2015	-2.04439	scaffolding protein involved in DNA repair
VARS	201797_s_at	1.73e-09	1.99e-11	7.11554	15.5799	1.30052	valyl-tRNA synthetase
ATF3	1554420_at	1.74e-09	2e-11	-7.1149	15.5762	-0.702735	activating transcription factor 3
GTF2IP4///GTF2IP1///GTF2I	201065_s_at	1.74e-09	2.01e-11	7.11379	15.5701	0.92312	general transcription factor IIi pseudogene 4///general transcription factor IIi pseudogene 1///general transcription factor IIi
TUBA1B	211058_x_at	1.8e-09	2.07e-11	7.10843	15.5401	1.09775	tubulin alpha 1b
PPP1R12C	234286_at	1.8e-09	2.08e-11	-7.10784	15.5368	-0.566001	protein phosphatase 1 regulatory subunit 12C
MIR6734///ELOVL1	218028_at	1.81e-09	2.1e-11	7.10621	15.5277	1.01201	microRNA 6734///ELOVL fatty acid elongase 1
RUSC1	206949_s_at	1.83e-09	2.12e-11	7.10452	15.5182	1.16158	RUN and SH3 domain containing 1
RIDA	231705_at	1.88e-09	2.18e-11	-7.09983	15.492	-1.15743	reactive intermediate imine deaminase A homolog
LOC102723701	1561386_at	1.96e-09	2.28e-11	-7.09195	15.448	-0.496888	uncharacterized LOC102723701
MEA1	218061_at	1.98e-09	2.31e-11	7.08952	15.4344	0.902079	male-enhanced antigen 1
TECPR1	227580_s_at	1.98e-09	2.31e-11	7.08932	15.4334	0.993795	tectonin beta-propeller repeat containing 1
HMGXB4	212597_s_at	1.99e-09	2.33e-11	7.08811	15.4266	0.870988	HMG-box containing 4
TBCE	203714_s_at	2e-09	2.34e-11	7.0877	15.4243	1.2391	tubulin folding cofactor E
OLMALINC///PP7080	225457_s_at	2e-09	2.34e-11	7.08722	15.4216	1.5323	oligodendrocyte maturation-associated long intergenic non-coding RNA///uncharacterized LOC25845
FAM219A	225146_at	2e-09	2.35e-11	7.08668	15.4186	0.683585	family with sequence similarity 219 member A
MORN1	219852_s_at	2.01e-09	2.37e-11	-7.08555	15.4123	-0.520244	MORN repeat containing 1
LOC101930591///FAM21A///FAM21C	212370_x_at	2.04e-09	2.41e-11	7.08256	15.3956	1.18782	uncharacterized LOC101930591///family with sequence similarity 21 member A///family with sequence similarity 21 member C
CANT1	221732_at	2.05e-09	2.42e-11	7.08146	15.3895	0.844205	calcium activated nucleotidase 1
FCN2	1559577_at	8.76e-31	8.02e-35	-15.1079	67.9662	-2.04546	ficolin 2
SMIM24	231982_at	4.69e-06	2.24e-07	-5.36571	6.58809	-2.0463	small integral membrane protein 24
ODF3L1	236245_at	2.06e-09	2.45e-11	-7.07978	15.3801	-0.547956	outer dense fiber of sperm tails 3 like 1
	215330_at	2.06e-09	2.45e-11	-7.07963	15.3793	-1.2593
CBX1	201518_at	2.07e-09	2.46e-11	7.07871	15.3742	1.28121	chromobox 1
NABP2	218903_s_at	2.09e-09	2.48e-11	7.07716	15.3655	0.984168	nucleic acid binding protein 2
LOC100130872///SPON2	218638_s_at	2.1e-09	2.5e-11	7.07562	15.3569	1.74661	uncharacterized LOC100130872///spondin 2
MCC	206132_at	2.13e-09	2.55e-11	-7.07264	15.3403	-1.0726	mutated in colorectal cancers
BLOC1S3	230576_at	2.15e-09	2.57e-11	-7.07092	15.3307	-0.539796	biogenesis of lysosomal organelles complex 1 subunit 3
CDK5	204247_s_at	2.19e-09	2.62e-11	7.06771	15.3128	1.09527	cyclin dependent kinase 5
IL1RL1	242809_at	2.19e-09	2.62e-11	-7.06766	15.3125	-0.530526	interleukin 1 receptor like 1
NAA40	222369_at	2.19e-09	2.64e-11	7.06673	15.3074	1.23057	N(alpha)-acetyltransferase 40, NatD catalytic subunit
SRRD	227615_at	2.19e-09	2.64e-11	7.06648	15.3059	0.783324	SRR1 domain containing
	243302_at	2.2e-09	2.66e-11	-7.06546	15.3003	-1.15411
ZG16	214142_at	1.04e-07	2.41e-09	-6.25373	10.9411	-2.05189	zymogen granule protein 16
ETFDH	205530_at	2.24e-09	2.71e-11	-7.06217	15.282	-1.81823	electron transfer flavoprotein dehydrogenase
NR4A1	202340_x_at	2.24e-09	2.71e-11	-7.06214	15.2818	-1.17284	nuclear receptor subfamily 4 group A member 1
ACAA1	214274_s_at	2.31e-09	2.8e-11	-7.05622	15.2488	-1.47097	acetyl-CoA acyltransferase 1
COL4A1	211981_at	2.35e-09	2.85e-11	7.05288	15.2302	1.92975	collagen type IV alpha 1 chain
SCAMP3	201771_at	2.38e-09	2.89e-11	7.05065	15.2178	1.09012	secretory carrier membrane protein 3
GRAMD4	212856_at	2.41e-09	2.93e-11	-7.0482	15.2042	-1.47541	GRAM domain containing 4
KIAA1841	243539_at	2.48e-09	3.02e-11	7.04308	15.1758	1.26651	KIAA1841
NCAPD2	201774_s_at	2.51e-09	3.06e-11	7.04072	15.1626	1.48021	non-SMC condensin I complex subunit D2
ACLY	201127_s_at	2.51e-09	3.07e-11	7.04024	15.16	0.934128	ATP citrate lyase
LOC102723559	221639_x_at	2.51e-09	3.07e-11	-7.04012	15.1593	-0.335869	uncharacterized LOC102723559
ZNF2	223792_at	2.53e-09	3.11e-11	7.03803	15.1477	0.695647	zinc finger protein 2
GDF2	221136_at	2.57e-09	3.16e-11	-7.03502	15.131	-0.530132	growth differentiation factor 2
LOC101930591///FAM21A///FAM21C	214946_x_at	2.57e-09	3.17e-11	7.03487	15.1301	0.988421	uncharacterized LOC101930591///family with sequence similarity 21 member A///family with sequence similarity 21 member C
DCUN1D3	227333_at	2.57e-09	3.17e-11	-7.03462	15.1287	-0.688511	defective in cullin neddylation 1 domain containing 3
FOXP2	1555352_at	2.59e-09	3.2e-11	-7.03322	15.1209	-0.530498	forkhead box P2
TUBA1B	201090_x_at	2.59e-09	3.2e-11	7.03303	15.1199	1.16697	tubulin alpha 1b
NUP37	218622_at	2.62e-09	3.24e-11	7.03092	15.1082	1.32042	nucleoporin 37
GOLPH3L	218361_at	2.65e-09	3.29e-11	7.02839	15.0941	1.12582	golgi phosphoprotein 3 like
DMGDH	231790_at	6.55e-06	3.33e-07	-5.28283	6.2065	-2.05439	dimethylglycine dehydrogenase
HBA2///HBA1	209458_x_at	7.41e-08	1.62e-09	-6.32859	11.3288	-2.05665	hemoglobin subunit alpha 2///hemoglobin subunit alpha 1
SERF1B///SERF1A	223539_s_at	2.7e-09	3.37e-11	7.02419	15.0708	1.14751	small EDRK-rich factor 1B///small EDRK-rich factor 1A
MSH2	209421_at	2.77e-09	3.46e-11	7.0194	15.0442	1.78883	mutS homolog 2
LOC101928274///VSIG10	220137_at	2.79e-09	3.49e-11	7.01793	15.0361	1.06204	uncharacterized LOC101928274///V-set and immunoglobulin domain containing 10
RRAGC	222514_at	2.8e-09	3.5e-11	7.01755	15.034	1.16705	Ras related GTP binding C
CCDC71L	227883_at	2.82e-09	3.53e-11	-7.01593	15.025	-0.697633	coiled-coil domain containing 71-like
SCARNA2	237137_at	2.93e-09	3.67e-11	-7.00909	14.9871	-0.691342	small Cajal body-specific RNA 2
CCNL1	241495_at	2.96e-09	3.71e-11	-7.00706	14.9758	-0.529948	cyclin L1
MCM2	202107_s_at	2.98e-09	3.75e-11	7.00515	14.9652	1.9486	minichromosome maintenance complex component 2
FAM50A	203262_s_at	3.02e-09	3.8e-11	7.00279	14.9521	1.15489	family with sequence similarity 50 member A
	1558250_s_at	3.04e-09	3.84e-11	7.00115	14.9431	1.20588
SCARF2	241691_at	3.05e-09	3.86e-11	-7.00035	14.9386	-0.460092	scavenger receptor class F member 2
JMJD1C	230007_at	3.08e-09	3.89e-11	-6.99868	14.9293	-0.450918	jumonji domain containing 1C
SPATA6L	1554708_s_at	3.08e-09	3.9e-11	-6.99845	14.9281	-0.935262	spermatogenesis associated 6 like
MRPS21	222997_s_at	3.09e-09	3.92e-11	6.99753	14.923	1.00979	mitochondrial ribosomal protein S21
NGB	236677_at	3.09e-09	3.93e-11	-6.9971	14.9206	-0.444078	neuroglobin
	230406_at	3.1e-09	3.94e-11	-6.99656	14.9176	-2.21953
PNPLA7	228383_at	3.16e-09	4.03e-11	-6.99272	14.8963	-0.737921	patatin like phospholipase domain containing 7
ACADL	206068_s_at	3.32e-05	2.39e-06	-4.85958	4.32847	-2.05709	acyl-CoA dehydrogenase, long chain
LOC105378749	234138_at	3.29e-09	4.2e-11	-6.98548	14.8562	-0.718261	uncharacterized LOC105378749
	231682_at	3.29e-09	4.21e-11	-6.98501	14.8537	-0.481318
CYP3A43	211440_x_at	3.33e-09	4.27e-11	-6.98249	14.8398	-1.66729	cytochrome P450 family 3 subfamily A member 43
CKAP5	212832_s_at	3.38e-09	4.33e-11	6.98	14.826	0.912254	cytoskeleton associated protein 5
BARD1	205345_at	3.41e-09	4.38e-11	6.97821	14.8161	1.52962	BRCA1 associated RING domain 1
MCM3	201555_at	3.42e-09	4.4e-11	6.97731	14.8111	1.4457	minichromosome maintenance complex component 3
CDK5RAP2	233540_s_at	3.46e-09	4.47e-11	6.97473	14.7968	1.44324	CDK5 regulatory subunit associated protein 2
AMN	220989_s_at	3.47e-09	4.48e-11	-6.97402	14.7929	-0.570047	amnion associated transmembrane protein
PIAS3	203035_s_at	3.48e-09	4.49e-11	6.9737	14.7911	0.995258	protein inhibitor of activated STAT 3
CSTB	201201_at	3.5e-09	4.53e-11	6.97208	14.7821	1.15605	cystatin B
RAP2A	221830_at	3.51e-09	4.55e-11	6.9713	14.7779	1.451	RAP2A, member of RAS oncogene family
DEDD	215158_s_at	3.53e-09	4.58e-11	6.97029	14.7723	0.790375	death effector domain containing
DTX2P1-UPK3BP1-PMS2P11	179_at	3.56e-09	4.63e-11	-6.96832	14.7614	-0.485755	DTX2P1-UPK3BP1-PMS2P11 readthrough, transcribed pseudogene
	235963_at	3.67e-09	4.78e-11	-6.963	14.732	-0.709927
PLIN1	205913_at	1.8e-12	6.77e-15	-8.43605	23.3302	-2.05768	perilipin 1
CEP41	225484_at	3.75e-09	4.89e-11	6.95883	14.709	1.26892	centrosomal protein 41
NEDD4L	212445_s_at	3.79e-09	4.96e-11	6.95644	14.6958	1.49843	neural precursor cell expressed, developmentally down-regulated 4-like, E3 ubiquitin protein ligase
TRIM56	231876_at	3.83e-09	5.01e-11	6.95453	14.6853	0.729138	tripartite motif containing 56
BUB3	201458_s_at	3.86e-09	5.06e-11	6.9527	14.6752	0.995027	BUB3, mitotic checkpoint protein
FANCG	203564_at	3.86e-09	5.07e-11	6.95245	14.6738	1.17479	Fanconi anemia complementation group G
DHODH	217647_at	3.87e-09	5.09e-11	-6.95184	14.6704	-1.61579	dihydroorotate dehydrogenase (quinone)
TATDN2	203648_at	3.93e-09	5.18e-11	6.94879	14.6536	0.715685	TatD DNase domain containing 2
MCM5	201755_at	3.94e-09	5.19e-11	6.94838	14.6513	1.27477	minichromosome maintenance complex component 5
ZCCHC17	223107_s_at	4.11e-09	5.42e-11	6.94068	14.6089	0.847463	zinc finger CCHC-type containing 17
	221715_at	4.13e-09	5.46e-11	-6.93949	14.6023	-0.458419
ARL15	228151_at	4.22e-09	5.59e-11	6.93543	14.58	1.17531	ADP ribosylation factor like GTPase 15
C11orf54	1559623_at	4.24e-09	5.62e-11	-6.93445	14.5746	-0.779019	chromosome 11 open reading frame 54
	243659_at	4.31e-09	5.72e-11	-6.93143	14.5579	-1.51323
FAM189B	203550_s_at	4.33e-09	5.76e-11	6.93021	14.5512	1.01817	family with sequence similarity 189 member B
PSMD2	200830_at	4.36e-09	5.81e-11	6.92867	14.5427	0.932514	proteasome 26S subunit, non-ATPase 2
GK	217167_x_at	4.37e-09	5.83e-11	-6.92793	14.5387	-1.32011	glycerol kinase
LOC100506870///LOC283140	1563800_at	4.37e-09	5.84e-11	-6.92781	14.538	-0.347919	uncharacterized LOC100506870///uncharacterized LOC283140
2024-09-08	208999_at	4.37e-09	5.84e-11	6.92753	14.5364	1.16402	septin 8
LOC145783///ZNF280D	229013_at	4.4e-09	5.89e-11	6.9261	14.5286	0.742966	uncharacterized LOC145783///zinc finger protein 280D
ST3GAL6	213355_at	4.4e-09	5.9e-11	-6.92593	14.5276	-1.93575	ST3 beta-galactoside alpha-2,3-sialyltransferase 6
	208278_s_at	4.56e-09	6.12e-11	-6.91957	14.4926	-0.507127
VNN3	1553514_a_at	4.62e-09	6.21e-11	-6.91696	14.4783	-1.74245	vanin 3
HMGB2	208808_s_at	4.63e-09	6.22e-11	6.91645	14.4755	1.76989	high mobility group box 2
RASSF4	49306_at	4.68e-09	6.31e-11	6.91403	14.4622	1.37582	Ras association domain family member 4
	239705_at	4.68e-09	6.32e-11	-6.91391	14.4615	-0.373209
LOC101930324///NSF	202395_at	4.77e-09	6.45e-11	6.91009	14.4405	0.965102	uncharacterized LOC101930324///N-ethylmaleimide sensitive factor, vesicle fusing ATPase
ID2B///ID2	213931_at	1.45e-09	1.6e-11	-7.15307	15.7901	-2.06602	inhibitor of DNA binding 2B, HLH protein (pseudogene)///inhibitor of DNA binding 2, HLH protein
FOLH1B///FOLH1	205860_x_at	1.33e-06	4.93e-08	-5.67242	8.03814	-2.07091	folate hydrolase 1B///folate hydrolase (prostate-specific membrane antigen) 1
CEBPD	213006_at	3.01e-07	8.53e-09	-6.01492	9.72487	-2.07329	CCAAT/enhancer binding protein delta
B4GALT1	211631_x_at	4.99e-09	6.78e-11	-6.90138	14.3926	-0.733061	beta-1,4-galactosyltransferase 1
MOGAT2	232428_at	1.7e-05	1.05e-06	-5.03866	5.1084	-2.07442	monoacylglycerol O-acyltransferase 2
EGR1	227404_s_at	2.34e-05	1.55e-06	-4.95453	4.73927	-2.07826	early growth response 1
FAM20C	234466_at	5.22e-09	7.14e-11	-6.8922	14.3422	-0.482211	family with sequence similarity 20 member C
SLITRK6	235976_at	5.22e-09	7.14e-11	-6.89218	14.3422	-0.341883	SLIT and NTRK like family member 6
CLN3	210859_x_at	5.22e-09	7.15e-11	6.89216	14.342	1.19455	CLN3, battenin
PTPRS	210823_s_at	5.3e-09	7.26e-11	-6.88932	14.3265	-0.467237	protein tyrosine phosphatase, receptor type S
SLC41A3	219175_s_at	5.46e-09	7.49e-11	6.88379	14.2961	0.837862	solute carrier family 41 member 3
SUCO	203429_s_at	5.59e-09	7.67e-11	6.87959	14.2731	1.38562	SUN domain containing ossification factor
	1564820_at	5.6e-09	7.7e-11	-6.87889	14.2692	-0.373309
MIR6866///CASC3	207842_s_at	5.67e-09	7.8e-11	6.8766	14.2567	0.833453	microRNA 6866///cancer susceptibility candidate 3
MIR6805///RPL28	200003_s_at	5.71e-09	7.88e-11	6.87493	14.2476	0.742223	microRNA 6805///ribosomal protein L28
IGFBP1	237989_at	5.78e-09	7.98e-11	-6.8726	14.2348	-0.438908	insulin like growth factor binding protein 1
CFAP61	233389_at	5.81e-09	8.03e-11	-6.87157	14.2291	-0.433752	cilia and flagella associated protein 61
KDM6B	1556067_a_at	5.82e-09	8.05e-11	-6.87107	14.2264	-1.02228	lysine demethylase 6B
LARP1B	231824_at	5.86e-09	8.13e-11	-6.86939	14.2172	-1.15538	La ribonucleoprotein domain family member 1B
PDCD2	213581_at	5.89e-09	8.18e-11	6.86838	14.2116	1.53393	programmed cell death 2
HHIP-AS1	236632_at	5.97e-09	8.3e-11	-6.86564	14.1967	-0.546742	HHIP antisense RNA 1
GADD45B	207574_s_at	6.49e-09	9.14e-11	-6.84869	14.1039	-2.07903	growth arrest and DNA damage inducible beta
EXOG	205521_at	6.22e-09	8.66e-11	6.85811	14.1554	0.787511	endo/exonuclease (5'-3'), endonuclease G-like
SYNE2	243841_at	6.27e-09	8.77e-11	-6.85605	14.1442	-0.880875	spectrin repeat containing nuclear envelope protein 2
OXT	207576_x_at	6.27e-09	8.77e-11	-6.85605	14.1442	-1.17729	oxytocin/neurophysin I prepropeptide
ARHGAP10	219431_at	6.27e-09	8.77e-11	-6.85596	14.1436	-0.841362	Rho GTPase activating protein 10
LRRC8D	218684_at	6.31e-09	8.84e-11	6.85466	14.1365	0.783127	leucine rich repeat containing 8 family member D
LOC100996792///MAP2K3	207667_s_at	6.36e-09	8.92e-11	-6.85292	14.1271	-0.829958	dual specificity mitogen-activated protein kinase kinase 3///mitogen-activated protein kinase kinase 3
SYNJ2	210612_s_at	6.43e-09	9.04e-11	6.85067	14.1147	1.68286	synaptojanin 2
RNF165	230143_at	6.44e-09	9.06e-11	-6.85016	14.112	-1.07411	ring finger protein 165
SULT1E1	222940_at	7.69e-05	6.67e-06	-4.62765	3.3515	-2.08092	sulfotransferase family 1E member 1
RFC1	208021_s_at	6.49e-09	9.15e-11	6.84841	14.1024	1.08141	replication factor C subunit 1
TPGS2	213617_s_at	6.62e-09	9.34e-11	6.84485	14.0829	1.42981	tubulin polyglutamylase complex subunit 2
IL1RN	216243_s_at	6.67e-09	9.43e-11	-6.8432	14.0739	-1.67059	interleukin 1 receptor antagonist
MT2A	212185_x_at	1.91e-07	4.97e-09	-6.11772	10.2445	-2.08151	metallothionein 2A
SARDH	211322_s_at	6.69e-09	9.48e-11	-6.84222	14.0685	-0.83058	sarcosine dehydrogenase
TTC13	219481_at	6.73e-09	9.55e-11	6.84091	14.0614	1.16526	tetratricopeptide repeat domain 13
COL4A2	211966_at	6.75e-09	9.6e-11	6.83998	14.0563	1.91064	collagen type IV alpha 2 chain
CDCA3	223307_at	6.75e-09	9.61e-11	6.83988	14.0558	1.81111	cell division cycle associated 3
MYCN	234376_at	6.78e-09	9.66e-11	-6.83891	14.0504	-0.50282	v-myc avian myelocytomatosis viral oncogene neuroblastoma derived homolog
NEDD4L	212448_at	6.79e-09	9.68e-11	6.83852	14.0483	1.36517	neural precursor cell expressed, developmentally down-regulated 4-like, E3 ubiquitin protein ligase
IFT52	218709_s_at	6.94e-09	9.91e-11	6.83435	14.0256	0.882983	intraflagellar transport 52
HBA2///HBA1	211699_x_at	4.52e-08	8.8e-10	-6.44063	11.9147	-2.08331	hemoglobin subunit alpha 2///hemoglobin subunit alpha 1
	234118_at	7.06e-09	1.01e-10	-6.83088	14.0066	-0.684479
ZKSCAN3	235840_at	7.11e-09	1.02e-10	6.82927	13.9978	1.33438	zinc finger with KRAB and SCAN domains 3
	236772_s_at	7.13e-09	1.02e-10	-6.82872	13.9948	-1.83099
C1RL	218983_at	7.15e-09	1.03e-10	-6.82784	13.99	-1.61091	complement C1r subcomponent like
UBE2C	202954_at	7.16e-09	1.03e-10	6.82744	13.9878	1.99551	ubiquitin conjugating enzyme E2 C
DGCR2	214198_s_at	7.42e-09	1.07e-10	6.8208	13.9516	0.853212	DiGeorge syndrome critical region gene 2
LOC105378749	234139_s_at	7.43e-09	1.07e-10	-6.82044	13.9497	-1.26106	uncharacterized LOC105378749
ID2	201566_x_at	7.43e-09	1.07e-10	-6.82018	13.9482	-1.36705	inhibitor of DNA binding 2, HLH protein
CYP3A43	207773_x_at	1.47e-06	5.6e-08	-5.64721	7.91674	-2.08599	cytochrome P450 family 3 subfamily A member 43
MRGBP	218586_at	7.49e-09	1.09e-10	6.81822	13.9376	0.875109	MRG/MORF4L binding protein
SSH1	221752_at	7.58e-09	1.1e-10	6.81582	13.9245	0.880307	slingshot protein phosphatase 1
FANCI	213008_at	7.58e-09	1.1e-10	6.81557	13.9231	1.46061	Fanconi anemia complementation group I
ANKRD39	223532_at	7.58e-09	1.1e-10	6.81549	13.9227	1.0213	ankyrin repeat domain 39
	1562296_at	7.7e-09	1.12e-10	-6.81249	13.9063	-0.321311
	237746_at	7.81e-09	1.14e-10	-6.80987	13.892	-0.816918
NHSL1	234922_s_at	7.87e-09	1.15e-10	-6.80818	13.8828	-0.41185	NHS like 1
SMAD2	203077_s_at	7.88e-09	1.15e-10	6.80766	13.88	1.21946	SMAD family member 2
ERVH-6	1555753_x_at	7.88e-09	1.15e-10	-6.80758	13.8796	-0.97725	endogenous retrovirus group H member 6
SLC38A2	218041_x_at	7.98e-09	1.17e-10	-6.80507	13.8659	-1.3612	solute carrier family 38 member 2
MIR6741///PYCR2	231715_s_at	8.05e-09	1.18e-10	6.80338	13.8567	0.860879	microRNA 6741///pyrroline-5-carboxylate reductase family member 2
	230711_at	8.17e-09	1.2e-10	-6.8004	13.8405	-1.07663
ZNF436	226113_at	8.19e-09	1.2e-10	6.79973	13.8368	0.78202	zinc finger protein 436
FASN	212218_s_at	8.2e-09	1.21e-10	6.79926	13.8343	1.85803	fatty acid synthase
ATP5J2-PTCD1///PTCD1	218956_s_at	8.27e-09	1.22e-10	6.79761	13.8253	0.59345	ATP5J2-PTCD1 readthrough///pentatricopeptide repeat domain 1
VAMP5	204929_s_at	8.32e-09	1.23e-10	6.79632	13.8183	1.26355	vesicle associated membrane protein 5
PHLDA1	217997_at	2.43e-06	1.01e-07	-5.52772	7.34673	-2.08689	pleckstrin homology like domain family A member 1
DLG5	201681_s_at	8.56e-09	1.27e-10	6.79089	13.7888	1.61639	discs large MAGUK scaffold protein 5
CPSF3	225082_at	8.61e-09	1.28e-10	6.78949	13.7811	0.833371	cleavage and polyadenylation specific factor 3
MRO	231358_at	8.67e-09	1.29e-10	-6.78814	13.7738	-1.19647	maestro
ADRA1A	211491_at	8.74e-09	1.3e-10	-6.78655	13.7651	-0.951873	adrenoceptor alpha 1A
ARL10	1553207_at	8.82e-09	1.31e-10	-6.78454	13.7542	-0.402285	ADP ribosylation factor like GTPase 10
CNTN3	229831_at	8.5e-05	7.52e-06	-4.60019	3.23832	-2.08996	contactin 3
ANXA11	206200_s_at	8.97e-09	1.34e-10	6.78124	13.7363	0.894885	annexin A11
PEAK1	225913_at	9.1e-09	1.36e-10	6.77809	13.7192	0.755321	pseudopodium enriched atypical kinase 1
DUT	208955_at	9.1e-09	1.36e-10	6.77807	13.719	1.46416	deoxyuridine triphosphatase
EHD3	218935_at	9.1e-09	1.36e-10	-6.77795	13.7184	-1.25686	EH domain containing 3
	244172_at	9.1e-09	1.36e-10	-6.77783	13.7177	-1.40672
PDGFA	205463_s_at	9.15e-09	1.37e-10	6.77658	13.7109	1.97471	platelet derived growth factor subunit A
TUBE1	226181_at	5.83e-12	2.7e-14	-8.21504	21.9866	-2.09332	tubulin epsilon 1
BLOC1S1-RDH5///RDH5	210106_at	9.62e-09	1.45e-10	-6.76724	13.6602	-1.52499	BLOC1S1-RDH5 readthrough///retinol dehydrogenase 5
ZFYVE26	37943_at	9.95e-09	1.5e-10	6.76102	13.6265	0.97182	zinc finger FYVE-type containing 26
ZNF143	221873_at	1.03e-08	1.55e-10	6.75468	13.5921	0.828418	zinc finger protein 143
CETP	206210_s_at	8.52e-11	5.92e-13	-7.71092	18.9883	-2.0955	cholesteryl ester transfer protein
THY1	213869_x_at	1.04e-08	1.57e-10	6.75238	13.5796	1.35504	Thy-1 cell surface antigen
MPC1	218024_at	1.04e-08	1.57e-10	-6.75201	13.5777	-1.23363	mitochondrial pyruvate carrier 1
NUPL2	204003_s_at	1.04e-08	1.58e-10	6.75188	13.5769	0.824261	nucleoporin like 2
	1564568_at	1.05e-08	1.59e-10	-6.75049	13.5694	-0.514663
FOLH1B///FOLH1	215363_x_at	8.82e-07	3.06e-08	-5.76691	8.49651	-2.1009	folate hydrolase 1B///folate hydrolase (prostate-specific membrane antigen) 1
GGPS1	202321_at	1.07e-08	1.63e-10	6.74591	13.5446	1.34604	geranylgeranyl diphosphate synthase 1
RRN3P1	216908_x_at	1.07e-08	1.63e-10	-6.74589	13.5445	-0.944669	RRN3 homolog, RNA polymerase I transcription factor pseudogene 1
GALNT10	212256_at	1.07e-08	1.64e-10	6.74515	13.5405	1.18915	polypeptide N-acetylgalactosaminyltransferase 10
TSEN15	225399_at	1.07e-08	1.64e-10	6.74507	13.5401	1.24988	tRNA splicing endonuclease subunit 15
MPZL1	201875_s_at	1.08e-08	1.64e-10	6.74432	13.536	1.13876	myelin protein zero like 1
ALKBH5	228034_x_at	1.08e-08	1.64e-10	-6.7443	13.5359	-0.459709	alkB homolog 5, RNA demethylase
UXS1	219675_s_at	1.09e-08	1.67e-10	6.74147	13.5206	1.13164	UDP-glucuronate decarboxylase 1
SNRPD2	200826_at	1.11e-08	1.7e-10	6.73783	13.5009	0.908624	small nuclear ribonucleoprotein D2 polypeptide
MCC	226225_at	4.34e-06	2.04e-07	-5.38444	6.67494	-2.1053	mutated in colorectal cancers
SLITRK6	232481_s_at	1.12e-08	1.72e-10	-6.73599	13.4909	-0.576826	SLIT and NTRK like family member 6
ADCK2	44120_at	1.13e-08	1.74e-10	6.73441	13.4823	0.789905	aarF domain containing kinase 2
	244781_x_at	1.14e-08	1.75e-10	-6.73297	13.4745	-0.418985
ZNF276	231922_at	1.14e-08	1.75e-10	-6.73284	13.4738	-0.444492	zinc finger protein 276
CXCL12	203666_at	1.15e-08	1.78e-10	-6.73031	13.4602	-1.93712	C-X-C motif chemokine ligand 12
ZNF322	219376_at	1.17e-08	1.81e-10	6.72737	13.4443	1.01463	zinc finger protein 322
STOML1	33736_at	1.17e-08	1.81e-10	6.72683	13.4413	0.791076	stomatin like 1
ELF2	242735_x_at	1.21e-08	1.87e-10	-6.72104	13.41	-0.404411	E74 like ETS transcription factor 2
PTGS2	1554997_a_at	1.21e-08	1.89e-10	-6.71987	13.4037	-0.83413	prostaglandin-endoperoxide synthase 2
FBXW7	222729_at	1.21e-08	1.89e-10	-6.71966	13.4026	-0.706881	F-box and WD repeat domain containing 7
RSPO3	228186_s_at	1.25e-11	6.72e-14	-8.06756	21.0996	-2.10571	R-spondin 3
MARK4	55065_at	1.21e-08	1.89e-10	6.71959	13.4022	1.11929	microtubule affinity regulating kinase 4
KCND3	211301_at	1.22e-08	1.91e-10	-6.71782	13.3926	-0.479404	potassium voltage-gated channel subfamily D member 3
LECT2	207409_at	0.00589	0.00133	-3.25617	-1.59853	-2.10638	leukocyte cell derived chemotaxin 2
ATAD2	228401_at	1.23e-08	1.92e-10	6.71685	13.3874	1.88294	ATPase family, AAA domain containing 2
MAGI2-IT1	1560526_at	1.23e-08	1.92e-10	-6.71676	13.3869	-0.409074	MAGI2 intronic transcript 1
SLC26A2	224959_at	1.23e-08	1.93e-10	6.71584	13.382	1.55611	solute carrier family 26 member 2
NSUN6	230200_at	1.24e-08	1.94e-10	-6.71493	13.377	-1.28405	NOP2/Sun RNA methyltransferase family member 6
CNIH4	223993_s_at	1.24e-08	1.95e-10	6.71408	13.3725	1.22347	cornichon family AMPA receptor auxiliary protein 4
AGL	203566_s_at	1.25e-08	1.97e-10	-6.71199	13.3612	-1.30802	amylo-alpha-1, 6-glucosidase, 4-alpha-glucanotransferase
ANO10	218910_at	1.26e-08	1.98e-10	6.71103	13.356	1.12725	anoctamin 10
ASPDH	230912_at	1.27e-08	1.99e-10	-6.70979	13.3493	-0.990093	aspartate dehydrogenase domain containing
MAGED2	213627_at	1.27e-08	2e-10	6.70956	13.348	0.943545	MAGE family member D2
FLT4	234379_at	1.27e-08	2e-10	-6.70894	13.3447	-0.433525	fms related tyrosine kinase 4
THRSP	229476_s_at	0.0204	0.00616	-2.76878	-2.98782	-2.11753	thyroid hormone responsive
SLC45A3	238499_at	1.3e-08	2.06e-10	-6.70362	13.316	-0.51544	solute carrier family 45 member 3
SLC9A5	1559092_at	1.32e-08	2.08e-10	-6.70199	13.3072	-0.361982	solute carrier family 9 member A5
UXS1	225583_at	1.32e-08	2.09e-10	6.70172	13.3057	1.25943	UDP-glucuronate decarboxylase 1
ST3GAL6	210942_s_at	1.33e-08	2.1e-10	-6.70011	13.297	-1.7863	ST3 beta-galactoside alpha-2,3-sialyltransferase 6
GRIN1	210782_x_at	1.33e-08	2.12e-10	-6.69875	13.2897	-0.539847	glutamate ionotropic receptor NMDA type subunit 1
	242430_at	1.34e-08	2.14e-10	-6.6973	13.2819	-0.461086
NR1I2	207203_s_at	1.34e-08	2.14e-10	-6.69702	13.2804	-0.935611	nuclear receptor subfamily 1 group I member 2
MFSD5	212861_at	1.41e-08	2.25e-10	6.68802	13.2319	0.886538	major facilitator superfamily domain containing 5
IGHA2///IGHA1///IGH	217022_s_at	0.00125	0.000198	-3.79247	0.16106	-2.11816	immunoglobulin heavy constant alpha 2 (A2m marker)///immunoglobulin heavy constant alpha 1///immunoglobulin heavy locus
MAP4	212566_at	1.41e-08	2.26e-10	6.68753	13.2292	0.998256	microtubule associated protein 4
	236317_at	1.43e-08	2.28e-10	-6.68573	13.2195	-0.506124
ERMP1	222603_at	1.43e-08	2.29e-10	6.68498	13.2155	1.42963	endoplasmic reticulum metallopeptidase 1
PSME3	209852_x_at	1.43e-08	2.29e-10	6.68471	13.214	0.890709	proteasome activator subunit 3
SERTAD1	223394_at	1.43e-08	2.3e-10	-6.68412	13.2108	-0.987113	SERTA domain containing 1
SRSF4	239511_s_at	1.43e-08	2.3e-10	-6.68386	13.2095	-0.67467	serine and arginine rich splicing factor 4
ZNF436	226114_at	1.43e-08	2.31e-10	6.68373	13.2088	0.699708	zinc finger protein 436
TCHP	223455_at	1.46e-08	2.35e-10	6.68059	13.1919	0.928614	trichoplein keratin filament binding
KDM6B	41386_i_at	1.48e-08	2.39e-10	-6.67753	13.1754	-0.908524	lysine demethylase 6B
GCDH	203500_at	1.49e-08	2.4e-10	-6.67622	13.1683	-1.42927	glutaryl-CoA dehydrogenase
CHD5	213965_s_at	1.49e-08	2.41e-10	-6.67549	13.1644	-0.481849	chromodomain helicase DNA binding protein 5
RCL1	222666_s_at	1.49e-08	2.42e-10	-6.67536	13.1637	-1.85617	RNA terminal phosphate cyclase like 1
RAB6A	1559174_at	1.51e-08	2.44e-10	-6.67337	13.153	-0.297078	RAB6A, member RAS oncogene family
EGR1	201693_s_at	1.39e-05	8.25e-07	-5.09111	5.34092	-2.12151	early growth response 1
FPR1	205118_at	1.51e-08	2.45e-10	-6.6728	13.1499	-0.321712	formyl peptide receptor 1
GCDH	208369_s_at	1.52e-08	2.47e-10	-6.67129	13.1418	-1.59173	glutaryl-CoA dehydrogenase
HHIP	223775_at	1.55e-08	2.52e-10	-6.66767	13.1223	-0.714966	hedgehog interacting protein
C1orf21	237098_at	1.57e-08	2.56e-10	-6.6652	13.1091	-0.530121	chromosome 1 open reading frame 21
ADAMTS13	220208_at	1.59e-08	2.6e-10	-6.66212	13.0925	-0.470178	ADAM metallopeptidase with thrombospondin type 1 motif 13
ADAD2	236463_at	1.61e-08	2.63e-10	-6.66012	13.0818	-0.571232	adenosine deaminase domain containing 2
VGLL4	212399_s_at	1.61e-08	2.64e-10	6.65974	13.0797	0.988524	vestigial like family member 4
GALNT9	229451_at	1.62e-08	2.66e-10	-6.65814	13.0711	-0.430904	polypeptide N-acetylgalactosaminyltransferase 9
APIP	218698_at	1.65e-08	2.71e-10	6.65472	13.0527	0.840335	APAF1 interacting protein
MIR6800///MED25	1553993_s_at	1.67e-08	2.74e-10	6.65287	13.0428	1.06211	microRNA 6800///mediator complex subunit 25
GNAS	217058_at	1.67e-08	2.75e-10	-6.6522	13.0392	-0.524193	GNAS complex locus
TBC1D31	214061_at	1.68e-08	2.77e-10	6.65083	13.0319	1.42389	TBC1 domain family member 31
LARP1B	242153_at	1.69e-08	2.78e-10	-6.65043	13.0297	-1.31815	La ribonucleoprotein domain family member 1B
	231311_at	1.69e-08	2.78e-10	-6.65012	13.028	-2.05642
NSUN5	203802_x_at	1.71e-08	2.83e-10	6.64715	13.0121	0.6462	NOP2/Sun RNA methyltransferase family member 5
NBAS	202926_at	1.71e-08	2.83e-10	6.64713	13.012	0.740317	neuroblastoma amplified sequence
MIF4GD	223411_at	1.71e-08	2.83e-10	6.64685	13.0105	0.853418	MIF4G domain containing
UNC45A	221708_s_at	1.71e-08	2.83e-10	6.64662	13.0093	0.648068	unc-45 myosin chaperone A
CDC37L1	228561_at	1.72e-08	2.85e-10	-6.64592	13.0055	-1.46492	cell division cycle 37 like 1
HSD11B1	205404_at	0.00928	0.00233	-3.08501	-2.10971	-2.12365	hydroxysteroid 11-beta dehydrogenase 1
BTN2A1	203944_x_at	1.75e-08	2.91e-10	6.64211	12.9851	0.671825	butyrophilin subfamily 2 member A1
SLX4	239687_at	1.75e-08	2.91e-10	-6.6419	12.984	-0.431686	SLX4 structure-specific endonuclease subunit
MYO1B	215074_at	1.75e-08	2.92e-10	-6.64157	12.9822	-1.08606	myosin IB
	237165_at	1.76e-08	2.92e-10	-6.64101	12.9792	-0.377682
AGRN	212283_at	1.76e-08	2.94e-10	-6.64037	12.9757	-0.491961	agrin
CPEB3	205773_at	4.34e-12	1.91e-14	-8.27019	22.3203	-2.1271	cytoplasmic polyadenylation element binding protein 3
EPB41L4B	220524_at	1.79e-08	2.99e-10	-6.63711	12.9582	-1.13034	erythrocyte membrane protein band 4.1 like 4B
SNAP47	225244_at	1.79e-08	2.99e-10	6.63673	12.9562	0.805108	synaptosome associated protein 47
CBX4	227558_at	1.85e-08	3.09e-10	6.63088	12.9248	1.26161	chromobox 4
ZNF30	232014_at	1.85e-08	3.09e-10	6.63081	12.9245	0.90202	zinc finger protein 30
UBALD1	1558976_x_at	1.88e-08	3.16e-10	-6.62722	12.9052	-0.475188	UBA like domain containing 1
H2AFV	202487_s_at	1.9e-08	3.2e-10	6.6247	12.8918	1.1203	H2A histone family member V
ZFP36	201531_at	2.03e-08	3.42e-10	-6.6128	12.8281	-1.2858	ZFP36 ring finger protein
LSM11	226826_at	2.03e-08	3.42e-10	6.61259	12.8269	1.27961	LSM11, U7 small nuclear RNA associated
GABARAPL1	208868_s_at	2.03e-08	3.42e-10	-6.61257	12.8268	-1.49141	GABA type A receptor associated protein like 1
CSNK1G1	226888_at	2.03e-08	3.43e-10	6.61232	12.8255	0.857811	casein kinase 1 gamma 1
RFWD2	234950_s_at	2.04e-08	3.46e-10	6.61093	12.8181	0.885373	ring finger and WD repeat domain 2
ZNF512	225050_at	2.06e-08	3.49e-10	6.60921	12.8089	0.957081	zinc finger protein 512
MPRIP	231255_at	2.07e-08	3.5e-10	-6.60836	12.8043	-0.493659	myosin phosphatase Rho interacting protein
FOXO1	202724_s_at	2.08e-08	3.53e-10	-6.60731	12.7987	-1.33988	forkhead box O1
SLC25A51	238574_at	2.08e-08	3.53e-10	6.60707	12.7974	1.06288	solute carrier family 25 member 51
RFC3	204127_at	2.1e-08	3.57e-10	6.60478	12.7852	1.45539	replication factor C subunit 3
SERPINE1	202627_s_at	1.36e-06	5.09e-08	-5.66613	8.00782	-2.13011	serpin family E member 1
OXLD1	221797_at	2.2e-08	3.75e-10	6.59603	12.7384	0.809465	oxidoreductase like domain containing 1
APC2	217174_s_at	2.2e-08	3.76e-10	-6.59585	12.7375	-0.392088	APC2, WNT signaling pathway regulator
TPM1	210986_s_at	2.2e-08	3.76e-10	6.59574	12.7369	1.38975	tropomyosin 1 (alpha)
PLPP3	212230_at	2.21e-08	3.77e-10	-6.59522	12.7341	-1.2074	phospholipid phosphatase 3
PHPT1	223207_x_at	2.23e-08	3.81e-10	6.59338	12.7243	1.1044	phosphohistidine phosphatase 1
	229830_at	2.23e-08	3.82e-10	6.5929	12.7217	2.16708
	236901_at	2.29e-08	3.92e-10	-6.58798	12.6954	-1.01012
DNAJC13	212467_at	2.3e-08	3.94e-10	6.58717	12.6911	0.924873	DnaJ heat shock protein family (Hsp40) member C13
FEN1	204768_s_at	2.31e-08	3.96e-10	6.58619	12.6859	1.42783	flap structure-specific endonuclease 1
DCN	209335_at	7.96e-05	6.95e-06	-4.61816	3.31231	-2.1318	decorin
MIR205	1555942_a_at	2.33e-08	4.01e-10	-6.58383	12.6733	-0.309106	microRNA 205
NEDD1	234984_at	2.34e-08	4.03e-10	6.58318	12.6699	0.804963	neural precursor cell expressed, developmentally down-regulated 1
PSMD14	212296_at	2.35e-08	4.05e-10	6.58214	12.6643	0.993204	proteasome 26S subunit, non-ATPase 14
B3GALNT2	226233_at	2.37e-08	4.09e-10	6.58047	12.6554	1.07302	beta-1,3-N-acetylgalactosaminyltransferase 2
PAX3	207679_at	2.37e-08	4.1e-10	-6.57994	12.6525	-0.366543	paired box 3
APOA5	224243_at	2.42e-08	4.18e-10	-6.5765	12.6342	-1.88768	apolipoprotein A5
ABCC10	213485_s_at	2.42e-08	4.19e-10	6.57604	12.6318	1.12218	ATP binding cassette subfamily C member 10
SLC7A2	225516_at	7.8e-07	2.64e-08	-5.79618	8.63961	-2.14038	solute carrier family 7 member 2
RBM12B	238122_at	2.44e-08	4.24e-10	6.5738	12.6198	1.07741	RNA binding motif protein 12B
OIP5	213599_at	2.45e-08	4.25e-10	6.5734	12.6177	1.92961	Opa interacting protein 5
DIO3OS	223757_at	2.46e-08	4.27e-10	-6.57251	12.6129	-0.505704	DIO3 opposite strand/antisense RNA (head to head)
EPS8L1	218778_x_at	2.46e-08	4.29e-10	-6.57168	12.6085	-0.367937	EPS8 like 1
SMAD2	226563_at	2.49e-08	4.33e-10	6.56997	12.5994	0.842046	SMAD family member 2
C2CD4B	229727_x_at	2.51e-08	4.38e-10	-6.56812	12.5895	-0.56449	C2 calcium dependent domain containing 4B
SNAPC5	214592_s_at	2.51e-08	4.39e-10	-6.56774	12.5875	-0.421674	small nuclear RNA activating complex polypeptide 5
VPS33A	227815_at	2.53e-08	4.42e-10	6.56635	12.5801	0.932408	VPS33A, CORVET/HOPS core subunit
ID2B	210911_at	2.53e-08	4.43e-10	-6.56608	12.5787	-0.447372	inhibitor of DNA binding 2B, HLH protein (pseudogene)
RREB1	216649_at	2.54e-08	4.44e-10	-6.56543	12.5753	-0.424566	ras responsive element binding protein 1
	237563_s_at	2.54e-08	4.46e-10	6.56456	12.5706	1.6186
MORN5	229976_at	2.56e-08	4.5e-10	-6.56318	12.5633	-0.489265	MORN repeat containing 5
CDK9	236023_at	2.57e-08	4.52e-10	-6.56236	12.5589	-0.623683	cyclin dependent kinase 9
PRCC	208938_at	2.58e-08	4.54e-10	6.56148	12.5542	1.10735	papillary renal cell carcinoma (translocation-associated)
ZADH2	227977_at	2.6e-08	4.58e-10	-6.55973	12.5449	-0.790431	zinc binding alcohol dehydrogenase domain containing 2
SRPX	204955_at	4.09e-06	1.9e-07	-5.39946	6.74476	-2.14063	sushi repeat containing protein, X-linked
	233367_at	2.61e-08	4.61e-10	-6.55882	12.54	-0.346212
MASP1	232224_at	2.61e-08	4.61e-10	-6.55879	12.5399	-1.58871	mannan binding lectin serine peptidase 1
HBB	217232_x_at	1.31e-07	3.18e-09	-6.20208	10.6753	-2.14131	hemoglobin subunit beta
TMEM9	222988_s_at	2.63e-08	4.67e-10	6.55655	12.528	1.13221	transmembrane protein 9
HTATIP2	209448_at	2.64e-08	4.68e-10	6.55589	12.5245	1.27	HIV-1 Tat interactive protein 2
STAT3	243213_at	2.64e-08	4.69e-10	-6.55576	12.5238	-0.65856	signal transducer and activator of transcription 3
PLSCR4	218901_at	2.67e-08	4.74e-10	-6.5535	12.5117	-1.68184	phospholipid scramblase 4
PQBP1	210499_s_at	2.68e-08	4.76e-10	-6.55287	12.5084	-0.502188	polyglutamine binding protein 1
PPP1R32	235402_at	2.7e-08	4.8e-10	-6.55142	12.5007	-0.576736	protein phosphatase 1 regulatory subunit 32
	241010_x_at	2.74e-08	4.87e-10	-6.54863	12.4858	-0.540346
LARP1B	226750_at	2.76e-08	4.93e-10	-6.54651	12.4746	-1.32444	La ribonucleoprotein domain family member 1B
GBP2	202748_at	2.78e-08	4.97e-10	6.54523	12.4678	1.69762	guanylate binding protein 2
CYP4Z1	237395_at	2.78e-08	4.98e-10	-6.54482	12.4656	-0.484151	cytochrome P450 family 4 subfamily Z member 1
EFCAB11	214264_s_at	2.78e-08	4.98e-10	6.54461	12.4645	1.0846	EF-hand calcium binding domain 11
GCLC	1555330_at	2.79e-08	4.99e-10	-6.54429	12.4628	-0.857461	glutamate-cysteine ligase catalytic subunit
ERLIN1	202441_at	2.79e-08	4.99e-10	-6.54419	12.4622	-0.988594	ER lipid raft associated 1
ABCC9	208562_s_at	2.79e-08	5.01e-10	-6.54366	12.4594	-1.31825	ATP binding cassette subfamily C member 9
TBCE	203715_at	2.79e-08	5.02e-10	6.54325	12.4573	1.37933	tubulin folding cofactor E
RNF125	207735_at	2.83e-08	5.08e-10	-6.54108	12.4457	-1.80919	ring finger protein 125
SCRIB	212556_at	2.87e-08	5.17e-10	6.53796	12.4291	1.19515	scribbled planar cell polarity protein
GK	214681_at	2.89e-08	5.21e-10	-6.53633	12.4205	-1.41623	glycerol kinase
CNIH4	228306_at	2.9e-08	5.23e-10	6.5359	12.4182	1.09877	cornichon family AMPA receptor auxiliary protein 4
NIN	224304_x_at	2.9e-08	5.24e-10	6.53543	12.4157	0.738756	ninein
LOC101928195///LOC100996643///MTHFD1L	225520_at	2.91e-08	5.27e-10	6.53453	12.411	1.68592	methylenetetrahydrofolate dehydrogenase (NADP+ dependent) 1-like pseudogene///monofunctional C1-tetrahydrofolate synthase, mitochondrial-like///methylenetetrahydrofolate dehydrogenase (NADP+ dependent) 1-like
CYP2A7P1	216334_s_at	2.92e-08	5.29e-10	-6.53372	12.4067	-0.418733	cytochrome P450 family 2 subfamily A member 7 pseudogene 1
SLC10A1	207185_at	0.00149	0.000246	-3.73457	-0.04019	-2.14475	solute carrier family 10 member 1
STIL	205339_at	2.96e-08	5.36e-10	6.53129	12.3938	1.39632	SCL/TAL1 interrupting locus
RBCK1	221827_at	3.02e-08	5.49e-10	6.52706	12.3713	1.13178	RANBP2-type and C3HC4-type zinc finger containing 1
DTL	222680_s_at	3.03e-08	5.5e-10	6.52652	12.3684	1.99321	denticleless E3 ubiquitin protein ligase homolog
KPNA2	211762_s_at	3.04e-08	5.52e-10	6.52592	12.3653	1.77658	karyopherin subunit alpha 2
LOC101930064///LOC100287166	233997_at	3.06e-08	5.57e-10	-6.52426	12.3564	-0.504342	collagen alpha-1(I) chain-like///uncharacterized LOC100287166
PIK3C2B	204484_at	3.06e-08	5.58e-10	6.52405	12.3553	1.0973	phosphatidylinositol-4-phosphate 3-kinase catalytic subunit type 2 beta
KPNA2	201088_at	3.09e-08	5.64e-10	6.52203	12.3446	1.61083	karyopherin subunit alpha 2
IYD	231070_at	3.11e-08	5.67e-10	-6.52107	12.3395	-1.74529	iodotyrosine deiodinase
PPIH	204228_at	3.11e-08	5.69e-10	6.52054	12.3367	0.814562	peptidylprolyl isomerase H
LRRC57	229232_at	3.18e-08	5.81e-10	6.51652	12.3154	0.997149	leucine rich repeat containing 57
IGFBP3	212143_s_at	5.09e-08	1.02e-09	-6.41308	11.77	-2.15851	insulin like growth factor binding protein 3
GLA	214430_at	3.2e-08	5.87e-10	6.51489	12.3068	1.21812	galactosidase alpha
SAYSD1	218784_s_at	3.2e-08	5.88e-10	6.51447	12.3045	0.925922	SAYSVFN motif domain containing 1
ETS2	201329_s_at	3.24e-08	5.96e-10	-6.51205	12.2917	-1.28488	ETS proto-oncogene 2, transcription factor
PHF6	225501_at	3.27e-08	6.01e-10	6.51054	12.2837	0.98418	PHD finger protein 6
C1QTNF1	224197_s_at	3.27e-08	6.01e-10	-6.51042	12.2831	-0.785444	C1q and tumor necrosis factor related protein 1
YEATS2	221203_s_at	3.29e-08	6.05e-10	6.50918	12.2765	0.958581	YEATS domain containing 2
EMX1	215265_at	3.3e-08	6.08e-10	-6.50847	12.2728	-0.414788	empty spiracles homeobox 1
	216564_at	3.32e-08	6.12e-10	-6.50708	12.2654	-0.552779
PLPP3	209355_s_at	3.35e-08	6.19e-10	-6.50505	12.2547	-1.35395	phospholipid phosphatase 3
SLC10A7	224126_at	3.39e-08	6.26e-10	-6.50293	12.2435	-0.282721	solute carrier family 10 member 7
	1566786_at	3.39e-08	6.28e-10	-6.50247	12.241	-0.361048
FAAH2	230792_at	3.43e-08	6.35e-10	-6.5004	12.23	-1.14774	fatty acid amide hydrolase 2
LOC101927705///P4HA2	202733_at	3.43e-08	6.37e-10	6.49984	12.2271	1.57626	uncharacterized LOC101927705///prolyl 4-hydroxylase subunit alpha 2
PDXK	1566670_at	3.44e-08	6.39e-10	-6.49916	12.2235	-0.386253	pyridoxal (pyridoxine, vitamin B6) kinase
MKI67	212021_s_at	3.46e-08	6.42e-10	6.49834	12.2191	1.52779	marker of proliferation Ki-67
HPD	206024_at	0.009	0.00224	-3.09648	-2.07623	-2.16247	4-hydroxyphenylpyruvate dioxygenase
EIF1	212225_at	3.49e-08	6.49e-10	-6.49635	12.2086	-0.972983	eukaryotic translation initiation factor 1
WDR88	1552452_at	3.49e-08	6.5e-10	-6.49627	12.2082	-0.329175	WD repeat domain 88
TJP2	202085_at	3.51e-08	6.55e-10	-6.49474	12.2001	-1.14818	tight junction protein 2
ABCA9	242541_at	3.52e-08	6.58e-10	-6.49399	12.1961	-1.3616	ATP binding cassette subfamily A member 9
CCDC40	239254_at	3.52e-08	6.58e-10	-6.49391	12.1957	-0.475872	coiled-coil domain containing 40
ITPKB-IT1	240398_at	3.53e-08	6.6e-10	-6.4933	12.1925	-0.469876	ITPKB intronic transcript 1
	233352_at	3.53e-08	6.61e-10	-6.49298	12.1908	-0.498338
SOCS2	232539_at	3.54e-08	6.63e-10	-6.49258	12.1887	-0.446071	suppressor of cytokine signaling 2
LOC105370943	1568649_at	3.55e-08	6.67e-10	-6.49135	12.1822	-0.419849	uncharacterized LOC105370943
CTNNA3	220815_at	3.55e-08	6.68e-10	-6.49127	12.1817	-0.586017	catenin alpha 3
NACC1	235047_x_at	3.57e-08	6.71e-10	-6.49037	12.177	-0.559206	nucleus accumbens associated 1
GAREM1	219377_at	3.62e-08	6.82e-10	-6.4875	12.1618	-1.39814	GRB2 associated regulator of MAPK1 subtype 1
	237308_at	3.62e-08	6.82e-10	-6.48745	12.1616	-0.414274
UBQLN4	224513_s_at	3.64e-08	6.86e-10	6.48633	12.1557	0.919241	ubiquilin 4
CFB	211920_at	3.64e-08	6.87e-10	-6.48595	12.1537	-1.02751	complement factor B
IFT81	219372_at	3.69e-08	6.97e-10	6.48335	12.1399	1.19744	intraflagellar transport 81
MIR6756///MCAM	211340_s_at	3.71e-08	7.03e-10	6.48181	12.1318	1.58978	microRNA 6756///melanoma cell adhesion molecule
POLA1	204835_at	3.71e-08	7.03e-10	6.48175	12.1314	1.15583	DNA polymerase alpha 1, catalytic subunit
ATP2C1	209934_s_at	3.72e-08	7.05e-10	6.48129	12.129	0.848484	ATPase secretory pathway Ca2+ transporting 1
MICALCL	243611_at	3.74e-08	7.1e-10	-6.48004	12.1224	-0.430036	MICAL C-terminal like
BORA	219544_at	3.76e-08	7.13e-10	6.47917	12.1179	1.15478	bora, aurora kinase A activator
LOC100127955	1563709_at	3.78e-08	7.18e-10	-6.47787	12.111	-0.45187	uncharacterized LOC100127955
TRIM32	203846_at	3.85e-08	7.33e-10	6.47431	12.0922	1.01133	tripartite motif containing 32
HBB	211696_x_at	3.76e-07	1.11e-08	-5.9646	9.47277	-2.16529	hemoglobin subunit beta
ARPC5	211963_s_at	3.89e-08	7.42e-10	6.47189	12.0794	1.02697	actin related protein 2/3 complex subunit 5
ATF5	204999_s_at	0.000244	2.7e-05	-4.29757	2.02773	-2.1657	activating transcription factor 5
CWC27	223337_at	3.97e-08	7.57e-10	6.46823	12.0601	0.925611	CWC27 spliceosome associated protein homolog
ITGB1BP1	203336_s_at	4.04e-08	7.72e-10	6.46466	12.0413	1.18155	integrin subunit beta 1 binding protein 1
JRKL	206734_at	4.06e-08	7.77e-10	6.46347	12.035	1.17954	JRK-like
PDLIM5	213684_s_at	4.06e-08	7.78e-10	-6.46338	12.0345	-1.67692	PDZ and LIM domain 5
STH	1555752_at	4.08e-08	7.82e-10	-6.46232	12.0289	-0.418713	saitohin
HRAS	212983_at	4.19e-08	8.03e-10	6.45747	12.0034	0.875683	HRas proto-oncogene, GTPase
MCL1	200798_x_at	4.19e-08	8.05e-10	-6.45695	12.0006	-1.47034	BCL2 family apoptosis regulator
GADD45B	213560_at	4.25e-08	8.16e-10	-6.45451	11.9878	-0.926066	growth arrest and DNA damage inducible beta
PLK3	204958_at	4.25e-08	8.18e-10	-6.45406	11.9854	-0.873166	polo like kinase 3
RABIF	204477_at	4.3e-08	8.29e-10	6.45167	11.9728	0.889852	RAB interacting factor
PHLDA1	217996_at	6.2e-07	2.02e-08	-5.84854	8.89683	-2.16582	pleckstrin homology like domain family A member 1
TMEM121	219663_s_at	4.34e-08	8.38e-10	-6.44974	11.9627	-0.429227	transmembrane protein 121
FGD2	242632_at	4.36e-08	8.43e-10	-6.44854	11.9564	-0.488263	FYVE, RhoGEF and PH domain containing 2
FAM83H	226129_at	4.38e-08	8.47e-10	6.44765	11.9517	1.41438	family with sequence similarity 83 member H
CEP152	239413_at	4.4e-08	8.52e-10	6.4467	11.9467	1.20582	centrosomal protein 152
BHMT	206119_at	0.000263	2.96e-05	-4.27591	1.94367	-2.16729	betaine--homocysteine S-methyltransferase
H2AFX	205436_s_at	4.41e-08	8.55e-10	6.44605	11.9432	1.36641	H2A histone family member X
C1orf228	239844_x_at	4.46e-08	8.65e-10	-6.44377	11.9313	-0.456318	chromosome 1 open reading frame 228
ASXL2	229359_at	4.46e-08	8.67e-10	6.44341	11.9294	1.11441	additional sex combs like 2, transcriptional regulator
MZT1	225578_at	4.52e-08	8.78e-10	6.44106	11.917	1.31279	mitotic spindle organizing protein 1
GREM2	240509_s_at	1.68e-09	1.93e-11	-7.12094	15.6101	-2.17101	gremlin 2, DAN family BMP antagonist
TOPBP1	202633_at	4.54e-08	8.85e-10	6.43958	11.9092	1.07537	topoisomerase (DNA) II binding protein 1
ZNF138	244743_x_at	4.55e-08	8.87e-10	6.43921	11.9073	0.977318	zinc finger protein 138
CYSTM1	224707_at	4.55e-08	8.88e-10	6.4391	11.9067	1.01398	cysteine rich transmembrane module containing 1
SARDH	210063_at	4.65e-08	9.09e-10	-6.43469	11.8835	-1.31264	sarcosine dehydrogenase
GREM2	235504_at	4.68e-08	9.15e-10	-6.43347	11.8771	-1.64166	gremlin 2, DAN family BMP antagonist
HS3ST3B1	221062_at	4.71e-08	9.21e-10	-6.43225	11.8706	-0.485009	heparan sulfate-glucosamine 3-sulfotransferase 3B1
BCL2	207005_s_at	4.72e-08	9.24e-10	-6.43177	11.8682	-0.611811	BCL2, apoptosis regulator
ADAR	201786_s_at	4.77e-08	9.36e-10	6.42946	11.856	0.900907	adenosine deaminase, RNA specific
ZBTB9	226163_at	4.79e-08	9.4e-10	6.42857	11.8513	0.735207	zinc finger and BTB domain containing 9
HSP90AB1	200064_at	4.8e-08	9.45e-10	6.42769	11.8467	0.995248	heat shock protein 90 alpha family class B member 1
KAZN	213478_at	4.8e-08	9.46e-10	-6.42743	11.8453	-1.5505	kazrin, periplakin interacting protein
GLYAT	206930_at	0.000419	5.19e-05	-4.1371	1.41341	-2.17993	glycine-N-acyltransferase
CCL15-CCL14///CCL14	205392_s_at	4.8e-08	9.47e-10	-6.4273	11.8447	-1.65291	CCL15-CCL14 readthrough (NMD candidate)///C-C motif chemokine ligand 14
SLC25A37	222529_at	4.83e-08	9.53e-10	-6.42605	11.8381	-1.50313	solute carrier family 25 member 37
EPN1	221141_x_at	4.84e-08	9.55e-10	-6.42564	11.836	-0.536481	epsin 1
ORMDL2	218556_at	4.84e-08	9.56e-10	6.42551	11.8353	0.98443	ORMDL sphingolipid biosynthesis regulator 2
XPO1	208775_at	4.89e-08	9.67e-10	6.42347	11.8245	0.811412	exportin 1
GCKR	206867_at	4.9e-08	9.7e-10	-6.42277	11.8209	-1.57675	glucokinase (hexokinase 4) regulator
CELF4	223653_x_at	4.9e-08	9.71e-10	-6.42258	11.8199	-0.568888	CUGBP, Elav-like family member 4
LOC100129518///SOD2	215078_at	2.61e-05	1.78e-06	-4.92429	4.60777	-2.18094	uncharacterized LOC100129518///superoxide dismutase 2, mitochondrial
SLC39A14	1555434_a_at	4.97e-08	9.87e-10	-6.4197	11.8048	-1.9525	solute carrier family 39 member 14
PARP12	218543_s_at	4.97e-08	9.87e-10	6.41958	11.8042	1.15982	poly(ADP-ribose) polymerase family member 12
	237127_at	4.97e-08	9.88e-10	-6.41938	11.8031	-1.9168
TCF19	223274_at	5e-08	9.95e-10	6.41809	11.7963	1.43032	transcription factor 19
CSTF2	204459_at	5.01e-08	9.99e-10	6.41747	11.7931	0.839092	cleavage stimulation factor subunit 2
BCL6	215990_s_at	5.01e-08	9.99e-10	-6.41732	11.7923	-1.20218	B-cell CLL/lymphoma 6
ADGRG6	233887_at	5.04e-08	1.01e-09	-6.41628	11.7868	-1.55801	adhesion G protein-coupled receptor G6
RP9P	227035_x_at	5.05e-08	1.01e-09	6.41556	11.783	0.581658	retinitis pigmentosa 9 pseudogene
HEBP2	231280_at	5.05e-08	1.01e-09	-6.41542	11.7823	-0.503911	heme binding protein 2
GPM6A	209469_at	2.6e-12	1.04e-14	-8.36828	22.9164	-2.18174	glycoprotein M6A
MIR6741///PYCR2	224855_at	5.06e-08	1.01e-09	6.41471	11.7786	0.771951	microRNA 6741///pyrroline-5-carboxylate reductase family member 2
ALDH6A1	204289_at	1.05e-14	2.09e-17	-9.33495	28.9534	-2.18293	aldehyde dehydrogenase 6 family member A1
SMC2	204240_s_at	5.06e-08	1.02e-09	6.41441	11.777	1.48822	structural maintenance of chromosomes 2
RAD1	235253_at	5.09e-08	1.02e-09	6.41328	11.7711	1.06628	RAD1 checkpoint DNA exonuclease
DNAJC12	223721_s_at	3.31e-06	1.47e-07	-5.45226	6.99131	-2.18568	DnaJ heat shock protein family (Hsp40) member C12
SPATA3-AS1	240590_at	5.11e-08	1.03e-09	-6.41195	11.7641	-0.450339	SPATA3 antisense RNA 1 (head to head)
TTC9B	242484_at	5.11e-08	1.03e-09	-6.41173	11.763	-0.359441	tetratricopeptide repeat domain 9B
CASP4	213596_at	5.12e-08	1.03e-09	-6.41155	11.762	-1.34632	caspase 4
UBE2S	202779_s_at	5.13e-08	1.04e-09	6.41079	11.758	1.82435	ubiquitin conjugating enzyme E2 S
SLC12A4	228644_s_at	5.14e-08	1.04e-09	-6.41025	11.7552	-0.435155	solute carrier family 12 member 4
SPG20	212526_at	5.16e-08	1.04e-09	-6.40953	11.7514	-1.5453	spastic paraplegia 20 (Troyer syndrome)
PRUNE1	209586_s_at	5.18e-08	1.05e-09	6.4085	11.746	1.13429	prune exopolyphosphatase
ADNP	226426_at	5.19e-08	1.05e-09	6.40809	11.7439	1.00913	activity dependent neuroprotector homeobox
WDSUB1	226668_at	5.24e-08	1.06e-09	6.40606	11.7332	1.19126	WD repeat, sterile alpha motif and U-box domain containing 1
EBF1	227646_at	5.24e-08	1.06e-09	6.40579	11.7318	1.81026	early B-cell factor 1
SLC25A37	222528_s_at	5.27e-08	1.07e-09	-6.40465	11.7259	-1.25911	solute carrier family 25 member 37
CDO1	243706_at	5.3e-08	1.08e-09	-6.40359	11.7203	-1.89114	cysteine dioxygenase type 1
TNXB	217413_s_at	5.3e-08	1.08e-09	-6.40339	11.7192	-0.424418	tenascin XB
CCNL1	1555411_a_at	5.33e-08	1.09e-09	-6.40207	11.7123	-1.12532	cyclin L1
RNF8	203160_s_at	5.33e-08	1.09e-09	6.40205	11.7122	0.813049	ring finger protein 8
	244222_at	5.35e-08	1.09e-09	-6.40104	11.7069	-0.525091
PRKD2	209282_at	5.35e-08	1.09e-09	6.40082	11.7058	0.802932	protein kinase D2
ATP6V1C1	226463_at	5.38e-08	1.1e-09	6.39966	11.6997	1.49028	ATPase H+ transporting V1 subunit C1
SLC4A9	224053_s_at	5.38e-08	1.1e-09	-6.39964	11.6996	-0.339699	solute carrier family 4 member 9
HIVEP1	204512_at	5.4e-08	1.11e-09	-6.39873	11.6948	-0.981761	human immunodeficiency virus type I enhancer binding protein 1
AKAP17A	228447_at	5.4e-08	1.11e-09	-6.39843	11.6933	-0.392713	A-kinase anchoring protein 17A
TCTEX1D1	1553635_s_at	5.42e-08	1.11e-09	-6.39763	11.6891	-0.893553	Tctex1 domain containing 1
PNMAL2	232003_at	5.43e-08	1.12e-09	-6.39715	11.6866	-0.396345	paraneoplastic Ma antigen family-like 2
DNAJC25-GNG10///DNAJC25	226859_at	5.47e-08	1.12e-09	-6.39584	11.6797	-1.46516	DNAJC25-GNG10 readthrough///DnaJ heat shock protein family (Hsp40) member C25
GAS2L3	238756_at	5.52e-08	1.14e-09	6.39384	11.6692	1.91451	growth arrest specific 2 like 3
TRIP13	204033_at	5.54e-08	1.14e-09	6.39297	11.6647	1.82794	thyroid hormone receptor interactor 13
PNRC1	209034_at	5.58e-08	1.15e-09	-6.39163	11.6576	-0.771416	proline rich nuclear receptor coactivator 1
FLAD1	212541_at	5.7e-08	1.18e-09	6.38742	11.6356	0.971003	flavin adenine dinucleotide synthetase 1
AP3B1	203142_s_at	5.7e-08	1.18e-09	6.38717	11.6343	0.691954	adaptor related protein complex 3 beta 1 subunit
	230714_s_at	5.72e-08	1.18e-09	-6.38665	11.6316	-0.588643
ESR1	211233_x_at	5.74e-08	1.19e-09	-6.38567	11.6265	-0.498471	estrogen receptor 1
	239428_at	5.84e-08	1.21e-09	-6.38225	11.6086	-0.593214
LOC101929536	244182_at	5.89e-08	1.22e-09	-6.38059	11.5999	-0.53451	uncharacterized LOC101929536
TPM3	222976_s_at	5.9e-08	1.22e-09	6.38027	11.5982	0.868417	tropomyosin 3
SARDH	210862_s_at	5.91e-08	1.23e-09	-6.37957	11.5946	-1.27939	sarcosine dehydrogenase
IFNAR1	225661_at	5.91e-08	1.23e-09	-6.37945	11.5939	-0.909333	interferon alpha and beta receptor subunit 1
PDE7B	243438_at	5.93e-08	1.23e-09	-6.37872	11.5901	-0.501279	phosphodiesterase 7B
NUB1	222512_at	5.93e-08	1.23e-09	6.37857	11.5894	0.772576	negative regulator of ubiquitin like proteins 1
DACH1	228915_at	5.94e-08	1.24e-09	-6.37814	11.5871	-0.944686	dachshund family transcription factor 1
NME1	201577_at	5.97e-08	1.24e-09	6.37692	11.5807	1.2976	NME/NM23 nucleoside diphosphate kinase 1
GPR26	244617_at	5.97e-08	1.25e-09	-6.37675	11.5798	-0.431571	G protein-coupled receptor 26
DUT	208956_x_at	6.13e-08	1.28e-09	6.37171	11.5535	0.970577	deoxyuridine triphosphatase
HBEGF	244857_at	6.18e-08	1.29e-09	-6.37018	11.5455	-0.299917	heparin binding EGF like growth factor
NRBF2	221803_s_at	6.19e-08	1.29e-09	-6.36969	11.543	-1.19498	nuclear receptor binding factor 2
TUBA1B	213646_x_at	6.21e-08	1.3e-09	6.36899	11.5393	1.05595	tubulin alpha 1b
LOC100996792///MAP2K3	215498_s_at	6.21e-08	1.3e-09	-6.36874	11.538	-1.10407	dual specificity mitogen-activated protein kinase kinase 3///mitogen-activated protein kinase kinase 3
SMARCA4	208794_s_at	6.24e-08	1.31e-09	6.36756	11.5318	1.08499	SWI/SNF related, matrix associated, actin dependent regulator of chromatin, subfamily a, member 4
BCAP31	200837_at	6.33e-08	1.33e-09	6.36479	11.5173	0.90927	B-cell receptor-associated protein 31
ACADSB	205355_at	6.38e-08	1.34e-09	-6.36333	11.5097	-1.73944	acyl-CoA dehydrogenase, short/branched chain
MIR22///MIR22HG	214696_at	6.38e-08	1.34e-09	-6.36301	11.5081	-1.25705	microRNA 22///MIR22 host gene
CYP2D6	217468_at	6.41e-08	1.35e-09	-6.3619	11.5023	-0.50085	cytochrome P450 family 2 subfamily D member 6
KCNC2	222289_at	6.44e-08	1.36e-09	-6.36093	11.4972	-0.421315	potassium voltage-gated channel subfamily C member 2
KLK8	1552319_a_at	6.45e-08	1.36e-09	-6.36048	11.4949	-0.394709	kallikrein related peptidase 8
SUV39H2	1554572_a_at	6.45e-08	1.36e-09	6.36045	11.4947	1.13267	suppressor of variegation 3-9 homolog 2
IL17RC	221947_at	6.45e-08	1.36e-09	-6.36027	11.4938	-0.461428	interleukin 17 receptor C
KIF2C	209408_at	6.45e-08	1.36e-09	6.36002	11.4925	1.81582	kinesin family member 2C
SLC23A2	1554692_at	6.48e-08	1.37e-09	-6.35911	11.4877	-0.410961	solute carrier family 23 member 2
MTMR14	222143_s_at	6.53e-08	1.38e-09	6.35749	11.4793	0.532874	myotubularin related protein 14
HAB1	216878_x_at	6.58e-08	1.4e-09	-6.35571	11.47	-0.402317	B1 for mucin
KIFC3	1559759_at	6.58e-08	1.4e-09	-6.35543	11.4686	-0.767579	kinesin family member C3
SNORD10///SNORA48///SNORA67///EIF4A1	214805_at	6.58e-08	1.4e-09	-6.35543	11.4685	-1.45974	small nucleolar RNA, C/D box 10///small nucleolar RNA, H/ACA box 48///small nucleolar RNA, H/ACA box 67///eukaryotic translation initiation factor 4A1
MYL6	214002_at	6.58e-08	1.4e-09	-6.35532	11.468	-0.643658	myosin light chain 6
KIAA1614	215367_at	6.6e-08	1.4e-09	-6.3547	11.4647	-0.380959	KIAA1614
PROK2	232629_at	6.63e-08	1.41e-09	-6.35369	11.4595	-0.624354	prokineticin 2
HN1	222396_at	6.68e-08	1.42e-09	6.35223	11.4519	1.02875	hematological and neurological expressed 1
EXOC4	224926_at	6.69e-08	1.43e-09	6.35164	11.4488	0.63628	exocyst complex component 4
NUDT3	212608_s_at	6.76e-08	1.44e-09	6.34974	11.4389	0.963015	nudix hydrolase 3
HAUS3	210054_at	6.76e-08	1.44e-09	6.34946	11.4374	1.08208	HAUS augmin like complex subunit 3
DPYSL4	205492_s_at	6.78e-08	1.45e-09	-6.34885	11.4342	-0.451452	dihydropyrimidinase like 4
AARS2	231845_at	6.8e-08	1.45e-09	6.34819	11.4308	0.811241	alanyl-tRNA synthetase 2, mitochondrial
TP53TG5	207482_at	6.84e-08	1.46e-09	-6.34675	11.4233	-0.50876	TP53 target 5
	1556753_s_at	6.84e-08	1.46e-09	-6.34674	11.4232	-0.453226
FXN	230234_at	6.86e-08	1.47e-09	-6.34591	11.4189	-0.75236	frataxin
	228899_at	6.87e-08	1.47e-09	6.34561	11.4174	1.40148
CDC23	202892_at	6.87e-08	1.48e-09	6.34534	11.416	0.93919	cell division cycle 23
CAMSAP2	212765_at	6.92e-08	1.49e-09	6.34395	11.4087	1.24866	calmodulin regulated spectrin associated protein family member 2
C17orf58	226901_at	6.94e-08	1.49e-09	6.34328	11.4052	1.24619	chromosome 17 open reading frame 58
OSBPL3	209627_s_at	6.95e-08	1.5e-09	6.34266	11.402	1.44061	oxysterol binding protein like 3
CENPE	205046_at	7.02e-08	1.51e-09	6.34074	11.392	1.61964	centromere protein E
NECAB3	210720_s_at	7.05e-08	1.52e-09	6.33973	11.3867	1.11655	N-terminal EF-hand calcium binding protein 3
	243929_at	7.1e-08	1.53e-09	-6.33828	11.3792	-1.16761
PAK1	230100_x_at	7.11e-08	1.54e-09	6.33798	11.3776	1.3009	p21 (RAC1) activated kinase 1
	236495_at	7.11e-08	1.54e-09	-6.33767	11.376	-1.74848
UFD1L	209103_s_at	7.17e-08	1.55e-09	6.33613	11.368	0.876598	ubiquitin fusion degradation 1 like (yeast)
C19orf52	231901_at	7.21e-08	1.56e-09	6.3348	11.3611	0.758415	chromosome 19 open reading frame 52
ABCC5	209380_s_at	7.21e-08	1.56e-09	6.33464	11.3603	0.948177	ATP binding cassette subfamily C member 5
TNRC6C	242314_at	7.22e-08	1.57e-09	-6.3342	11.358	-0.360759	trinucleotide repeat containing 6C
FOCAD	218503_at	7.27e-08	1.58e-09	6.33298	11.3516	1.0851	focadhesin
SMARCE1	211989_at	7.34e-08	1.6e-09	6.33089	11.3407	0.947125	SWI/SNF related, matrix associated, actin dependent regulator of chromatin, subfamily e, member 1
MAPKAPK5-AS1	64432_at	7.39e-08	1.61e-09	6.32952	11.3336	0.906034	MAPKAPK5 antisense RNA 1
CXCR2	207008_at	7.39e-08	1.61e-09	-6.32935	11.3327	-1.193	C-X-C motif chemokine receptor 2
C6	210168_at	4.48e-05	3.45e-06	-4.77717	3.97699	-2.19122	complement component 6
	240213_at	7.48e-08	1.63e-09	-6.32689	11.3199	-0.501734
HBA2///HBA1	204018_x_at	7.49e-08	1.63e-09	-6.32647	11.3178	-1.99286	hemoglobin subunit alpha 2///hemoglobin subunit alpha 1
ADD2	206807_s_at	7.49e-08	1.64e-09	-6.32615	11.3161	-0.501543	adducin 2
HAUS5	213054_at	7.52e-08	1.65e-09	6.32522	11.3113	0.81265	HAUS augmin like complex subunit 5
SYT5	206161_s_at	7.53e-08	1.65e-09	-6.32498	11.31	-0.436259	synaptotagmin 5
FLAD1	205661_s_at	7.53e-08	1.65e-09	6.32475	11.3088	1.1235	flavin adenine dinucleotide synthetase 1
QKI	228540_at	7.59e-08	1.66e-09	-6.32314	11.3005	-0.965611	QKI, KH domain containing RNA binding
MTX1	210386_s_at	7.67e-08	1.68e-09	6.32095	11.2891	0.765461	metaxin 1
C8orf4	218541_s_at	2.42e-08	4.2e-10	-6.57567	12.6298	-2.19369	chromosome 8 open reading frame 4
GPATCH4	224632_at	7.77e-08	1.71e-09	6.31835	11.2756	1.16339	G-patch domain containing 4
B4GALT3	210243_s_at	7.79e-08	1.71e-09	6.31775	11.2724	0.759374	beta-1,4-galactosyltransferase 3
PRG4	206007_at	2.46e-05	1.66e-06	-4.93964	4.67444	-2.19661	proteoglycan 4
GTPBP2	223788_at	7.85e-08	1.73e-09	-6.31605	11.2636	-0.624908	GTP binding protein 2
	237454_at	7.89e-08	1.74e-09	-6.3148	11.2571	-0.358705
PHLDA1	217998_at	7.92e-08	1.75e-09	-6.3139	11.2525	-0.88131	pleckstrin homology like domain family A member 1
C21orf33	202217_at	7.93e-08	1.75e-09	-6.31357	11.2507	-0.908188	chromosome 21 open reading frame 33
	237171_at	7.98e-08	1.76e-09	-6.31228	11.2441	-0.377143
TPGS2	212055_at	8.01e-08	1.77e-09	6.31142	11.2396	1.41946	tubulin polyglutamylase complex subunit 2
CLN8	223912_s_at	8.01e-08	1.77e-09	-6.31121	11.2385	-0.834012	ceroid-lipofuscinosis, neuronal 8
SLC35D1	209712_at	8.11e-08	1.8e-09	-6.3088	11.226	-1.08677	solute carrier family 35 member D1
CXCL2	230101_at	8.13e-08	1.8e-09	-6.30825	11.2231	-0.375075	C-X-C motif chemokine ligand 2
GNA14	243580_at	8.19e-08	1.82e-09	-6.30662	11.2147	-0.490932	G protein subunit alpha 14
GADD45B	209305_s_at	2.06e-09	2.44e-11	-7.08029	15.383	-2.19904	growth arrest and DNA damage inducible beta
MASTL	228468_at	8.33e-08	1.85e-09	6.30315	11.1967	1.17987	microtubule associated serine/threonine kinase like
HNRNPM	214918_at	8.34e-08	1.86e-09	-6.30289	11.1953	-0.625229	heterogeneous nuclear ribonucleoprotein M
ZMYM1	220206_at	8.56e-08	1.91e-09	6.29795	11.1697	0.946958	zinc finger MYM-type containing 1
STAU2	227179_at	8.56e-08	1.91e-09	6.29775	11.1687	1.28683	staufen double-stranded RNA binding protein 2
RUFY1	218243_at	8.56e-08	1.91e-09	6.29751	11.1674	0.782196	RUN and FYVE domain containing 1
TMEM209	235158_at	8.62e-08	1.92e-09	6.2961	11.1601	1.12648	transmembrane protein 209
RALBP1	202845_s_at	8.62e-08	1.92e-09	6.29606	11.1599	0.775194	ralA binding protein 1
FAM126B	1558959_at	8.63e-08	1.93e-09	-6.29557	11.1574	-0.645159	family with sequence similarity 126 member B
CNPY2	209797_at	8.64e-08	1.93e-09	6.29523	11.1556	0.978236	canopy FGF signaling regulator 2
PROZ	208034_s_at	8.64e-08	1.93e-09	-6.29516	11.1553	-1.81353	protein Z, vitamin K dependent plasma glycoprotein
TBCC	202495_at	8.69e-08	1.95e-09	6.29393	11.1489	0.669897	tubulin folding cofactor C
IPO9	217885_at	8.71e-08	1.95e-09	6.29336	11.1459	0.961353	importin 9
GOT1	208813_at	8.77e-08	1.97e-09	-6.29188	11.1383	-1.52034	glutamic-oxaloacetic transaminase 1
SASS6	231895_at	8.77e-08	1.97e-09	6.29175	11.1376	0.799111	SAS-6 centriolar assembly protein
IL1RL1	234066_at	8.78e-08	1.97e-09	-6.29137	11.1356	-0.448689	interleukin 1 receptor like 1
AACS	218434_s_at	8.82e-08	1.98e-09	6.29038	11.1305	1.21162	acetoacetyl-CoA synthetase
TUBB2A	204141_at	8.83e-08	1.99e-09	6.29	11.1285	1.41599	tubulin beta 2A class IIa
DSTYK	214663_at	8.84e-08	1.99e-09	6.28953	11.1261	1.18548	dual serine/threonine and tyrosine protein kinase
	243568_at	8.84e-08	1.99e-09	-6.28942	11.1255	-0.522763
SRPK2	203181_x_at	8.87e-08	2e-09	6.28865	11.1215	0.766704	SRSF protein kinase 2
MST1L	215563_s_at	8.88e-08	2.01e-09	-6.28825	11.1195	-1.41851	macrophage stimulating 1 like
CDRT15L2	240889_at	8.91e-08	2.02e-09	-6.28748	11.1155	-0.428997	CMT1A duplicated region transcript 15-like 2
PRAM1	241742_at	9.03e-08	2.04e-09	-6.2849	11.1021	-0.454563	PML-RARA regulated adaptor molecule 1
TMEM101	225004_at	9.08e-08	2.06e-09	6.28377	11.0963	0.729622	transmembrane protein 101
HEY1	44783_s_at	9.08e-08	2.06e-09	6.28362	11.0955	1.48585	hes related family bHLH transcription factor with YRPW motif 1
WDR72	227174_at	0.000262	2.94e-05	-4.27689	1.94749	-2.20065	WD repeat domain 72
C1orf228	242520_s_at	9.13e-08	2.07e-09	-6.28213	11.0878	-0.513559	chromosome 1 open reading frame 228
EPRS	200843_s_at	9.18e-08	2.09e-09	6.28114	11.0827	0.979105	glutamyl-prolyl-tRNA synthetase
ARPP19	221483_s_at	9.23e-08	2.1e-09	6.27994	11.0765	0.713626	cAMP regulated phosphoprotein 19
CKAP5	1555278_a_at	9.27e-08	2.11e-09	6.27899	11.0715	1.08716	cytoskeleton associated protein 5
LOC101928879///ZNF250///COMMD5	223819_x_at	9.29e-08	2.12e-09	6.27829	11.0679	0.937197	COMM domain-containing protein 5-like///zinc finger protein 250///COMM domain containing 5
ARHGEF26	222121_at	9.52e-08	2.17e-09	-6.27373	11.0443	-1.21893	Rho guanine nucleotide exchange factor 26
	1566432_at	9.57e-08	2.18e-09	-6.27252	11.0381	-0.364037
PICSAR	1559254_at	9.63e-08	2.2e-09	-6.2713	11.0318	-0.314243	P38 inhibited cutaneous squamous cell carcinoma associated lincRNA
DCLRE1B	222889_at	9.66e-08	2.21e-09	6.27052	11.0277	0.965637	DNA cross-link repair 1B
SLC7A2	207626_s_at	9.66e-08	2.21e-09	-6.27032	11.0267	-1.58031	solute carrier family 7 member 2
	243203_at	9.67e-08	2.21e-09	-6.26993	11.0247	-0.424693
SLC22A5	205074_at	9.69e-08	2.22e-09	6.26956	11.0228	0.963889	solute carrier family 22 member 5
ADCK2	221893_s_at	9.73e-08	2.23e-09	6.26859	11.0178	0.932717	aarF domain containing kinase 2
RP9P///RP9	227640_s_at	9.77e-08	2.24e-09	6.26758	11.0126	0.66882	retinitis pigmentosa 9 pseudogene///retinitis pigmentosa 9 (autosomal dominant)
	240526_at	9.83e-08	2.26e-09	-6.2664	11.0064	-0.409598
PLXNB1	215668_s_at	9.88e-08	2.27e-09	-6.26521	11.0003	-0.511561	plexin B1
LARP1	212193_s_at	9.89e-08	2.28e-09	6.26485	10.9985	1.14082	La ribonucleoprotein domain family member 1
TTC9C	226175_at	9.9e-08	2.28e-09	6.26457	10.997	0.648925	tetratricopeptide repeat domain 9C
SLC39A10	225295_at	9.91e-08	2.28e-09	6.26417	10.9949	1.93438	solute carrier family 39 member 10
STAT2	217199_s_at	9.99e-08	2.3e-09	-6.26253	10.9865	-0.533728	signal transducer and activator of transcription 2
C11orf68	221534_at	1e-07	2.31e-09	6.262	10.9837	0.554364	chromosome 11 open reading frame 68
TFPI	214378_at	1e-07	2.32e-09	-6.26131	10.9802	-0.692658	tissue factor pathway inhibitor
LOC100506047	241504_at	1.01e-07	2.34e-09	-6.25948	10.9707	-0.551476	uncharacterized LOC100506047
LOC101929926	237685_at	1.01e-07	2.34e-09	-6.25925	10.9695	-0.360274	uncharacterized LOC101929926
TAOK3	220761_s_at	1.01e-07	2.35e-09	6.25901	10.9683	0.821258	TAO kinase 3
UBE2Z	217750_s_at	1.02e-07	2.37e-09	6.25709	10.9584	0.723985	ubiquitin conjugating enzyme E2 Z
GINS2	221521_s_at	1.03e-07	2.4e-09	6.25509	10.9481	1.26263	GINS complex subunit 2
SNX11	220140_s_at	1.03e-07	2.4e-09	6.25489	10.947	0.549999	sorting nexin 11
	222271_at	1.04e-07	2.4e-09	-6.25455	10.9453	-0.535807
SAA2-SAA4///SAA2///SAA1	208607_s_at	0.00484	0.00104	-3.32845	-1.37522	-2.20348	SAA2-SAA4 readthrough///serum amyloid A2///serum amyloid A1
PRELID1	224232_s_at	1.04e-07	2.42e-09	6.25305	10.9375	0.921252	PRELI domain containing 1
LTBR	232819_s_at	1.05e-07	2.43e-09	-6.25232	10.9338	-0.421738	lymphotoxin beta receptor
KMO	205306_x_at	2.07e-06	8.4e-08	-5.56579	7.52736	-2.20431	kynurenine 3-monooxygenase (kynurenine 3-hydroxylase)
DUSP1	201044_x_at	1.05e-07	2.45e-09	-6.25089	10.9264	-1.87514	dual specificity phosphatase 1
CNIH4	218728_s_at	1.05e-07	2.46e-09	6.25041	10.9239	1.31253	cornichon family AMPA receptor auxiliary protein 4
SYDE1	216271_x_at	1.06e-07	2.47e-09	-6.24947	10.9191	-0.453475	synapse defective Rho GTPase homolog 1
STARD5	213820_s_at	1.06e-07	2.48e-09	-6.24849	10.914	-1.24715	StAR related lipid transfer domain containing 5
NOL7	202882_x_at	1.06e-07	2.49e-09	6.24838	10.9134	0.926344	nucleolar protein 7
METTL18	213528_at	1.08e-07	2.52e-09	6.24596	10.901	1.09606	methyltransferase like 18
CHRNA10	220210_at	1.08e-07	2.52e-09	-6.24589	10.9006	-0.364909	cholinergic receptor nicotinic alpha 10 subunit
PHLDA1	217999_s_at	1.08e-07	2.53e-09	-6.24529	10.8975	-1.7529	pleckstrin homology like domain family A member 1
PRELP	37022_at	1.09e-07	2.57e-09	-6.24226	10.8819	-0.563971	proline and arginine rich end leucine rich repeat protein
ZSCAN12	206507_at	1.1e-07	2.57e-09	6.24201	10.8806	0.614012	zinc finger and SCAN domain containing 12
SFR1	236027_at	1.1e-07	2.57e-09	6.24176	10.8793	0.996763	SWI5 dependent homologous recombination repair protein 1
RIT1	236224_at	1.1e-07	2.58e-09	6.24121	10.8765	1.19118	Ras like without CAAX 1
NR2C2AP	226839_at	1.1e-07	2.59e-09	6.24066	10.8737	0.759559	nuclear receptor 2C2 associated protein
SMARCA4	214728_x_at	1.1e-07	2.6e-09	6.24007	10.8706	0.917248	SWI/SNF related, matrix associated, actin dependent regulator of chromatin, subfamily a, member 4
PLA2G4C	209785_s_at	1.1e-07	2.6e-09	6.23969	10.8687	1.9529	phospholipase A2 group IVC
FAM120AOS	225395_s_at	1.11e-07	2.62e-09	6.23815	10.8607	0.847744	family with sequence similarity 120A opposite strand
TREML1	1555659_a_at	1.11e-07	2.63e-09	-6.23803	10.8601	-0.48055	triggering receptor expressed on myeloid cells like 1
PRIM2	205628_at	1.11e-07	2.63e-09	6.23779	10.8589	0.982012	primase (DNA) subunit 2
	222303_at	1.12e-07	2.64e-09	-6.23714	10.8555	-2.1847
EYA2	209692_at	1.13e-07	2.67e-09	-6.23463	10.8426	-0.923909	EYA transcriptional coactivator and phosphatase 2
EGR2	205249_at	3.04e-13	8.62e-16	-8.76089	25.3344	-2.20704	early growth response 2
EHD3	230740_at	1.14e-07	2.7e-09	-6.23256	10.8319	-0.572265	EH domain containing 3
PSPH	205194_at	1.14e-07	2.7e-09	6.23255	10.8319	1.83177	phosphoserine phosphatase
GMFB	202544_at	1.14e-07	2.71e-09	6.232	10.8291	0.890568	glia maturation factor beta
VPS50	226031_at	1.15e-07	2.72e-09	6.23136	10.8258	0.839458	VPS50, EARP/GARPII complex subunit
MAN1C1	218918_at	7.89e-10	7.78e-12	-7.2772	16.49	-2.20834	mannosidase alpha class 1C member 1
LOC100287413///GLYATL1	227695_at	1.15e-07	2.75e-09	-6.22975	10.8175	-1.92243	uncharacterized LOC100287413///glycine-N-acyltransferase like 1
PDXDC1	1555347_at	1.16e-07	2.76e-09	-6.22862	10.8117	-0.38853	pyridoxal dependent decarboxylase domain containing 1
LRRN3	209840_s_at	1.2e-07	2.85e-09	-6.22247	10.78	-0.539388	leucine rich repeat neuronal 3
SWAP70	209307_at	1.22e-07	2.9e-09	6.21917	10.7631	1.43134	SWAP switching B-cell complex 70kDa subunit
MT1G	210472_at	1.22e-07	2.91e-09	-6.21868	10.7606	-1.32983	metallothionein 1G
CXCL2	1569203_at	1.42e-16	1.56e-19	-10.0717	33.7205	-2.21719	C-X-C motif chemokine ligand 2
ALKBH6	225969_at	1.23e-07	2.95e-09	6.21635	10.7486	0.941986	alkB homolog 6
	230233_at	1.24e-07	2.96e-09	-6.21552	10.7443	-2.00956
FOXK1	235519_at	1.24e-07	2.97e-09	-6.215	10.7416	-0.339973	forkhead box K1
PIR	207469_s_at	1.24e-07	2.98e-09	6.21447	10.7389	1.86951	pirin
HNRNPUL1	208713_at	1.25e-07	2.99e-09	6.21383	10.7357	0.728817	heterogeneous nuclear ribonucleoprotein U like 1
CEP68	212677_s_at	1.26e-07	3.02e-09	6.21196	10.726	1.10191	centrosomal protein 68
NUP155	206550_s_at	1.26e-07	3.03e-09	6.21128	10.7225	1.17589	nucleoporin 155
ACADSB	226030_at	1.27e-07	3.05e-09	-6.2101	10.7165	-1.72689	acyl-CoA dehydrogenase, short/branched chain
AGBL5	218480_at	1.27e-07	3.06e-09	6.2096	10.7139	0.852282	ATP/GTP binding protein like 5
ATG2A	213300_at	1.28e-07	3.08e-09	-6.20826	10.707	-0.754617	autophagy related 2A
MCM8	224320_s_at	1.28e-07	3.09e-09	6.20754	10.7033	1.55041	minichromosome maintenance 8 homologous recombination repair factor
TTC5	226557_at	1.29e-07	3.11e-09	6.20615	10.6962	0.666691	tetratricopeptide repeat domain 5
SNRPE	215450_at	1.29e-07	3.11e-09	6.20615	10.6962	1.13894	small nuclear ribonucleoprotein polypeptide E
SHQ1	63009_at	1.29e-07	3.12e-09	6.20565	10.6936	0.567485	SHQ1, H/ACA ribonucleoprotein assembly factor
	240328_at	1.3e-07	3.15e-09	-6.20411	10.6857	-0.443211
FASTK	214114_x_at	1.3e-07	3.15e-09	6.20406	10.6855	0.541235	Fas activated serine/threonine kinase
DAP3	208822_s_at	1.3e-07	3.15e-09	6.20375	10.6839	0.895746	death associated protein 3
PCNA	201202_at	1.3e-07	3.16e-09	6.20353	10.6828	1.15972	proliferating cell nuclear antigen
BANF1	210125_s_at	1.31e-07	3.16e-09	6.20318	10.681	0.791356	barrier to autointegration factor 1
CTH	206085_s_at	1.27e-05	7.39e-07	-5.11465	5.44588	-2.22209	cystathionine gamma-lyase
KIAA0232	232366_at	1.31e-07	3.18e-09	6.20198	10.6748	1.18408	KIAA0232
	242244_at	1.31e-07	3.19e-09	-6.2014	10.6718	-0.499038
LSM4	202737_s_at	1.32e-07	3.21e-09	6.20026	10.666	1.09369	LSM4 homolog, U6 small nuclear RNA and mRNA degradation associated
NKIRAS2	218240_at	1.32e-07	3.22e-09	6.20002	10.6647	0.680698	NFKB inhibitor interacting Ras like 2
LINC00527	1566926_at	1.33e-07	3.23e-09	-6.19926	10.6608	-0.359098	long intergenic non-protein coding RNA 527
C17orf80	223351_at	1.33e-07	3.24e-09	6.19872	10.6581	0.756886	chromosome 17 open reading frame 80
COA6	225638_at	1.33e-07	3.24e-09	6.19844	10.6566	0.989799	cytochrome c oxidase assembly factor 6
GRAMD4	1569154_a_at	1.33e-07	3.25e-09	-6.19824	10.6556	-0.762979	GRAM domain containing 4
C14orf180	1558421_a_at	1.34e-07	3.26e-09	-6.19745	10.6516	-0.510549	chromosome 14 open reading frame 180
OGFRP1	1561537_at	1.34e-07	3.28e-09	-6.19624	10.6454	-0.392454	opioid growth factor receptor pseudogene 1
KPNB1	208975_s_at	1.35e-07	3.3e-09	6.1954	10.6411	1.081	karyopherin subunit beta 1
WWC1	243290_at	1.35e-07	3.31e-09	-6.19488	10.6384	-0.714442	WW and C2 domain containing 1
SF3B4	209044_x_at	1.35e-07	3.31e-09	6.19448	10.6363	1.11813	splicing factor 3b subunit 4
LINC00847	1556180_at	1.36e-07	3.34e-09	6.19298	10.6287	0.804737	long intergenic non-protein coding RNA 847
HTATIP2	210253_at	1.36e-07	3.34e-09	6.19293	10.6284	1.3077	HIV-1 Tat interactive protein 2
FANCA	203805_s_at	1.37e-07	3.37e-09	6.19117	10.6194	0.78796	Fanconi anemia complementation group A
BTN2A1	215493_x_at	1.38e-07	3.39e-09	6.19002	10.6135	0.682564	butyrophilin subfamily 2 member A1
TCF3	210776_x_at	1.39e-07	3.41e-09	6.18897	10.6081	0.866798	transcription factor 3
AIG1	230520_at	1.4e-07	3.43e-09	-6.1878	10.6021	-0.92792	androgen induced 1
TMEM206	222752_s_at	1.4e-07	3.44e-09	6.18758	10.601	1.31022	transmembrane protein 206
MCM7	210983_s_at	1.4e-07	3.44e-09	6.18753	10.6007	1.41811	minichromosome maintenance complex component 7
	240193_at	1.4e-07	3.46e-09	-6.18615	10.5937	-0.458701
	233125_at	1.41e-07	3.48e-09	-6.18542	10.5899	-0.40479
BEND2	1553842_at	1.41e-07	3.48e-09	-6.18536	10.5896	-0.33418	BEN domain containing 2
LOC100509303	241766_at	1.41e-07	3.48e-09	-6.18503	10.5879	-0.337937	uncharacterized LOC100509303
SMARCA2	212258_s_at	1.43e-07	3.52e-09	-6.18285	10.5768	-0.401943	SWI/SNF related, matrix associated, actin dependent regulator of chromatin, subfamily a, member 2
RUVBL2	201459_at	1.45e-07	3.58e-09	6.17999	10.5621	0.722435	RuvB like AAA ATPase 2
RNA45S5	225767_at	1.45e-07	3.59e-09	-6.17924	10.5583	-1.83565	RNA, 45S pre-ribosomal 5
SRRM2	216629_at	1.45e-07	3.59e-09	-6.17922	10.5582	-0.733303	serine/arginine repetitive matrix 2
LOC100507577///LONP2	221834_at	1.45e-07	3.6e-09	-6.17883	10.5562	-1.33177	uncharacterized LOC100507577///lon peptidase 2, peroxisomal
ZWILCH	222606_at	1.45e-07	3.61e-09	6.17833	10.5536	1.21268	zwilch kinetochore protein
JDP2	239085_at	1.46e-07	3.62e-09	-6.17795	10.5517	-0.38288	Jun dimerization protein 2
OTUD6B	222825_at	1.46e-07	3.63e-09	6.17736	10.5486	1.38375	OTU domain containing 6B
DYNLL1	200703_at	1.46e-07	3.63e-09	6.17712	10.5474	0.799486	dynein light chain LC8-type 1
NDE1	227249_at	1.47e-07	3.65e-09	6.17601	10.5418	1.20983	nudE neurodevelopment protein 1
RCAN1	208370_s_at	1.22e-12	4.48e-15	-8.50164	23.7321	-2.22609	regulator of calcineurin 1
NDRG2	206453_s_at	1.47e-07	3.68e-09	-6.17492	10.5362	-1.35581	NDRG family member 2
SETDB1	203155_at	1.48e-07	3.69e-09	6.17438	10.5334	1.01278	SET domain bifurcated 1
KLHL18	207976_at	1.48e-07	3.69e-09	-6.17393	10.5311	-0.384557	kelch like family member 18
MIR6824///SLC26A6	221572_s_at	1.48e-07	3.7e-09	6.17365	10.5297	1.11131	microRNA 6824///solute carrier family 26 member 6
P2RX2	224069_x_at	1.48e-07	3.7e-09	-6.1735	10.5289	-0.547972	purinergic receptor P2X 2
	237204_at	1.51e-07	3.78e-09	-6.16953	10.5086	-0.331265
GK6P	216316_x_at	1.52e-07	3.79e-09	-6.16889	10.5053	-1.13717	glycerol kinase 6 pseudogene
AGPAT1	215535_s_at	1.52e-07	3.8e-09	6.16844	10.503	0.890363	1-acylglycerol-3-phosphate O-acyltransferase 1
RPS5	200024_at	1.52e-07	3.82e-09	6.16788	10.5002	0.689784	ribosomal protein S5
EPOR	396_f_at	1.53e-07	3.83e-09	-6.16726	10.497	-0.842352	erythropoietin receptor
KMO	211138_s_at	2.21e-06	9.08e-08	-5.54996	7.45213	-2.22703	kynurenine 3-monooxygenase (kynurenine 3-hydroxylase)
MAPK9	203218_at	1.55e-07	3.89e-09	6.16443	10.4825	1.12025	mitogen-activated protein kinase 9
PDLIM7	214122_at	1.58e-07	3.96e-09	-6.1608	10.464	-0.462782	PDZ and LIM domain 7
PCSK6	211262_at	1.58e-07	3.97e-09	-6.16028	10.4614	-0.873105	proprotein convertase subtilisin/kexin type 6
ETS2	201328_at	1.59e-07	4.01e-09	-6.15844	10.452	-1.38302	ETS proto-oncogene 2, transcription factor
BLVRA	203773_x_at	1.61e-07	4.05e-09	6.1568	10.4436	1.61863	biliverdin reductase A
ANKRD27	221522_at	1.61e-07	4.05e-09	6.15674	10.4433	1.18697	ankyrin repeat domain 27
DUT	209932_s_at	1.61e-07	4.05e-09	6.15661	10.4426	0.999281	deoxyuridine triphosphatase
	238745_at	1.61e-07	4.07e-09	-6.15564	10.4377	-0.357697
DSN1	219512_at	1.62e-07	4.08e-09	6.15505	10.4346	1.07086	DSN1 homolog, MIS12 kinetochore complex component
SNX27	221498_at	1.63e-07	4.12e-09	6.15334	10.4259	0.828932	sorting nexin family member 27
ESR1	211234_x_at	1.63e-07	4.13e-09	-6.15308	10.4246	-0.449752	estrogen receptor 1
MIR4647///SLC35B2	224716_at	1.65e-07	4.19e-09	6.15016	10.4097	0.811384	microRNA 4647///solute carrier family 35 member B2
DCLRE1C	222233_s_at	1.66e-07	4.21e-09	6.14921	10.4048	1.2553	DNA cross-link repair 1C
CLC	206207_at	1.66e-07	4.22e-09	-6.14892	10.4034	-0.570585	Charcot-Leyden crystal galectin
	237618_at	1.66e-07	4.22e-09	-6.1487	10.4022	-0.340077
CCNL1	220046_s_at	1.66e-07	4.23e-09	-6.14855	10.4015	-0.865209	cyclin L1
LARP1	212137_at	1.67e-07	4.24e-09	6.14785	10.3979	0.804755	La ribonucleoprotein domain family member 1
CLTA	200960_x_at	1.67e-07	4.25e-09	6.14772	10.3972	0.649607	clathrin light chain A
PRIM1	205053_at	1.68e-07	4.27e-09	6.1466	10.3915	1.56435	primase (DNA) subunit 1
PPP1CC	200726_at	1.68e-07	4.28e-09	6.14623	10.3897	0.890469	protein phosphatase 1 catalytic subunit gamma
CPSF6	202469_s_at	1.69e-07	4.31e-09	6.1449	10.3828	1.03083	cleavage and polyadenylation specific factor 6
LOC646762	1568597_at	1.72e-07	4.39e-09	6.14133	10.3647	0.86917	uncharacterized LOC646762
	236479_at	1.73e-07	4.41e-09	-6.14047	10.3603	-0.487952
TBCB	211759_x_at	1.75e-07	4.47e-09	6.13781	10.3467	0.930273	tubulin folding cofactor B
CSPG4P1Y	211461_at	1.77e-07	4.51e-09	-6.1361	10.338	-0.33295	chondroitin sulfate proteoglycan 4 pseudogene 1, Y-linked
	235293_at	1.78e-07	4.55e-09	-6.13449	10.3298	-0.477729
DACH1	205472_s_at	1.8e-07	4.6e-09	-6.13238	10.3191	-0.658244	dachshund family transcription factor 1
EEPD1	233100_at	1.8e-07	4.61e-09	-6.13199	10.3171	-0.365338	endonuclease/exonuclease/phosphatase family domain containing 1
HBM	240336_at	1.8e-07	4.62e-09	-6.13154	10.3148	-0.372657	hemoglobin subunit mu
HN1	217755_at	1.8e-07	4.63e-09	6.13138	10.314	1.39906	hematological and neurological expressed 1
DESI2	212371_at	1.81e-07	4.64e-09	6.13085	10.3113	1.09786	desumoylating isopeptidase 2
CDCA5	224753_at	1.81e-07	4.64e-09	6.13085	10.3113	1.35451	cell division cycle associated 5
PLGLB1///PLGLB2	214415_at	1.87e-05	1.19e-06	-5.01261	4.99356	-2.23048	plasminogen-like B1///plasminogen-like B2
RPS10	200095_x_at	1.81e-07	4.67e-09	6.12982	10.306	0.533297	ribosomal protein S10
DROSHA	218269_at	1.82e-07	4.68e-09	6.12938	10.3038	0.873913	drosha ribonuclease III
COMMD2	226910_at	1.85e-07	4.76e-09	6.12625	10.2879	0.887067	COMM domain containing 2
	243567_at	1.85e-07	4.76e-09	-6.12593	10.2863	-0.485828
EIF5	208707_at	1.85e-07	4.78e-09	-6.12523	10.2827	-0.822204	eukaryotic translation initiation factor 5
CDC42SE2	224709_s_at	1.86e-07	4.79e-09	6.12469	10.2799	0.959172	CDC42 small effector 2
WHSC1	209053_s_at	1.86e-07	4.81e-09	6.12401	10.2765	1.2904	Wolf-Hirschhorn syndrome candidate 1
RALY	201271_s_at	1.86e-07	4.82e-09	6.12373	10.2751	0.860351	RALY heterogeneous nuclear ribonucleoprotein
	216628_at	1.87e-07	4.84e-09	-6.12287	10.2707	-0.669829
FRMD4B	213056_at	1.87e-07	4.84e-09	-6.12279	10.2703	-1.29139	FERM domain containing 4B
SESTD1	227041_at	1.88e-07	4.86e-09	6.12206	10.2665	1.37348	SEC14 and spectrin domain containing 1
GSK3B	226183_at	1.89e-07	4.9e-09	6.12067	10.2595	0.836101	glycogen synthase kinase 3 beta
ZBTB41	226962_at	1.9e-07	4.93e-09	6.11941	10.2531	1.33392	zinc finger and BTB domain containing 41
HCP5	206082_at	1.9e-07	4.93e-09	6.11935	10.2528	1.76712	HLA complex P5 (non-protein coding)
ZNF398	228145_s_at	1.9e-07	4.93e-09	6.11928	10.2524	0.857361	zinc finger protein 398
PSMC4	201252_at	1.9e-07	4.94e-09	6.11893	10.2507	0.829713	proteasome 26S subunit, ATPase 4
DNAJB6	209015_s_at	1.9e-07	4.94e-09	6.11891	10.2506	1.14172	DnaJ heat shock protein family (Hsp40) member B6
FXYD1	205384_at	1.38e-05	8.15e-07	-5.09373	5.35259	-2.23932	FXYD domain containing ion transport regulator 1
BRIP1	235609_at	1.91e-07	4.98e-09	6.11745	10.2431	1.56747	BRCA1 interacting protein C-terminal helicase 1
SEMA3F	35666_at	1.92e-07	5.01e-09	6.11632	10.2374	0.741235	semaphorin 3F
TFB2M	1566932_x_at	1.92e-07	5.02e-09	-6.11612	10.2364	-0.423642	transcription factor B2, mitochondrial
ADGRA3	210473_s_at	1.94e-07	5.07e-09	-6.11408	10.226	-1.52215	adhesion G protein-coupled receptor A3
CD4	203547_at	1.94e-07	5.09e-09	-6.11354	10.2232	-1.19987	CD4 molecule
GPHN	234941_s_at	1.94e-07	5.09e-09	-6.11349	10.223	-0.95222	gephyrin
TNFAIP8L2-SCNM1///SCNM1	218672_at	1.94e-07	5.09e-09	6.1134	10.2225	0.704778	TNFAIP8L2-SCNM1 readthrough///sodium channel modifier 1
F11	206610_s_at	1.95e-07	5.11e-09	-6.11276	10.2193	-1.7939	coagulation factor XI
SLC31A1	236217_at	1.95e-07	5.11e-09	-6.11259	10.2184	-1.27096	solute carrier family 31 member 1
CHRNE	207274_at	1.95e-07	5.12e-09	-6.11213	10.2161	-0.446835	cholinergic receptor nicotinic epsilon subunit
	241677_x_at	1.96e-07	5.13e-09	-6.1118	10.2144	-0.425379
CENPL	1554271_a_at	1.96e-07	5.14e-09	6.11168	10.2138	1.43948	centromere protein L
MRPS23	223156_at	1.96e-07	5.16e-09	6.11083	10.2095	1.22672	mitochondrial ribosomal protein S23
PLEKHN1	224125_at	1.97e-07	5.18e-09	-6.11017	10.2061	-0.444709	pleckstrin homology domain containing N1
TROVE2	213027_at	1.97e-07	5.18e-09	6.10989	10.2047	0.819141	TROVE domain family member 2
PIM1	209193_at	1.97e-07	5.19e-09	-6.1097	10.2037	-0.806091	Pim-1 proto-oncogene, serine/threonine kinase
AQP3	39248_at	1.98e-07	5.22e-09	-6.10868	10.1986	-1.79773	aquaporin 3 (Gill blood group)
FOXCUT	241787_at	2e-07	5.27e-09	-6.10664	10.1882	-0.352431	FOXC1 upstream transcript (non-protein coding)
VPS11	203292_s_at	2e-07	5.28e-09	6.10643	10.1871	0.518174	VPS11, CORVET/HOPS core subunit
SNRPB	208821_at	2e-07	5.29e-09	6.10596	10.1847	1.07409	small nuclear ribonucleoprotein polypeptides B and B1
PCDH17	227289_at	2.01e-07	5.3e-09	6.10569	10.1834	1.47027	protocadherin 17
EDC3	226042_at	2.01e-07	5.31e-09	6.10523	10.181	0.63299	enhancer of mRNA decapping 3
	233506_at	2.02e-07	5.34e-09	-6.10411	10.1754	-1.15065
CYLD	214272_at	2.04e-07	5.39e-09	-6.10249	10.1671	-0.442713	CYLD lysine 63 deubiquitinase
NAXE	225427_s_at	2.05e-07	5.44e-09	6.10073	10.1582	0.942273	NAD(P)HX epimerase
FIBP	202041_s_at	2.07e-07	5.48e-09	6.09919	10.1504	0.744418	FGF1 intracellular binding protein
BTN2A2	205298_s_at	2.07e-07	5.49e-09	6.09896	10.1492	0.766768	butyrophilin subfamily 2 member A2
MKI67	212022_s_at	2.07e-07	5.5e-09	6.0988	10.1484	1.54689	marker of proliferation Ki-67
MIR6756///MCAM	210869_s_at	2.07e-07	5.51e-09	6.09833	10.146	1.42957	microRNA 6756///melanoma cell adhesion molecule
HAAO	205657_at	2.08e-07	5.52e-09	-6.09797	10.1442	-1.32256	3-hydroxyanthranilate 3,4-dioxygenase
ZKSCAN5	203730_s_at	2.08e-07	5.52e-09	6.09782	10.1434	0.900588	zinc finger with KRAB and SCAN domains 5
PDCL	204448_s_at	2.08e-07	5.54e-09	6.09734	10.141	0.661842	phosducin like
CDKN2A	207039_at	2.08e-07	5.54e-09	6.09721	10.1403	1.84666	cyclin dependent kinase inhibitor 2A
MIR6743///RIC8A	221647_s_at	2.09e-07	5.58e-09	6.09608	10.1346	0.622641	microRNA 6743///RIC8 guanine nucleotide exchange factor A
ALDH6A1	221590_s_at	2.68e-09	3.33e-11	-7.02628	15.0824	-2.24589	aldehyde dehydrogenase 6 family member A1
NDOR1	234935_at	2.09e-07	5.59e-09	-6.09557	10.132	-0.418473	NADPH dependent diflavin oxidoreductase 1
TSLP	235737_at	1.23e-07	2.94e-09	-6.21665	10.7501	-2.25208	thymic stromal lymphopoietin
MIR29C///MIR29B2	228528_at	2.11e-07	5.64e-09	-6.09392	10.1237	-0.979925	microRNA 29c///microRNA 29b-2
GNA12	224681_at	2.11e-07	5.64e-09	6.09379	10.123	0.819317	G protein subunit alpha 12
	240321_at	2.13e-07	5.71e-09	-6.09154	10.1116	-0.369215
IL1RN	212657_s_at	2.14e-07	5.73e-09	-6.09096	10.1086	-1.8705	interleukin 1 receptor antagonist
HEATR1	228351_at	2.14e-07	5.74e-09	6.09049	10.1063	0.811385	HEAT repeat containing 1
THOC2	226628_at	2.15e-07	5.77e-09	6.08971	10.1023	1.03753	THO complex 2
MYO5C	218966_at	2.15e-07	5.77e-09	6.08944	10.1009	1.05451	myosin VC
GK	215977_x_at	2.15e-07	5.78e-09	-6.08931	10.1003	-1.42494	glycerol kinase
MRE11A	205395_s_at	2.16e-07	5.8e-09	6.08854	10.0964	1.03973	MRE11 homolog A, double strand break repair nuclease
TK1	202338_at	2.17e-07	5.85e-09	6.08707	10.089	1.19604	thymidine kinase 1
PGP	222622_at	2.17e-07	5.85e-09	6.08707	10.0889	1.02151	phosphoglycolate phosphatase
SLC25A39	223649_s_at	2.17e-07	5.85e-09	6.08695	10.0883	0.925434	solute carrier family 25 member 39
RCOR2	236030_at	2.19e-07	5.9e-09	-6.08542	10.0806	-0.502257	REST corepressor 2
	242580_at	2.21e-07	5.97e-09	-6.08298	10.0682	-0.465715
HJURP	218726_at	2.25e-07	6.06e-09	6.0801	10.0536	1.34425	Holliday junction recognition protein
HM13	230107_at	2.26e-07	6.12e-09	-6.07845	10.0453	-0.391173	histocompatibility minor 13
ADGRA3	1569542_at	2.27e-07	6.12e-09	-6.07828	10.0444	-1.46485	adhesion G protein-coupled receptor A3
	240853_at	2.27e-07	6.13e-09	-6.07815	10.0438	-0.439933
PDE4A	242435_at	2.28e-07	6.17e-09	-6.07696	10.0378	-0.408145	phosphodiesterase 4A
PLK3	215462_at	2.28e-07	6.17e-09	-6.07668	10.0364	-0.551134	polo like kinase 3
LOC401068	1557754_at	2.3e-07	6.24e-09	6.07468	10.0262	1.18443	uncharacterized LOC401068
CDPF1	227590_at	2.31e-07	6.26e-09	6.07418	10.0237	0.592211	cysteine rich DPF motif domain containing 1
RFX7	222630_at	2.31e-07	6.28e-09	6.07355	10.0205	0.892016	regulatory factor X7
	233435_at	2.33e-07	6.33e-09	-6.07198	10.0125	-0.653063
ZDHHC19	1553952_at	2.34e-07	6.36e-09	-6.07103	10.0078	-0.440602	zinc finger DHHC-type containing 19
DPP8	226343_at	2.34e-07	6.37e-09	6.07088	10.007	0.705824	dipeptidyl peptidase 8
CNOT4	203291_at	2.35e-07	6.41e-09	6.06962	10.0006	0.690933	CCR4-NOT transcription complex subunit 4
DRAM2	225228_at	2.35e-07	6.41e-09	6.06956	10.0003	1.07126	DNA damage regulated autophagy modulator 2
PI4KB	206138_s_at	2.36e-07	6.42e-09	6.06921	9.99855	0.738689	phosphatidylinositol 4-kinase beta
WDR12	218512_at	2.36e-07	6.44e-09	6.0686	9.99547	0.841674	WD repeat domain 12
PHF14	228095_at	2.37e-07	6.48e-09	6.06754	9.99009	0.855155	PHD finger protein 14
LOC101928879///ZNF250///COMMD5	223198_x_at	2.37e-07	6.49e-09	6.06729	9.98885	0.879074	COMM domain-containing protein 5-like///zinc finger protein 250///COMM domain containing 5
YPEL2	229060_at	2.37e-07	6.49e-09	-6.06726	9.98871	-1.27445	yippee like 2
F11	1569592_a_at	2.37e-07	6.49e-09	-6.06717	9.98826	-0.451954	coagulation factor XI
MASP2	207041_at	7.26e-07	2.42e-08	-5.81295	8.72182	-2.2538	mannan binding lectin serine peptidase 2
	240508_at	2.39e-07	6.54e-09	-6.06559	9.98026	-0.421585
ANKFY1	239073_at	2.39e-07	6.55e-09	-6.06533	9.97894	-0.41673	ankyrin repeat and FYVE domain containing 1
RCN2	201486_at	2.39e-07	6.56e-09	6.06517	9.97815	1.10517	reticulocalbin 2
NARF	219862_s_at	2.39e-07	6.56e-09	6.06516	9.97809	0.886541	nuclear prelamin A recognition factor
ABHD16A	230221_at	2.39e-07	6.57e-09	-6.06494	9.97699	-0.611587	abhydrolase domain containing 16A
DSCC1	216646_at	2.39e-07	6.58e-09	-6.06469	9.9757	-0.356571	DNA replication and sister chromatid cohesion 1
ARHGAP22	1560765_a_at	2.39e-07	6.58e-09	-6.06454	9.97496	-0.413506	Rho GTPase activating protein 22
ILK	201234_at	2.4e-07	6.6e-09	6.06407	9.97259	0.633355	integrin linked kinase
CTH	217127_at	1.01e-05	5.58e-07	-5.17446	5.71423	-2.25877	cystathionine gamma-lyase
DYRK2	202968_s_at	2.44e-07	6.73e-09	6.06034	9.95372	1.01209	dual specificity tyrosine phosphorylation regulated kinase 2
MMP25	207289_at	2.47e-07	6.8e-09	-6.0583	9.94344	-0.492466	matrix metallopeptidase 25
MME	203434_s_at	0.0013	0.000207	-3.78053	0.11935	-2.26337	membrane metallo-endopeptidase
ABCC5	226363_at	2.49e-07	6.87e-09	6.05642	9.93393	0.882538	ATP binding cassette subfamily C member 5
PRKAR2A	225000_at	2.49e-07	6.87e-09	6.05636	9.9336	0.814681	protein kinase cAMP-dependent type II regulatory subunit alpha
MFAP3L	210843_s_at	2.51e-07	6.93e-09	-6.05456	9.92455	-0.620643	microfibrillar associated protein 3 like
EPAS1	200879_s_at	2.51e-07	6.94e-09	-6.05447	9.92409	-1.12048	endothelial PAS domain protein 1
HBA2///HBA1	217414_x_at	2.52e-07	6.96e-09	-6.05387	9.92104	-1.9528	hemoglobin subunit alpha 2///hemoglobin subunit alpha 1
TSSK2///DGCR14	217285_at	2.55e-07	7.06e-09	-6.05117	9.90743	-0.352915	testis specific serine kinase 2///DiGeorge syndrome critical region gene 14
SMC4	201664_at	2.57e-07	7.12e-09	6.04942	9.89862	1.25686	structural maintenance of chromosomes 4
CAPNS1	200001_at	2.57e-07	7.14e-09	6.04909	9.89695	0.856435	calpain small subunit 1
DUSP12	218576_s_at	2.59e-07	7.2e-09	6.04748	9.88882	0.956798	dual specificity phosphatase 12
SNRPC	201342_at	2.6e-07	7.21e-09	6.04711	9.88697	0.68721	small nuclear ribonucleoprotein polypeptide C
GPT2	224839_s_at	2.61e-07	7.25e-09	-6.04607	9.88169	-1.84153	glutamic--pyruvic transaminase 2
VPS35	233864_s_at	2.64e-07	7.35e-09	6.04352	9.86884	0.957154	VPS35 retromer complex component
FAT1	201579_at	2.69e-07	7.49e-09	6.03995	9.85088	1.60719	FAT atypical cadherin 1
CD5L	206680_at	2.69e-07	7.49e-09	-6.03979	9.85003	-1.87887	CD5 molecule like
ANKRD20A11P	241233_x_at	2.69e-07	7.49e-09	-6.03977	9.84996	-0.412493	ankyrin repeat domain 20 family member A11, pseudogene
G6PC3	44654_at	2.73e-07	7.6e-09	6.03713	9.83664	0.711348	glucose-6-phosphatase catalytic subunit 3
ADAMTS7	220706_at	2.73e-07	7.61e-09	-6.0369	9.83551	-0.317904	ADAM metallopeptidase with thrombospondin type 1 motif 7
PBLD	1555175_a_at	1.81e-07	4.65e-09	-6.13069	10.3105	-2.26378	phenazine biosynthesis like protein domain containing
C11orf98///LBHD1	221637_s_at	2.74e-07	7.66e-09	6.03553	9.82857	0.583365	chromosome 11 open reading frame 98///LBH domain containing 1
CUL1	238509_at	2.74e-07	7.67e-09	-6.03535	9.8277	-0.517258	cullin 1
	234113_at	2.75e-07	7.68e-09	-6.03493	9.82557	-0.440341
DCN	211813_x_at	2.39e-05	1.6e-06	-4.94801	4.71087	-2.26845	decorin
NUP43	219007_at	2.77e-07	7.75e-09	6.03329	9.81729	1.10346	nucleoporin 43
	239331_at	2.77e-07	7.75e-09	-6.03323	9.81699	-2.05488
RAD54L2	1557194_a_at	2.78e-07	7.78e-09	-6.03253	9.81346	-0.337748	RAD54-like 2 (S. cerevisiae)
ABCA8	204719_at	0.000612	8.28e-05	-4.01961	0.97607	-2.26996	ATP binding cassette subfamily A member 8
ELMSAN1	225980_at	2.88e-07	8.09e-09	-6.0252	9.77657	-0.721912	ELM2 and Myb/SANT domain containing 1
RUVBL2	1559946_s_at	2.88e-07	8.09e-09	6.02519	9.77653	0.666431	RuvB like AAA ATPase 2
NCSTN	208759_at	2.9e-07	8.15e-09	6.02368	9.76893	0.777847	nicastrin
EVA1B	229998_x_at	2.9e-07	8.17e-09	-6.02329	9.76696	-0.470084	eva-1 homolog B
	235147_at	2.92e-07	8.22e-09	6.02201	9.76053	1.52694
F11	1563160_at	2.92e-07	8.23e-09	-6.02174	9.75919	-1.3395	coagulation factor XI
ATP6AP1	207809_s_at	2.94e-07	8.27e-09	6.02081	9.75452	0.821919	ATPase H+ transporting accessory protein 1
VPS37C	219053_s_at	2.94e-07	8.28e-09	6.02064	9.75365	0.712941	VPS37C, ESCRT-I subunit
PSMC3IP	213951_s_at	2.94e-07	8.28e-09	6.02061	9.75352	0.818623	PSMC3 interacting protein
SESTD1	228088_at	2.95e-07	8.34e-09	6.01927	9.74676	1.50493	SEC14 and spectrin domain containing 1
CIDEB	221188_s_at	2.95e-07	8.35e-09	-6.0191	9.74588	-1.77217	cell death-inducing DFFA-like effector b
CTRB2	214411_x_at	2.96e-07	8.35e-09	-6.01893	9.74508	-0.331011	chymotrypsinogen B2
RDH16	206753_at	6.43e-06	3.26e-07	-5.28749	6.22784	-2.276	retinol dehydrogenase 16 (all-trans)
RP9P	223945_x_at	3e-07	8.48e-09	6.01609	9.73078	0.535868	retinitis pigmentosa 9 pseudogene
SPP2	214478_at	0.0003	3.46e-05	-4.23736	1.79495	-2.28427	secreted phosphoprotein 2
EPB41L4B	223427_s_at	4.8e-09	6.5e-11	-6.90876	14.4332	-2.2855	erythrocyte membrane protein band 4.1 like 4B
RGAG4	227823_at	3.02e-07	8.56e-09	-6.01434	9.72196	-0.672756	retrotransposon gag domain containing 4
ESR1	215552_s_at	3.04e-07	8.63e-09	-6.01275	9.714	-0.378426	estrogen receptor 1
ALPL	1557924_s_at	3.04e-07	8.63e-09	-6.0127	9.71374	-1.10042	alkaline phosphatase, liver/bone/kidney
MIS18A	219004_s_at	3.04e-07	8.64e-09	6.01256	9.71302	1.08801	MIS18 kinetochore protein A
DCAF16	228106_at	3.07e-07	8.72e-09	6.0107	9.7037	1.31779	DDB1 and CUL4 associated factor 16
MIR3658///UCK2	209825_s_at	3.08e-07	8.77e-09	6.00956	9.69798	1.21809	microRNA 3658///uridine-cytidine kinase 2
ZNF101	239231_at	3.1e-07	8.83e-09	6.00842	9.69225	1.11138	zinc finger protein 101
AIDA	226801_s_at	3.11e-07	8.87e-09	6.00757	9.68796	0.76653	axin interactor, dorsalization associated
SDK2	220628_s_at	3.11e-07	8.87e-09	-6.00746	9.68745	-0.43353	sidekick cell adhesion molecule 2
	216179_x_at	3.11e-07	8.89e-09	-6.00712	9.68572	-0.505735
NRBF2	223650_s_at	3.12e-07	8.89e-09	-6.00693	9.68477	-1.24556	nuclear receptor binding factor 2
ASNA1	202024_at	3.12e-07	8.93e-09	6.00628	9.68151	0.992916	arsA arsenite transporter, ATP-binding, homolog 1 (bacterial)
RHOB	1553965_x_at	3.14e-07	8.98e-09	-6.00502	9.67517	-0.396723	ras homolog family member B
CFAP69	219455_at	3.15e-07	9.01e-09	-6.00451	9.67263	-0.692015	cilia and flagella associated protein 69
PCDH17	228863_at	3.15e-07	9.02e-09	6.00434	9.67177	1.49422	protocadherin 17
DVL2	57532_at	3.15e-07	9.02e-09	6.00415	9.6708	0.781925	dishevelled segment polarity protein 2
SPSB3	221769_at	3.16e-07	9.04e-09	-6.00373	9.66872	-0.727631	splA/ryanodine receptor domain and SOCS box containing 3
C8orf33	218187_s_at	3.16e-07	9.06e-09	6.0035	9.66752	1.43928	chromosome 8 open reading frame 33
LOC101927157///NIPAL1	232158_x_at	3.16e-07	9.06e-09	-6.00336	9.66683	-1.40214	uncharacterized LOC101927157///NIPA like domain containing 1
	240188_at	3.16e-07	9.06e-09	-6.00334	9.66676	-0.862505
TOMM6///PRICKLE4	218233_s_at	3.17e-07	9.09e-09	6.0027	9.66352	0.701729	translocase of outer mitochondrial membrane 6///prickle planar cell polarity protein 4
FTCD	223702_x_at	3.18e-07	9.15e-09	-6.00152	9.65764	-1.90562	formimidoyltransferase cyclodeaminase
UROC1	1553341_at	3.21e-07	9.23e-09	-5.9998	9.64898	-1.1487	urocanate hydratase 1
PVT1	216249_at	3.22e-07	9.28e-09	-5.99879	9.64392	-0.339798	Pvt1 oncogene (non-protein coding)
DDX41	217840_at	3.24e-07	9.33e-09	5.99775	9.63872	0.723357	DEAD-box helicase 41
CYB561A3	224735_at	3.24e-07	9.34e-09	5.99765	9.6382	0.639374	cytochrome b561 family member A3
N4BP2L1	243843_at	3.3e-07	9.52e-09	-5.99384	9.6191	-1.06123	NEDD4 binding protein 2 like 1
FTCD	223979_x_at	3.33e-07	9.61e-09	-5.99217	9.61071	-1.91019	formimidoyltransferase cyclodeaminase
CCT6A	201326_at	3.33e-07	9.63e-09	5.99172	9.60845	0.965561	chaperonin containing TCP1 subunit 6A
DPP8	220939_s_at	3.36e-07	9.7e-09	5.99029	9.60133	0.718218	dipeptidyl peptidase 8
MECOM	221884_at	3.36e-07	9.72e-09	5.98996	9.59964	1.45275	MDS1 and EVI1 complex locus
TLCD1	227804_at	3.37e-07	9.75e-09	5.98923	9.59601	1.12082	TLC domain containing 1
RMDN2	235349_at	3.38e-07	9.78e-09	-5.98872	9.59345	-1.32286	regulator of microtubule dynamics 2
MYO5A	227761_at	3.38e-07	9.79e-09	5.98858	9.59272	1.48122	myosin VA
RPS19	213414_s_at	3.41e-07	9.87e-09	5.98694	9.58451	0.63654	ribosomal protein S19
CREB3L2	212345_s_at	3.45e-07	1e-08	5.98415	9.57055	0.95305	cAMP responsive element binding protein 3 like 2
SAYSD1	222741_s_at	3.49e-07	1.01e-08	5.98224	9.56096	0.954809	SAYSVFN motif domain containing 1
VPS33B	44111_at	3.49e-07	1.01e-08	5.98187	9.55914	0.632983	VPS33B, late endosome and lysosome associated
CHD1L	1556988_s_at	3.51e-07	1.02e-08	5.98073	9.55343	0.979398	chromodomain helicase DNA binding protein 1 like
NAGPA	205090_s_at	3.52e-07	1.02e-08	5.97978	9.54866	0.866635	N-acetylglucosamine-1-phosphodiester alpha-N-acetylglucosaminidase
CES3	234008_s_at	3.53e-07	1.03e-08	-5.97937	9.5466	-0.913407	carboxylesterase 3
ITGA9	1555336_a_at	3.53e-07	1.03e-08	-5.9792	9.54575	-0.448798	integrin subunit alpha 9
MARCO	205819_at	3.97e-17	3.85e-20	-10.2794	35.0856	-2.28567	macrophage receptor with collagenous structure
RALA	224880_at	3.54e-07	1.03e-08	5.97815	9.54052	0.722412	RALA Ras like proto-oncogene A
PRKAB1	201834_at	3.54e-07	1.03e-08	5.97807	9.54011	0.76386	protein kinase AMP-activated non-catalytic subunit beta 1
	239554_at	3.58e-07	1.04e-08	-5.97618	9.53066	-0.44306
PGA4///PGA3///PGA5	213265_at	3.58e-07	1.04e-08	-5.97609	9.53022	-0.504749	pepsinogen 4, group I (pepsinogen A)///pepsinogen 3, group I (pepsinogen A)///pepsinogen 5, group I (pepsinogen A)
COL26A1	233894_x_at	3.59e-07	1.05e-08	-5.97538	9.52663	-0.514669	collagen type XXVI alpha 1 chain
LINC00313	240589_at	3.59e-07	1.05e-08	-5.97521	9.52579	-0.321439	long intergenic non-protein coding RNA 313
ZNF174	205252_at	3.59e-07	1.05e-08	5.97488	9.52417	0.557063	zinc finger protein 174
LINC01226	1563802_at	3.62e-07	1.06e-08	-5.97344	9.51696	-0.396159	long intergenic non-protein coding RNA 1226
NNMT	231559_at	3.65e-07	1.07e-08	-5.9717	9.50823	-1.2972	nicotinamide N-methyltransferase
MIB1	224722_at	3.65e-07	1.07e-08	5.97168	9.50814	1.05987	mindbomb E3 ubiquitin protein ligase 1
SSR2	200652_at	3.65e-07	1.07e-08	5.97126	9.50605	0.927888	signal sequence receptor subunit 2
C7	202992_at	0.000421	5.22e-05	-4.13573	1.40826	-2.28747	complement component 7
RHNO1	225836_s_at	3.68e-07	1.08e-08	5.96949	9.4972	1.05436	RAD9-HUS1-RAD1 interacting nuclear orphan 1
HBA2///HBA1	211745_x_at	3.69e-07	1.08e-08	-5.96898	9.49468	-1.97877	hemoglobin subunit alpha 2///hemoglobin subunit alpha 1
	1561989_at	3.69e-07	1.09e-08	-5.96871	9.4933	-0.348327
CEBPA	204039_at	3.73e-07	1.1e-08	5.96678	9.48366	1.51804	CCAAT/enhancer binding protein alpha
TBXA2R	336_at	3.73e-07	1.1e-08	-5.9665	9.48228	-0.860377	thromboxane A2 receptor
MND1	223700_at	3.75e-07	1.11e-08	5.96522	9.47586	1.4124	meiotic nuclear divisions 1
MT1HL1	211456_x_at	1.12e-08	1.72e-10	-6.73676	13.4951	-2.28982	metallothionein 1H-like 1
TUBB3	213476_x_at	3.76e-07	1.11e-08	5.96429	9.47124	0.893527	tubulin beta 3 class III
TUFT1	205807_s_at	3.76e-07	1.11e-08	5.96421	9.47083	1.34557	tuftelin 1
PLG	230931_at	1.43e-05	8.57e-07	-5.08275	5.30374	-2.28987	plasminogen
JAK3	207187_at	3.77e-07	1.12e-08	-5.96337	9.46663	-0.426215	Janus kinase 3
EXOC6B	225900_at	3.77e-07	1.12e-08	5.96335	9.46653	0.856116	exocyst complex component 6B
ABCC9	208561_at	3.79e-07	1.12e-08	-5.96206	9.4601	-1.67244	ATP binding cassette subfamily C member 9
SOCS2-AS1	1559315_s_at	3.79e-07	1.12e-08	-5.96206	9.46008	-0.639789	SOCS2 antisense RNA 1
SMG5	34868_at	3.81e-07	1.13e-08	5.96109	9.45524	0.882378	SMG5, nonsense mediated mRNA decay factor
ASAP1	224791_at	3.82e-07	1.13e-08	5.96031	9.45136	1.3871	ArfGAP with SH3 domain, ankyrin repeat and PH domain 1
	236878_at	3.83e-07	1.14e-08	-5.95981	9.44885	-0.355027
PDSS2	217018_at	3.84e-07	1.14e-08	-5.95943	9.44694	-0.400955	prenyl (decaprenyl) diphosphate synthase, subunit 2
ALPL	215783_s_at	3.84e-07	1.14e-08	-5.95905	9.44506	-1.6962	alkaline phosphatase, liver/bone/kidney
SOCS5	209647_s_at	3.85e-07	1.14e-08	5.95855	9.44253	0.954954	suppressor of cytokine signaling 5
	224287_at	3.88e-07	1.15e-08	-5.95699	9.43475	-0.381161
	237496_at	3.89e-07	1.16e-08	-5.95633	9.43145	-0.806281
	234857_at	3.91e-07	1.17e-08	-5.95495	9.42458	-0.459621
MSTO1	222584_at	3.92e-07	1.17e-08	5.95461	9.42288	0.955877	misato 1, mitochondrial distribution and morphology regulator
AMN1	226258_at	3.93e-07	1.17e-08	5.95411	9.42037	0.821245	antagonist of mitotic exit network 1 homolog
ATRX	208861_s_at	3.93e-07	1.17e-08	5.95375	9.41859	0.741945	ATRX, chromatin remodeler
KIF14	206364_at	3.98e-07	1.19e-08	5.95148	9.40726	1.55245	kinesin family member 14
FTSJ3	218103_at	3.99e-07	1.19e-08	5.95066	9.40315	0.73362	FtsJ homolog 3
SLC23A2	209237_s_at	4e-07	1.19e-08	-5.95031	9.40142	-1.09973	solute carrier family 23 member 2
BCCIP	227896_at	4.04e-07	1.21e-08	5.94792	9.38953	1.11807	BRCA2 and CDKN1A interacting protein
DNAH14	242283_at	4.05e-07	1.21e-08	5.94752	9.38751	1.20572	dynein axonemal heavy chain 14
	213448_at	4.06e-07	1.22e-08	5.94693	9.3846	1.14513
LEPROT///LEPR	207255_at	4.06e-07	1.22e-08	-5.94689	9.3844	-1.90508	leptin receptor overlapping transcript///leptin receptor
MKRN2	218071_s_at	4.09e-07	1.23e-08	5.94504	9.37513	0.626782	makorin ring finger protein 2
ABCC4	203196_at	4.12e-07	1.23e-08	5.94384	9.36917	1.9343	ATP binding cassette subfamily C member 4
SPDEF	213442_x_at	4.13e-07	1.24e-08	-5.94322	9.36606	-0.33205	SAM pointed domain containing ETS transcription factor
BOLA1	219345_at	4.16e-07	1.25e-08	5.94137	9.35687	0.969939	bolA family member 1
CAMK1D	1559991_s_at	4.16e-07	1.25e-08	-5.94129	9.35645	-0.507393	calcium/calmodulin dependent protein kinase ID
DEPDC1	222958_s_at	4.17e-07	1.25e-08	5.94073	9.35368	1.842	DEP domain containing 1
OPA3	229624_at	4.18e-07	1.26e-08	5.94023	9.35119	0.499461	optic atrophy 3 (autosomal recessive, with chorea and spastic paraplegia)
L3MBTL1	216077_s_at	4.21e-07	1.27e-08	-5.93885	9.3443	-0.470213	l(3)mbt-like 1 (Drosophila)
SLC48A1	48106_at	4.22e-07	1.27e-08	5.93844	9.34227	0.72915	solute carrier family 48 member 1
GYPB	216398_at	4.24e-07	1.28e-08	-5.93732	9.3367	-0.493296	glycophorin B (MNS blood group)
PPIEL	222054_at	4.31e-07	1.3e-08	-5.9337	9.31868	-0.459195	peptidylprolyl isomerase E like pseudogene
BCAN	219107_at	4.33e-07	1.31e-08	-5.93281	9.31422	-0.438031	brevican
SPATA32	1553803_at	4.41e-07	1.33e-08	-5.92911	9.2958	-0.420952	spermatogenesis associated 32
ATAD2	222740_at	4.52e-07	1.37e-08	5.92444	9.27257	1.78922	ATPase family, AAA domain containing 2
EED	209572_s_at	4.53e-07	1.37e-08	5.92371	9.26894	0.879942	embryonic ectoderm development
FAM111A	218248_at	4.54e-07	1.37e-08	5.92341	9.26745	0.952098	family with sequence similarity 111 member A
ZNF653	244085_at	4.54e-07	1.37e-08	-5.92321	9.26645	-0.455043	zinc finger protein 653
DNAJC9	213088_s_at	4.61e-07	1.4e-08	5.91996	9.25033	1.09008	DnaJ heat shock protein family (Hsp40) member C9
NCK1-AS1	228799_at	4.62e-07	1.4e-08	5.91952	9.24815	0.818988	NCK1 antisense RNA 1 (head to head)
STX6	212800_at	4.62e-07	1.4e-08	5.91923	9.24668	1.0819	syntaxin 6
TOR1AIP2	1569676_at	4.63e-07	1.41e-08	-5.91871	9.24409	-0.634165	torsin 1A interacting protein 2
ZBED8	220770_s_at	4.68e-07	1.42e-08	5.91688	9.23503	1.15676	zinc finger BED-type containing 8
SPTBN2	205155_s_at	4.7e-07	1.43e-08	-5.91559	9.2286	-0.935728	spectrin beta, non-erythrocytic 2
NPM1	221923_s_at	4.72e-07	1.43e-08	5.91477	9.2245	1.08404	nucleophosmin
LOC100507577///LONP2	223099_s_at	4.74e-07	1.44e-08	-5.91403	9.22086	-1.19657	uncharacterized LOC100507577///lon peptidase 2, peroxisomal
PRRC2C	211944_at	4.74e-07	1.44e-08	5.91378	9.21959	0.952496	proline rich coiled-coil 2C
IKBIP	227295_at	4.76e-07	1.45e-08	5.91294	9.21545	1.36175	IKBKB interacting protein
RBM19	205115_s_at	4.76e-07	1.45e-08	5.91285	9.21497	0.745516	RNA binding motif protein 19
	238565_at	4.77e-07	1.46e-08	5.91195	9.21052	0.750854
DBR1	234295_at	4.77e-07	1.46e-08	5.91192	9.21038	0.970301	debranching RNA lariats 1
TUG1	228397_at	4.8e-07	1.47e-08	5.91066	9.20412	1.34573	taurine up-regulated 1 (non-protein coding)
ITGA6	215177_s_at	4.85e-07	1.48e-08	5.90849	9.19334	1.38631	integrin subunit alpha 6
LOC101927204	235152_at	4.88e-07	1.49e-08	5.90719	9.18687	1.02027	uncharacterized LOC101927204
B3GAT1	219521_at	4.88e-07	1.49e-08	-5.90706	9.18624	-0.709618	beta-1,3-glucuronyltransferase 1
CTNNA1	210844_x_at	4.9e-07	1.5e-08	5.90619	9.18193	0.76322	catenin alpha 1
PTP4A1	200731_s_at	4.9e-07	1.5e-08	-5.9061	9.18148	-1.03737	protein tyrosine phosphatase type IVA, member 1
	1556972_at	4.92e-07	1.51e-08	-5.90527	9.17738	-0.321653
CYP3A43	211441_x_at	4.92e-07	1.51e-08	-5.90496	9.17582	-1.7545	cytochrome P450 family 3 subfamily A member 43
	237849_at	4.94e-07	1.52e-08	-5.90412	9.17169	-1.64862
BCAT1	225285_at	4.94e-07	1.52e-08	5.90384	9.17026	1.76408	branched chain amino acid transaminase 1
RBMX2	204097_s_at	4.94e-07	1.52e-08	5.9038	9.17009	0.680768	RNA binding motif protein, X-linked 2
NR5A2	1560469_at	2.03e-11	1.13e-13	-7.98379	20.5993	-2.29504	nuclear receptor subfamily 5 group A member 2
MTFR2	228069_at	4.98e-07	1.53e-08	5.90219	9.16207	1.60851	mitochondrial fission regulator 2
PLPP3	212226_s_at	5e-07	1.54e-08	-5.90151	9.1587	-1.16034	phospholipid phosphatase 3
PPP1R16A	225203_at	5e-07	1.54e-08	5.9013	9.15769	1.27385	protein phosphatase 1 regulatory subunit 16A
PLEKHA8P1	220157_x_at	5.03e-07	1.55e-08	5.89993	9.15087	0.608887	pleckstrin homology domain containing A8 pseudogene 1
POC5	227267_at	5.03e-07	1.55e-08	5.8997	9.14975	0.631625	POC5 centriolar protein
	236413_at	5.04e-07	1.55e-08	-5.89927	9.14762	-0.408944
NYX	234496_x_at	5.05e-07	1.56e-08	-5.89886	9.14556	-0.523155	nyctalopin
LCMT1	221515_s_at	5.08e-07	1.57e-08	5.89764	9.13951	0.76771	leucine carboxyl methyltransferase 1
CNOT11	224695_at	5.12e-07	1.58e-08	5.89578	9.1303	0.868644	CCR4-NOT transcription complex subunit 11
ADORA1	216220_s_at	5.12e-07	1.58e-08	-5.89567	9.12978	-0.399617	adenosine A1 receptor
COPZ1	217726_at	5.12e-07	1.58e-08	5.89561	9.12948	0.698261	coatomer protein complex subunit zeta 1
LOC284379	1569006_at	5.15e-07	1.59e-08	-5.89452	9.12405	-0.347371	solute carrier family 7 member 3 pseudogene
COMMD2	223491_at	5.21e-07	1.61e-08	5.8922	9.11259	0.99852	COMM domain containing 2
DCLRE1B	219490_s_at	5.21e-07	1.61e-08	5.89213	9.1122	0.513511	DNA cross-link repair 1B
LTBP3	237144_at	5.24e-07	1.62e-08	-5.89086	9.10592	-0.533946	latent transforming growth factor beta binding protein 3
SART1	200051_at	5.26e-07	1.63e-08	5.88989	9.10114	0.600281	squamous cell carcinoma antigen recognized by T-cells 1
	232405_at	5.26e-07	1.63e-08	-5.88984	9.10086	-0.619977
	242657_at	5.27e-07	1.64e-08	-5.88919	9.09767	-1.07633
NPHP3-ACAD11///ACAD11///NPHP3	225573_at	5.29e-07	1.64e-08	-5.88858	9.09463	-1.45812	NPHP3-ACAD11 readthrough (NMD candidate)///acyl-CoA dehydrogenase family member 11///nephronophthisis 3 (adolescent)
TUBB3	202154_x_at	5.29e-07	1.64e-08	5.88842	9.09386	0.792326	tubulin beta 3 class III
LRRC55	232856_at	5.31e-07	1.65e-08	-5.88752	9.08938	-0.390754	leucine rich repeat containing 55
WDR31	241919_x_at	5.33e-07	1.66e-08	-5.88652	9.08442	-0.347625	WD repeat domain 31
ABCC10	215873_x_at	5.33e-07	1.66e-08	5.88648	9.08422	0.684968	ATP binding cassette subfamily C member 10
RPTOR	225715_at	5.35e-07	1.67e-08	5.8858	9.08088	0.590923	regulatory associated protein of MTOR complex 1
SLC38A2	222982_x_at	5.35e-07	1.67e-08	-5.88554	9.07957	-1.07063	solute carrier family 38 member 2
PCGF1	210023_s_at	5.39e-07	1.68e-08	5.8839	9.07148	0.710572	polycomb group ring finger 1
	1563243_at	5.39e-07	1.68e-08	-5.88377	9.07084	-0.312331
MAP3K1	225927_at	5.41e-07	1.69e-08	5.88303	9.06717	0.929403	mitogen-activated protein kinase kinase kinase 1
MRPL9	209609_s_at	5.41e-07	1.69e-08	5.88292	9.0666	0.963607	mitochondrial ribosomal protein L9
TUBA1B	212639_x_at	5.41e-07	1.69e-08	5.88277	9.06588	1.00971	tubulin alpha 1b
FGFR1	207937_x_at	5.44e-07	1.7e-08	-5.88164	9.06028	-0.367777	fibroblast growth factor receptor 1
CYTH2	209158_s_at	5.45e-07	1.71e-08	5.88119	9.05805	0.702068	cytohesin 2
	237645_at	5.45e-07	1.71e-08	-5.88089	9.05657	-0.259023
ZMPSTE24	202939_at	5.45e-07	1.71e-08	5.88087	9.05648	0.796049	zinc metallopeptidase STE24
	215262_at	5.46e-07	1.71e-08	-5.88039	9.05408	-0.552373
GPRC5C	230907_at	5.48e-07	1.72e-08	-5.87948	9.04961	-0.832612	G protein-coupled receptor class C group 5 member C
	241212_at	5.53e-07	1.74e-08	-5.87771	9.04083	-0.389401
TMEM80	65630_at	5.54e-07	1.74e-08	5.87727	9.03868	0.675103	transmembrane protein 80
AVL9	212474_at	5.54e-07	1.74e-08	5.87704	9.03755	0.932364	AVL9 cell migration associated
CANT1	46323_at	5.57e-07	1.75e-08	5.87609	9.03285	0.860494	calcium activated nucleotidase 1
NKIRAS1	225930_at	5.58e-07	1.76e-08	-5.87566	9.03069	-0.980003	NFKB inhibitor interacting Ras like 1
METTL26	230851_x_at	5.58e-07	1.76e-08	-5.87516	9.02823	-0.30432	methyltransferase like 26
CS	208660_at	5.58e-07	1.76e-08	5.87515	9.0282	0.898323	citrate synthase
INTS7	222250_s_at	5.59e-07	1.76e-08	5.87481	9.02651	0.98264	integrator complex subunit 7
ADA	204639_at	5.6e-07	1.77e-08	5.87448	9.0249	1.20209	adenosine deaminase
KIAA1671	1563478_at	5.6e-07	1.77e-08	-5.87424	9.02367	-0.777717	KIAA1671
PRPF31	202408_s_at	5.61e-07	1.77e-08	5.87358	9.02044	0.705662	pre-mRNA processing factor 31
TGM6	233983_at	5.61e-07	1.78e-08	-5.87345	9.01978	-0.463202	transglutaminase 6
CRYBB2	206778_at	5.61e-07	1.78e-08	-5.87342	9.01965	-0.403315	crystallin beta B2
FCHO1	213669_at	5.62e-07	1.78e-08	-5.87307	9.01788	-0.441435	FCH domain only 1
ZNF92	235170_at	5.62e-07	1.78e-08	5.87306	9.01786	0.896932	zinc finger protein 92
ZC3H3	213445_at	5.64e-07	1.79e-08	5.87225	9.01385	0.912513	zinc finger CCCH-type containing 3
EP400NL	241437_s_at	5.64e-07	1.79e-08	-5.87212	9.01324	-0.481061	EP400 N-terminal like
	237843_at	5.66e-07	1.8e-08	-5.87125	9.00891	-0.294289
FTCD	224299_x_at	5.67e-07	1.8e-08	-5.87077	9.00654	-1.99249	formimidoyltransferase cyclodeaminase
NUP205	212247_at	5.67e-07	1.8e-08	5.87074	9.00639	1.02937	nucleoporin 205
PTPRA	213795_s_at	5.67e-07	1.8e-08	5.87043	9.00485	0.628178	protein tyrosine phosphatase, receptor type A
SNRPE	203316_s_at	5.67e-07	1.8e-08	5.87036	9.0045	0.944334	small nuclear ribonucleoprotein polypeptide E
FAM122B	225362_at	5.68e-07	1.81e-08	5.86995	9.00247	1.0248	family with sequence similarity 122B
C17orf75	203830_at	5.69e-07	1.81e-08	5.86946	9.00006	1.02275	chromosome 17 open reading frame 75
SLC2A5	230705_at	5.7e-07	1.82e-08	-5.8691	8.99831	-0.345398	solute carrier family 2 member 5
ARAP2	242402_x_at	5.7e-07	1.82e-08	-5.86897	8.99764	-0.451267	ArfGAP with RhoGAP domain, ankyrin repeat and PH domain 2
LILRB3	211135_x_at	5.74e-07	1.83e-08	-5.86771	8.9914	-0.499551	leukocyte immunoglobulin like receptor B3
FBXO44	222861_x_at	5.74e-07	1.83e-08	-5.86737	8.98976	-0.498319	F-box protein 44
ACACB	1552615_at	5.74e-07	1.83e-08	-5.86719	8.98886	-0.606987	acetyl-CoA carboxylase beta
	234273_at	5.74e-07	1.83e-08	-5.86717	8.98873	-0.402993
TRAF5	204352_at	5.74e-07	1.83e-08	5.86703	8.98807	1.65566	TNF receptor associated factor 5
DENND5A	212561_at	5.76e-07	1.84e-08	5.86642	8.98504	0.940247	DENN domain containing 5A
SLC38A4	1555345_at	4.75e-05	3.72e-06	-4.76067	3.90721	-2.29739	solute carrier family 38 member 4
	236419_at	5.84e-07	1.87e-08	-5.86358	8.97102	-0.31531
MCM7	208795_s_at	5.84e-07	1.87e-08	5.86345	8.97039	1.0659	minichromosome maintenance complex component 7
	1562852_at	5.84e-07	1.87e-08	-5.86317	8.96898	-0.469613
DNAAF5	218460_at	5.84e-07	1.87e-08	5.86297	8.968	0.844812	dynein axonemal assembly factor 5
RHOB	1553962_s_at	5.85e-07	1.88e-08	-5.86275	8.9669	-1.87472	ras homolog family member B
PER2	208518_s_at	5.85e-07	1.88e-08	-5.86239	8.96513	-0.434118	period circadian clock 2
CEACAM6	211657_at	5.88e-07	1.89e-08	-5.8614	8.96028	-0.939739	carcinoembryonic antigen related cell adhesion molecule 6
FAF1	224217_s_at	5.9e-07	1.89e-08	5.86075	8.95706	0.723734	Fas associated factor 1
MID1IP1	218251_at	5.9e-07	1.9e-08	5.86048	8.95574	1.33148	MID1 interacting protein 1
PXMP4	219428_s_at	5.91e-07	1.9e-08	5.8602	8.95433	0.857334	peroxisomal membrane protein 4
PPM1F	37384_at	5.96e-07	1.92e-08	5.85844	8.94565	0.671314	protein phosphatase, Mg2+/Mn2+ dependent 1F
SIAH1	232365_at	5.96e-07	1.92e-08	-5.85837	8.9453	-0.457399	siah E3 ubiquitin protein ligase 1
TPP1	200743_s_at	5.96e-07	1.92e-08	5.85822	8.94455	0.76643	tripeptidyl peptidase 1
	222378_at	5.97e-07	1.92e-08	-5.85782	8.94257	-1.27385
ZNF286B///ZNF286A	227077_at	6.01e-07	1.94e-08	5.85599	8.93358	1.01063	zinc finger protein 286B///zinc finger protein 286A
	1560023_x_at	6.01e-07	1.94e-08	-5.85594	8.93331	-0.457482
	217685_at	6.01e-07	1.94e-08	-5.85594	8.93331	-0.742678
SLC4A1AP	1558201_s_at	6.01e-07	1.94e-08	5.85579	8.93256	0.661264	solute carrier family 4 member 1 adaptor protein
LOC102724314///FAM95B1	239590_x_at	6.03e-07	1.95e-08	-5.85505	8.92894	-0.440712	uncharacterized LOC102724314///family with sequence similarity 95 member B1
GRN	200678_x_at	6.04e-07	1.96e-08	5.85462	8.9268	0.836213	granulin
CSE1L	210766_s_at	6.05e-07	1.96e-08	5.85437	8.92556	0.889405	chromosome segregation 1 like
SORBS1	211819_s_at	6.06e-07	1.96e-08	-5.85373	8.92242	-0.638434	sorbin and SH3 domain containing 1
KLK12	233586_s_at	6.1e-07	1.98e-08	-5.85234	8.91557	-0.400148	kallikrein related peptidase 12
ZNF318	203521_s_at	6.11e-07	1.98e-08	5.85205	8.91412	0.89565	zinc finger protein 318
RNF103-CHMP3///CHMP3	222437_s_at	6.11e-07	1.98e-08	5.85186	8.91318	0.861337	RNF103-CHMP3 readthrough///charged multivesicular body protein 3
LOC100131170	1556145_a_at	6.14e-07	1.99e-08	-5.8508	8.90797	-0.35405	uncharacterized LOC100131170
TMEM184B	202027_at	6.17e-07	2e-08	5.84991	8.90357	0.810067	transmembrane protein 184B
FANCI	213007_at	6.17e-07	2.01e-08	5.84962	8.90218	1.54066	Fanconi anemia complementation group I
SYPL1	201260_s_at	6.18e-07	2.01e-08	5.84938	8.90096	0.750712	synaptophysin like 1
TCF21	204931_at	6.19e-07	2.01e-08	-5.84879	8.89807	-0.674298	transcription factor 21
CYP2C9	217558_at	0.000576	7.67e-05	-4.03898	1.04744	-2.29815	cytochrome P450 family 2 subfamily C member 9
C6orf48	220755_s_at	6.22e-07	2.03e-08	5.84777	8.89304	1.01146	chromosome 6 open reading frame 48
PIGC	216593_s_at	6.22e-07	2.03e-08	5.84762	8.89229	1.26623	phosphatidylinositol glycan anchor biosynthesis class C
DBF4	204244_s_at	6.22e-07	2.03e-08	5.84754	8.89192	1.34865	DBF4 zinc finger
RPL23AP7///CENPBD1P1	221634_at	6.22e-07	2.03e-08	5.8473	8.89071	0.687183	ribosomal protein L23a pseudogene 7///CENPB DNA-binding domains containing 1 pseudogene 1
CYR61	210764_s_at	6.22e-07	2.03e-08	-5.84728	8.89061	-1.97891	cysteine rich angiogenic inducer 61
BTBD10	223174_at	6.22e-07	2.03e-08	5.84724	8.89043	0.637035	BTB domain containing 10
SLC1A1	213664_at	0.000486	6.23e-05	-4.09156	1.24264	-2.29853	solute carrier family 1 member 1
	236199_at	6.22e-07	2.03e-08	-5.84701	8.88931	-0.33208
CASK	211208_s_at	6.23e-07	2.04e-08	5.84646	8.88658	0.983989	calcium/calmodulin dependent serine protein kinase
CAT	211922_s_at	6.26e-07	2.05e-08	-5.84541	8.88143	-1.393	catalase
ALDH6A1	221588_x_at	6.26e-07	2.05e-08	-5.84527	8.88071	-1.49199	aldehyde dehydrogenase 6 family member A1
SMARCD1	209518_at	6.38e-07	2.09e-08	5.84163	8.86278	0.685769	SWI/SNF related, matrix associated, actin dependent regulator of chromatin, subfamily d, member 1
ATP6V1C1	202872_at	6.38e-07	2.09e-08	5.84134	8.86137	1.43947	ATPase H+ transporting V1 subunit C1
	239658_at	6.42e-07	2.11e-08	-5.84022	8.85587	-0.379465
C5orf51	226159_at	6.43e-07	2.11e-08	5.83976	8.8536	0.770384	chromosome 5 open reading frame 51
	1561998_at	6.47e-07	2.13e-08	-5.83826	8.84619	-0.287431
TREML4	1567558_at	6.48e-07	2.13e-08	-5.83806	8.84524	-0.422972	triggering receptor expressed on myeloid cells like 4
	234446_at	6.53e-07	2.15e-08	-5.83633	8.83668	-0.448558
ZNF260	1558700_s_at	6.59e-07	2.17e-08	5.83443	8.82734	1.16089	zinc finger protein 260
DSTYK	229017_s_at	6.6e-07	2.17e-08	5.83392	8.82487	1.10232	dual serine/threonine and tyrosine protein kinase
FTCD	224300_x_at	6.66e-07	2.19e-08	-5.83222	8.8165	-1.98362	formimidoyltransferase cyclodeaminase
GNPDA1	202382_s_at	6.71e-07	2.21e-08	5.83051	8.80808	1.04178	glucosamine-6-phosphate deaminase 1
PRKAB2	225278_at	6.77e-07	2.23e-08	5.82878	8.79957	1.25256	protein kinase AMP-activated non-catalytic subunit beta 2
KIF11	204444_at	6.78e-07	2.24e-08	5.82844	8.79789	1.86972	kinesin family member 11
HMGCS2	240110_at	6.78e-07	2.24e-08	-5.8281	8.79625	-1.87242	3-hydroxy-3-methylglutaryl-CoA synthase 2
LOC101928457	217034_at	6.81e-07	2.25e-08	-5.82722	8.79189	-0.350841	uncharacterized LOC101928457
ATG13	203364_s_at	6.81e-07	2.25e-08	5.82714	8.7915	0.665954	autophagy related 13
METTL5	221570_s_at	6.85e-07	2.27e-08	5.82568	8.78434	0.802329	methyltransferase like 5
LASP1	200618_at	6.85e-07	2.27e-08	5.82566	8.78425	0.829461	LIM and SH3 protein 1
LOC100630923///LOC100289561///PRKRIP1	218378_s_at	6.87e-07	2.28e-08	5.82502	8.78108	0.577559	LOC100289561-PRKRIP1 readthrough///uncharacterized LOC100289561///PRKR interacting protein 1 (IL11 inducible)
FDPS	201275_at	6.92e-07	2.29e-08	5.82366	8.7744	1.37584	farnesyl diphosphate synthase
G6PC	1555612_s_at	1.82e-05	1.15e-06	-5.01996	5.02591	-2.30148	glucose-6-phosphatase catalytic subunit
	233958_at	6.97e-07	2.31e-08	-5.82185	8.76552	-0.571419
	234128_at	7.01e-07	2.32e-08	-5.82082	8.76047	-0.348367
FXN	205565_s_at	7.01e-07	2.33e-08	-5.82064	8.75958	-0.964097	frataxin
SYNJ2	212828_at	7.06e-07	2.35e-08	5.81904	8.75171	1.3617	synaptojanin 2
DCUN1D3	239648_at	7.06e-07	2.35e-08	-5.81889	8.75098	-0.729895	defective in cullin neddylation 1 domain containing 3
IDNK	227865_at	7.11e-07	2.37e-08	-5.81745	8.74393	-1.11028	IDNK, gluconokinase
LUZP6///MTPN	224656_s_at	7.13e-07	2.37e-08	5.81691	8.74125	0.659445	leucine zipper protein 6///myotrophin
SNRNP70	213121_at	7.17e-07	2.39e-08	-5.81574	8.73553	-0.863576	small nuclear ribonucleoprotein U1 subunit 70
	237789_at	7.17e-07	2.39e-08	-5.81557	8.73468	-0.452287
BUD13	224504_s_at	7.26e-07	2.42e-08	5.81312	8.72266	0.605286	BUD13 homolog
GSPT2	205541_s_at	6.49e-06	3.3e-07	-5.28495	6.2162	-2.30505	G1 to S phase transition 2
F9	207218_at	0.00144	0.000236	-3.7456	-0.00205	-2.30698	coagulation factor IX
WNT10A	229154_at	7.33e-07	2.45e-08	-5.8108	8.71126	-0.326373	Wnt family member 10A
TUBB4B	213726_x_at	7.34e-07	2.45e-08	5.81054	8.70999	0.77039	tubulin beta 4B class IVb
HBG2///HBG1	204848_x_at	7.35e-07	2.45e-08	-5.81019	8.70825	-0.917144	hemoglobin subunit gamma 2///hemoglobin subunit gamma 1
TUBA1C	209251_x_at	7.35e-07	2.46e-08	5.81008	8.70773	0.92809	tubulin alpha 1c
AGAP2	206152_at	7.38e-07	2.47e-08	-5.80918	8.70333	-0.478163	ArfGAP with GTPase domain, ankyrin repeat and PH domain 2
B4GALT1	216627_s_at	7.4e-07	2.48e-08	-5.80844	8.69966	-0.847051	beta-1,4-galactosyltransferase 1
	238619_at	7.4e-07	2.48e-08	-5.80832	8.69908	-2.07474
CTC1	240875_at	7.43e-07	2.49e-08	-5.80729	8.69407	-0.320836	CTS telomere maintenance complex component 1
	242126_at	7.45e-07	2.5e-08	-5.8067	8.69114	-1.76947
RRAGC	218088_s_at	7.45e-07	2.5e-08	5.80662	8.69076	0.876142	Ras related GTP binding C
TIMM50	224913_s_at	7.46e-07	2.5e-08	5.80624	8.6889	0.816068	translocase of inner mitochondrial membrane 50
	240325_x_at	7.5e-07	2.52e-08	-5.80518	8.6837	-0.442452
LOC100506844	226546_at	7.51e-07	2.52e-08	5.80474	8.68154	1.03878	uncharacterized LOC100506844
REXO1	233939_at	7.55e-07	2.54e-08	-5.80359	8.6759	-0.452641	RNA exonuclease 1 homolog
POLR3C	209382_at	7.61e-07	2.56e-08	5.80201	8.66814	0.981673	RNA polymerase III subunit C
	230770_at	7.61e-07	2.56e-08	-5.8018	8.66716	-0.351738
CEP83	219644_at	7.63e-07	2.57e-08	5.80128	8.66458	0.934964	centrosomal protein 83
	1569921_at	7.63e-07	2.57e-08	-5.80103	8.66336	-0.400516
UBAP2	219192_at	7.67e-07	2.58e-08	5.80009	8.65874	1.0627	ubiquitin associated protein 2
NOL7	210097_s_at	7.68e-07	2.59e-08	5.79963	8.65649	0.952278	nucleolar protein 7
MIR3620///ARF1	200065_s_at	7.69e-07	2.59e-08	5.79931	8.65495	0.592114	microRNA 3620///ADP ribosylation factor 1
BLVRA	211729_x_at	7.72e-07	2.61e-08	5.7985	8.65097	1.47357	biliverdin reductase A
BCL6B	242148_at	7.74e-07	2.62e-08	-5.79768	8.64695	-0.315518	B-cell CLL/lymphoma 6B
LYVE1	219059_s_at	9.94e-16	1.29e-18	-9.75619	31.664	-2.3128	lymphatic vessel endothelial hyaluronan receptor 1
THOC5	209418_s_at	7.81e-07	2.64e-08	5.79581	8.6378	0.794223	THO complex 5
METTL13	212405_s_at	7.84e-07	2.65e-08	5.79496	8.63361	0.66321	methyltransferase like 13
CCBE1	229641_at	7.86e-07	2.66e-08	-5.79432	8.6305	-0.965751	collagen and calcium binding EGF domains 1
CENPL	232065_x_at	7.86e-07	2.66e-08	5.79414	8.6296	1.24564	centromere protein L
TRAM2	202369_s_at	7.9e-07	2.68e-08	-5.79317	8.62485	-0.941957	translocation associated membrane protein 2
RIT1	209882_at	7.9e-07	2.68e-08	5.79298	8.62394	1.454	Ras like without CAAX 1
	237013_at	7.9e-07	2.68e-08	-5.79291	8.62362	-0.428919
E2F8	219990_at	7.95e-07	2.7e-08	5.7915	8.6167	1.68995	E2F transcription factor 8
ARMC5	227738_s_at	7.97e-07	2.71e-08	-5.79089	8.61372	-0.506516	armadillo repeat containing 5
LOC100287413///GLYATL1	227794_at	1.96e-05	1.25e-06	-5.0012	4.94343	-2.31904	uncharacterized LOC100287413///glycine-N-acyltransferase like 1
ITGB1BP1	203337_x_at	8.05e-07	2.74e-08	5.78875	8.60323	1.01614	integrin subunit beta 1 binding protein 1
ADPRHL2	223097_at	8.05e-07	2.74e-08	5.78873	8.60316	0.703996	ADP-ribosylhydrolase like 2
GAS2L1	31874_at	8.06e-07	2.74e-08	5.78827	8.60088	0.823416	growth arrest specific 2 like 1
KIAA0232	212441_at	8.06e-07	2.75e-08	5.78821	8.60058	0.846452	KIAA0232
	230795_at	8.06e-07	2.75e-08	5.7881	8.60004	1.80927
RNF180	242985_x_at	8.11e-07	2.76e-08	-5.78692	8.59428	-0.816984	ring finger protein 180
LOC101927699	244307_s_at	8.18e-07	2.79e-08	-5.7851	8.58536	-0.401734	uncharacterized LOC101927699
OSBPL6	236261_at	8.19e-07	2.8e-08	-5.78456	8.58276	-0.967473	oxysterol binding protein like 6
CHRNB2	206635_at	8.19e-07	2.8e-08	-5.78451	8.58249	-0.382338	cholinergic receptor nicotinic beta 2 subunit
	221852_at	8.19e-07	2.8e-08	-5.78429	8.5814	-0.435041
TAF10	200055_at	8.19e-07	2.8e-08	5.78426	8.58129	0.759983	TATA-box binding protein associated factor 10
	233303_at	8.2e-07	2.8e-08	-5.78409	8.58046	-0.947233
FTL	212788_x_at	8.21e-07	2.81e-08	5.78367	8.57837	0.30782	ferritin light chain
SLC35A4	224626_at	8.23e-07	2.82e-08	5.78302	8.57519	0.591803	solute carrier family 35 member A4
	222296_at	8.23e-07	2.82e-08	-5.78299	8.57506	-0.404914
KRT15	204734_at	8.26e-07	2.83e-08	-5.78199	8.57018	-0.373495	keratin 15
COPS6	201405_s_at	8.26e-07	2.83e-08	5.78198	8.57011	0.754577	COP9 signalosome subunit 6
NRXN1	209914_s_at	8.27e-07	2.84e-08	-5.7816	8.56828	-0.347939	neurexin 1
PPP1R35	226434_at	8.31e-07	2.85e-08	5.78074	8.56405	0.725381	protein phosphatase 1 regulatory subunit 35
TMEM237	1553956_at	8.37e-07	2.87e-08	5.77923	8.55669	1.15307	transmembrane protein 237
	237986_at	8.37e-07	2.88e-08	-5.77905	8.55583	-0.447822
ZNF449	241066_at	8.4e-07	2.89e-08	-5.77812	8.55126	-0.340541	zinc finger protein 449
EPDR1	223253_at	8.43e-07	2.9e-08	5.7775	8.54822	1.94916	ependymin related 1
PCCA	216533_at	8.49e-07	2.92e-08	-5.77596	8.54069	-0.328172	propionyl-CoA carboxylase alpha subunit
H2AFZ	213911_s_at	8.49e-07	2.93e-08	5.77572	8.53955	1.23837	H2A histone family member Z
ACSM3	205942_s_at	7.45e-09	1.08e-10	-6.81942	13.9441	-2.32246	acyl-CoA synthetase medium-chain family member 3
NPC1L1	224305_s_at	8.6e-07	2.96e-08	-5.77319	8.52717	-0.581368	NPC1 like intracellular cholesterol transporter 1
C12orf73	226943_at	8.63e-07	2.98e-08	5.77232	8.52294	1.1024	chromosome 12 open reading frame 73
LOC100287896	1554609_at	8.65e-07	2.99e-08	5.77165	8.51963	0.937621	uncharacterized LOC100287896
ZMAT5	218752_at	8.67e-07	2.99e-08	5.77121	8.51751	0.584114	zinc finger matrin-type 5
ATF7	228829_at	8.69e-07	3e-08	5.77051	8.51412	0.960048	activating transcription factor 7
TOR3A	218459_at	8.78e-07	3.04e-08	5.76831	8.50335	1.15356	torsin family 3 member A
CSAD	221139_s_at	8.78e-07	3.04e-08	-5.76828	8.5032	-1.8396	cysteine sulfinic acid decarboxylase
TAX1BP1	200976_s_at	8.78e-07	3.04e-08	5.76819	8.50279	0.638104	Tax1 binding protein 1
UBL7-AS1	239792_at	8.8e-07	3.05e-08	5.76772	8.50048	0.730349	UBL7 antisense RNA 1 (head to head)
CYB5R1	202263_at	8.82e-07	3.05e-08	5.76725	8.49817	0.917696	cytochrome b5 reductase 1
RRBP1	213973_at	8.82e-07	3.06e-08	-5.76694	8.49668	-0.908536	ribosome binding protein 1
RND3	212724_at	1.29e-12	4.76e-15	-8.49191	23.6724	-2.32286	Rho family GTPase 3
TBCB	216194_s_at	8.85e-07	3.07e-08	5.76625	8.4933	0.922501	tubulin folding cofactor B
NCAPG2	219588_s_at	8.88e-07	3.08e-08	5.76551	8.4897	1.27243	non-SMC condensin II complex subunit G2
INTS8	218905_at	8.9e-07	3.09e-08	5.76496	8.48702	1.1391	integrator complex subunit 8
TTL	224908_s_at	8.94e-07	3.11e-08	5.76399	8.48226	1.00969	tubulin tyrosine ligase
OR13C4	1567298_at	9.01e-07	3.14e-08	-5.76199	8.47251	-0.402942	olfactory receptor family 13 subfamily C member 4
GABARAPL3///GABARAPL1	211458_s_at	9.01e-07	3.14e-08	-5.76196	8.47239	-1.62428	GABA type A receptor associated protein like 3 pseudogene///GABA type A receptor associated protein like 1
MIR8072///LOC100293704	238242_at	9.01e-07	3.14e-08	-5.76195	8.47234	-0.449968	microRNA 8072///serine/arginine repetitive matrix protein 3-like
FOLH1B	211303_x_at	1.51e-08	2.45e-10	-6.67299	13.151	-2.32473	folate hydrolase 1B
RNF187	212155_at	9.06e-07	3.16e-08	5.76073	8.46638	0.937348	ring finger protein 187
LOC101928589///TMEM164	220486_x_at	9.07e-07	3.16e-08	5.76033	8.46442	1.17699	uncharacterized LOC101928589///transmembrane protein 164
STRBP	223246_s_at	9.18e-07	3.2e-08	5.75801	8.45311	0.951106	spermatid perinuclear RNA binding protein
FAM213B	231835_at	9.18e-07	3.2e-08	5.75779	8.45202	1.31972	family with sequence similarity 213 member B
NUDT3	211976_at	9.22e-07	3.22e-08	5.75693	8.44783	0.842167	nudix hydrolase 3
	241196_at	9.25e-07	3.23e-08	-5.75603	8.44348	-0.298032
CCL4	204103_at	9.25e-07	3.23e-08	-5.756	8.44333	-1.61079	C-C motif chemokine ligand 4
CBFA2T3	208056_s_at	9.3e-07	3.25e-08	-5.75481	8.43751	-0.534146	CBFA2/RUNX1 translocation partner 3
SLC5A1	242773_at	9.35e-07	3.27e-08	-5.75369	8.43209	-0.417307	solute carrier family 5 member 1
	237609_at	9.35e-07	3.27e-08	-5.75366	8.4319	-0.296717
RBSN	231765_at	9.49e-07	3.32e-08	-5.75056	8.4168	-0.326469	rabenosyn, RAB effector
NPC1	202679_at	9.49e-07	3.33e-08	5.75036	8.41586	1.13266	NPC intracellular cholesterol transporter 1
C9orf16	41047_at	9.52e-07	3.34e-08	5.74983	8.41326	0.898374	chromosome 9 open reading frame 16
ANAPC7	225521_at	9.52e-07	3.34e-08	5.74956	8.41194	0.894679	anaphase promoting complex subunit 7
CD34	209543_s_at	9.52e-07	3.34e-08	5.74948	8.41153	0.771886	CD34 molecule
DHX30	236844_at	9.52e-07	3.34e-08	-5.74936	8.41097	-0.437639	DEAH-box helicase 30
SLC45A1	230458_at	9.52e-07	3.35e-08	-5.7493	8.41069	-0.333496	solute carrier family 45 member 1
MAT1A	205813_s_at	9.57e-07	3.36e-08	-5.74826	8.40563	-1.65907	methionine adenosyltransferase 1A
GABARAPL1	208869_s_at	9.58e-07	3.37e-08	-5.74785	8.40363	-1.4833	GABA type A receptor associated protein like 1
KATNB1	203163_at	9.6e-07	3.38e-08	5.74745	8.40165	0.828796	katanin regulatory subunit B1
ALDH6A1	204290_s_at	9.6e-07	3.38e-08	-5.74727	8.40079	-1.59029	aldehyde dehydrogenase 6 family member A1
NTRK3	228849_at	9.65e-07	3.4e-08	-5.7462	8.39557	-0.426669	neurotrophic receptor tyrosine kinase 3
KLF13	225390_s_at	9.65e-07	3.4e-08	5.74599	8.39458	1.31312	Kruppel like factor 13
JARID2	203298_s_at	9.66e-07	3.41e-08	5.74563	8.39279	0.81671	jumonji and AT-rich interaction domain containing 2
MYOM3	230284_at	9.69e-07	3.42e-08	-5.74504	8.38996	-0.363608	myomesin 3
	217288_at	9.69e-07	3.42e-08	-5.74498	8.38963	-0.797286
SLC39A13	225277_at	9.72e-07	3.43e-08	5.74414	8.38557	0.552656	solute carrier family 39 member 13
IL10	207433_at	9.77e-07	3.45e-08	-5.74309	8.38044	-0.390409	interleukin 10
KIF14	236641_at	9.77e-07	3.45e-08	5.74302	8.38014	1.72511	kinesin family member 14
SNX12	224684_at	9.77e-07	3.46e-08	5.74281	8.37909	0.749482	sorting nexin 12
HBA2///HBA1	214414_x_at	9.77e-07	3.46e-08	-5.7428	8.37905	-1.96099	hemoglobin subunit alpha 2///hemoglobin subunit alpha 1
INTS10	1560172_at	9.82e-07	3.48e-08	-5.74167	8.37356	-0.585689	integrator complex subunit 10
GNG8	233416_at	9.82e-07	3.48e-08	-5.74163	8.37335	-0.466086	G protein subunit gamma 8
CCL3L3///CCL3L1///CCL3	205114_s_at	9.84e-07	3.49e-08	-5.74114	8.37096	-1.6593	C-C motif chemokine ligand 3 like 3///C-C motif chemokine ligand 3 like 1///C-C motif chemokine ligand 3
SPRY2	204011_at	9.86e-07	3.5e-08	-5.74056	8.36816	-1.11047	sprouty RTK signaling antagonist 2
SYT9	1555052_a_at	9.89e-07	3.51e-08	-5.73979	8.36443	-0.578265	synaptotagmin 9
TRIB1	202241_at	9.94e-07	3.53e-08	-5.73866	8.35889	-1.32708	tribbles pseudokinase 1
PLGLB2	1558603_at	5.23e-13	1.67e-15	-8.65756	24.6932	-2.32636	plasminogen-like B2
PIGT	217770_at	1e-06	3.57e-08	5.73643	8.34804	0.861061	phosphatidylinositol glycan anchor biosynthesis class T
SGCD	210329_s_at	1.01e-06	3.58e-08	-5.73613	8.3466	-0.439232	sarcoglycan delta
NCOA6	208979_at	1.01e-06	3.58e-08	5.73583	8.34517	0.647726	nuclear receptor coactivator 6
TULP3	205854_at	1.01e-06	3.59e-08	5.73533	8.34271	1.05799	tubby like protein 3
CLIC1	208659_at	1.01e-06	3.6e-08	5.73497	8.34099	1.13078	chloride intracellular channel 1
KAT7	200049_at	1.01e-06	3.61e-08	5.73427	8.33756	0.617174	lysine acetyltransferase 7
PARP2	214086_s_at	1.02e-06	3.62e-08	5.73375	8.33503	0.992405	poly(ADP-ribose) polymerase 2
TMEM147	202475_at	1.02e-06	3.63e-08	5.73318	8.33228	0.887965	transmembrane protein 147
SPRYD4	225616_at	1.02e-06	3.63e-08	-5.73314	8.33207	-1.17745	SPRY domain containing 4
VPS13B	213243_at	1.02e-06	3.64e-08	5.73284	8.33063	1.10396	vacuolar protein sorting 13 homolog B
ESR1	211235_s_at	1.02e-06	3.64e-08	-5.73281	8.33046	-0.51271	estrogen receptor 1
S100A10	200872_at	1.02e-06	3.64e-08	5.73279	8.33038	1.28512	S100 calcium binding protein A10
TACC3	218308_at	1.02e-06	3.66e-08	5.73172	8.32515	1.14717	transforming acidic coiled-coil containing protein 3
CKS2	204170_s_at	1.02e-06	3.66e-08	5.73142	8.32372	1.68113	CDC28 protein kinase regulatory subunit 2
RNF220	219988_s_at	1.02e-06	3.67e-08	5.73124	8.32282	0.609961	ring finger protein 220
SQLE	213577_at	1.03e-06	3.67e-08	5.73076	8.32053	1.71374	squalene epoxidase
	243447_at	1.03e-06	3.68e-08	-5.73043	8.31893	-0.297738
SAMD5	242626_at	1.03e-06	3.69e-08	-5.72982	8.31593	-1.85007	sterile alpha motif domain containing 5
CNOT6	222476_at	1.03e-06	3.7e-08	5.72942	8.31402	1.12391	CCR4-NOT transcription complex subunit 6
	230627_at	1.04e-06	3.72e-08	-5.72817	8.30794	-0.417483
BMS1P21///MBL1P	215110_at	1.04e-06	3.72e-08	-5.72808	8.30751	-0.428957	BMS1, ribosome biogenesis factor pseudogene 21///mannose binding lectin 1, pseudogene
BEST1	1554442_at	1.04e-06	3.73e-08	-5.72791	8.30665	-0.5173	bestrophin 1
SRSF4	239512_at	1.04e-06	3.74e-08	-5.72747	8.30454	-0.930658	serine and arginine rich splicing factor 4
NSFL1C	220248_x_at	1.05e-06	3.76e-08	5.72615	8.29814	0.618359	NSFL1 cofactor
PLIN5	1568667_s_at	1.05e-06	3.77e-08	-5.7256	8.29547	-0.719914	perilipin 5
USP3	221654_s_at	1.05e-06	3.78e-08	5.72514	8.29322	0.668179	ubiquitin specific peptidase 3
	235592_at	1.05e-06	3.79e-08	-5.72459	8.29055	-2.26496
CTAGE5	215930_s_at	1.06e-06	3.81e-08	-5.72354	8.28545	-0.725828	CTAGE family member 5, ER export factor
ACVR1B	208219_at	1.07e-06	3.84e-08	-5.72197	8.27782	-0.39952	activin A receptor type 1B
SLC4A4	210739_x_at	1.07e-06	3.84e-08	-5.72187	8.27733	-1.10351	solute carrier family 4 member 4
	213598_at	1.07e-06	3.85e-08	5.72163	8.27616	1.02104
FANCF	218689_at	1.07e-06	3.86e-08	5.72127	8.27444	0.758774	Fanconi anemia complementation group F
KDM4B	216023_at	1.07e-06	3.86e-08	-5.7211	8.27361	-0.416451	lysine demethylase 4B
AIPL1	219977_at	1.07e-06	3.88e-08	-5.7201	8.26877	-0.359554	aryl hydrocarbon receptor interacting protein like 1
AHI1	232461_at	1.07e-06	3.88e-08	-5.72007	8.2686	-0.406144	Abelson helper integration site 1
SLC1A2	225491_at	0.00179	0.000308	-3.6731	-0.25089	-2.33257	solute carrier family 1 member 2
TUBB	212320_at	1.08e-06	3.92e-08	5.71809	8.25903	0.912633	tubulin beta class I
NR4A3	209959_at	1.08e-06	3.92e-08	-5.71784	8.25782	-1.0619	nuclear receptor subfamily 4 group A member 3
NCAPH	212949_at	1.09e-06	3.93e-08	5.71727	8.25505	1.02691	non-SMC condensin I complex subunit H
	243119_at	1.09e-06	3.97e-08	-5.71566	8.24721	-0.412268
DUSP10	221563_at	1.11e-06	4.01e-08	-5.71351	8.23681	-1.27866	dual specificity phosphatase 10
GPN1	209313_at	1.11e-06	4.01e-08	5.71335	8.23601	0.645116	GPN-loop GTPase 1
VPS8	209553_at	1.11e-06	4.03e-08	5.71226	8.23076	0.584524	VPS8, CORVET complex subunit
RAI1	1552558_a_at	1.11e-06	4.04e-08	-5.71207	8.22983	-0.352501	retinoic acid induced 1
GLYAT	231683_at	5.06e-08	1.01e-09	-6.41462	11.7781	-2.33445	glycine-N-acyltransferase
CYP2C8	219903_s_at	1.12e-06	4.07e-08	-5.7104	8.22174	-0.652607	cytochrome P450 family 2 subfamily C member 8
NIPA2	212129_at	1.14e-06	4.13e-08	5.70749	8.20762	0.614894	non imprinted in Prader-Willi/Angelman syndrome 2
ARMC6	221758_at	1.14e-06	4.15e-08	-5.70674	8.20398	-0.813402	armadillo repeat containing 6
RNF125	235199_at	1.14e-06	4.17e-08	-5.70594	8.20013	-1.60159	ring finger protein 125
RUBCN	212733_at	1.15e-06	4.17e-08	5.7055	8.19799	0.832899	RUN and cysteine rich domain containing beclin 1 interacting protein
LOC100288860	239127_at	1.15e-06	4.19e-08	-5.70461	8.19366	-0.313764	uncharacterized LOC100288860
POU2F1	227254_at	1.15e-06	4.2e-08	5.70415	8.19146	0.716457	POU class 2 homeobox 1
C11orf57	218314_s_at	1.15e-06	4.21e-08	5.70378	8.18967	0.690207	chromosome 11 open reading frame 57
ZNF341	240449_at	1.15e-06	4.21e-08	5.70374	8.18949	0.733698	zinc finger protein 341
	1559550_s_at	1.15e-06	4.21e-08	-5.70366	8.18906	-0.760277
MRC2	209280_at	1.16e-06	4.24e-08	-5.70246	8.18328	-0.442939	mannose receptor C type 2
ARL15	219842_at	1.16e-06	4.26e-08	5.70163	8.17927	0.807757	ADP ribosylation factor like GTPase 15
CKAP4	200999_s_at	1.17e-06	4.27e-08	5.70092	8.17581	1.26332	cytoskeleton associated protein 4
AZU1	214575_s_at	1.17e-06	4.3e-08	-5.69984	8.1706	-0.317306	azurocidin 1
[truncated: 52,614 more rows]

## Sheet: GSE62232
Gene.symbol	ID	adj.P.Val	P.Value	t	B	logFC	Gene.title
AKR1B10	206561_s_at	1.41e-05	4.05e-07	5.46157	6.16613	4.92251	aldo-keto reductase family 1 member B10
SPINK1	206239_s_at	0.00157	0.000228	3.83852	0.158778	4.19923	serine peptidase inhibitor, Kazal type 1
GPC3	209220_at	6.17e-05	2.95e-06	4.98398	4.26976	4.18824	glypican 3
CCL23	210549_s_at	4.44e-24	3.25e-28	-15.9978	52.7868	-1.06568	C-C motif chemokine ligand 23
PITPNM3	230076_at	5.84e-23	5.34e-27	-15.3406	50.1419	-1.35792	PITPNM family member 3
DDX3Y	205000_at	3.34e-06	5.96e-08	5.90542	8.00435	4.16333	DEAD-box helicase 3, Y-linked
CPNE6	210408_s_at	4.8e-21	6.14e-25	-14.255	45.6405	-1.91027	copine 6
UBD///GABBR1	205890_s_at	2.88e-06	4.8e-08	5.95478	8.21276	4.04887	ubiquitin D///gamma-aminobutyric acid type B receptor subunit 1
DACH1	228915_at	3.18e-20	5.23e-24	-13.7754	43.601	-1.84818	dachshund family transcription factor 1
CCBE1	242324_x_at	1.08e-19	1.97e-23	-13.4814	42.3357	-1.38027	collagen and calcium binding EGF domains 1
DBH	206450_at	1.12e-19	2.25e-23	-13.452	42.2085	-1.3397	dopamine beta-hydroxylase
RPS4Y1	201909_at	1.35e-05	3.83e-07	5.47483	6.22007	4.01286	ribosomal protein S4, Y-linked 1
	236383_at	1.61e-19	3.82e-23	-13.3355	41.7034	-1.79319
PTH1R	205911_at	3.33e-19	8.52e-23	-13.1597	40.9385	-1.4298	parathyroid hormone 1 receptor
EPHB1	230425_at	4.09e-19	1.18e-22	-13.0876	40.6234	-1.79582	EPH receptor B1
COL15A1	203477_at	2.34e-08	1.15e-10	7.27868	14.031	3.97329	collagen type XV alpha 1 chain
CCL20	205476_at	4.59e-05	1.99e-06	5.08047	4.64537	3.67203	C-C motif chemokine ligand 20
VIPR1	205019_s_at	2.34e-18	7.71e-22	-12.6799	38.8309	-1.86873	vasoactive intestinal peptide receptor 1
COL6A6	230867_at	5.23e-18	1.82e-21	-12.4946	38.0098	-1.1649	collagen type VI alpha 6 chain
LINC00238	237205_at	6.09e-18	2.23e-21	-12.4506	37.8142	-1.4234	long intergenic non-protein coding RNA 238
ASPM	219918_s_at	7.04e-10	1.7e-12	8.16714	18.1019	3.63857	abnormal spindle microtubule assembly
RRM2	201890_at	4.47e-10	9.81e-13	8.28189	18.6332	3.50232	ribonucleotide reductase regulatory subunit M2
ACSL4	202422_s_at	0.000336	2.87e-05	4.40507	2.10628	3.4699	acyl-CoA synthetase long-chain family member 4
EIF1AY	204409_s_at	7.58e-05	3.89e-06	4.91549	4.00563	3.35342	eukaryotic translation initiation factor 1A, Y-linked
ANGPTL6	223967_at	5.72e-17	2.61e-20	-11.9232	35.453	-1.67161	angiopoietin like 6
COLEC10	207420_at	6.97e-17	3.31e-20	-11.8726	35.2247	-1.86622	collectin subfamily member 10
TOP2A	201291_s_at	1.51e-07	1.1e-09	6.79277	11.8514	3.29026	topoisomerase (DNA) II alpha
ADAMTS13	223844_at	1.39e-16	7.13e-20	-11.7098	34.4894	-1.65157	ADAM metallopeptidase with thrombospondin type 1 motif 13
RRM2	209773_s_at	8.01e-10	2.01e-12	8.13234	17.941	3.26212	ribonucleotide reductase regulatory subunit M2
PVALB	205336_at	1.87e-16	1.02e-19	-11.6328	34.1405	-1.00005	parvalbumin
CAP2	212554_at	2.84e-11	3.89e-14	8.95279	21.7528	3.20096	CAP, adenylate cyclase-associated protein, 2 (yeast)
ST6GAL2	228821_at	8.87e-16	5.19e-19	-11.2897	32.5798	-1.93871	ST6 beta-galactoside alpha-2,6-sialyltransferase 2
NTF3	206706_at	4.06e-15	2.45e-18	-10.9638	31.0874	-1.22563	neurotrophin 3
CFP	206380_s_at	4.58e-15	2.92e-18	-10.9266	30.9166	-1.80356	complement factor properdin
EPHB1	210753_s_at	4.58e-15	2.98e-18	-10.9227	30.8986	-0.818	EPH receptor B1
	243146_at	4.58e-15	3.02e-18	-10.9202	30.8871	-3.80154
CRNDE	238021_s_at	4.32e-05	1.83e-06	5.10009	4.72223	3.11008	colorectal neoplasia differentially expressed (non-protein coding)
TOP2A	201292_at	6.58e-07	7.03e-09	6.38558	10.0613	3.01578	topoisomerase (DNA) II alpha
DTL	218585_s_at	5.72e-07	5.85e-09	6.42609	10.2377	2.98034	denticleless E3 ubiquitin protein ligase homolog
BMPER	241986_at	1.63e-14	1.19e-17	-10.633	29.5645	-1.02487	BMP binding endothelial regulator
CCBE1	229641_at	1.64e-14	1.23e-17	-10.6259	29.5321	-1.93578	collagen and calcium binding EGF domains 1
LRAT	220317_at	1.68e-14	1.29e-17	-10.6161	29.4869	-0.981818	lecithin retinol acyltransferase (phosphatidylcholine--retinol O-acyltransferase)
CDK1	203213_at	1.26e-07	8.61e-10	6.84532	12.085	2.94768	cyclin dependent kinase 1
MIR1247///DIO3OS	239727_at	2.69e-14	2.17e-17	-10.508	28.9873	-1.04825	microRNA 1247///DIO3 opposite strand/antisense RNA (head to head)
RACGAP1	222077_s_at	2.38e-10	4.53e-13	8.44279	19.3796	2.94044	Rac GTPase activating protein 1
CAP2	212551_at	3.86e-10	8.12e-13	8.32133	18.816	2.93306	CAP, adenylate cyclase-associated protein, 2 (yeast)
CDKN2C	204159_at	3.46e-11	4.87e-14	8.90613	21.5353	2.92125	cyclin dependent kinase inhibitor 2C
NCOR1	200856_x_at	1.71e-13	1.5e-16	-10.1051	27.1202	-1.67397	nuclear receptor corepressor 1
RNF213	225931_s_at	1.97e-13	1.76e-16	10.0718	26.9656	1.9463	ring finger protein 213
DACH1	205471_s_at	2.14e-13	1.96e-16	-10.0501	26.8651	-1.26713	dachshund family transcription factor 1
ZWINT	204026_s_at	9.93e-10	2.58e-12	8.07995	17.6989	2.91742	ZW10 interacting kinetochore protein
ANLN	222608_s_at	1.34e-06	1.76e-08	6.18139	9.17878	2.87739	anillin actin binding protein
CTHRC1	225681_at	0.000564	5.74e-05	4.22072	1.4528	2.85245	collagen triple helix repeat containing 1
HMMR	207165_at	3.71e-08	1.95e-10	7.16544	13.5194	2.84764	hyaluronan mediated motility receptor
LRRN3	209841_s_at	7.73e-13	7.77e-16	-9.76371	25.5328	-1.05522	leucine rich repeat neuronal 3
SPP1	209875_s_at	0.0119	0.0032	3.0286	-2.2781	2.83063	secreted phosphoprotein 1
RFX2	226872_at	1.58e-12	1.65e-15	-9.60821	24.8085	-1.30196	regulatory factor X2
NCOR1	200855_at	1.97e-12	2.09e-15	-9.55897	24.5791	-1.2574	nuclear receptor corepressor 1
TFPI2	209277_at	2.23e-12	2.41e-15	-9.52913	24.44	-1.52214	tissue factor pathway inhibitor 2
SNAPC5	214592_s_at	2.53e-12	2.78e-15	-9.49966	24.3026	-0.68555	small nuclear RNA activating complex polypeptide 5
IL32	203828_s_at	1.18e-06	1.48e-08	6.21939	9.34219	2.81434	interleukin 32
HHIP-AS1	236632_at	2.62e-12	2.97e-15	-9.48609	24.2393	-0.801484	HHIP antisense RNA 1
NUSAP1	218039_at	1.82e-08	8.14e-11	7.35176	14.3622	2.69369	nucleolar and spindle associated protein 1
KAZN	213752_at	6.37e-12	7.45e-15	-9.29531	23.3498	-0.637454	kazrin, periplakin interacting protein
DOK5	1554863_s_at	6.44e-12	7.66e-15	-9.28974	23.3239	-1.68201	docking protein 5
HMGN4	209786_at	9.9e-12	1.19e-14	9.19748	22.8936	1.71639	high mobility group nucleosomal binding domain 4
DACH1	205472_s_at	1.05e-11	1.28e-14	-9.18257	22.8241	-1.00907	dachshund family transcription factor 1
KAZN	229144_at	1.33e-11	1.65e-14	-9.13078	22.5826	-1.03267	kazrin, periplakin interacting protein
ASPA	228807_at	1.45e-11	1.83e-14	-9.10954	22.4835	-1.51859	aspartoacylase
	237421_at	1.58e-11	2.06e-14	-9.08497	22.369	-0.802206
CCNB1	214710_s_at	1.88e-08	8.66e-11	7.33874	14.3031	2.65594	cyclin B1
CTNNA3	220815_at	2.08e-11	2.74e-14	-9.0255	22.0917	-1.02673	catenin alpha 3
MAD2L1	203362_s_at	3.24e-08	1.67e-10	7.19794	13.666	2.6469	MAD2 mitotic arrest deficient-like 1 (yeast)
C14orf180	1558421_a_at	2.62e-11	3.55e-14	-8.97193	21.842	-0.762867	chromosome 14 open reading frame 180
HKDC1	227614_at	4.23e-05	1.78e-06	5.10676	4.74839	2.64402	hexokinase domain containing 1
CBFA2T3	208056_s_at	3.45e-11	4.79e-14	-8.9096	21.5515	-1.24578	CBFA2/RUNX1 translocation partner 3
PRKAA2	227892_at	0.000398	3.59e-05	4.34661	1.89707	2.6126	protein kinase AMP-activated catalytic subunit alpha 2
PRC1	218009_s_at	3.85e-08	2.06e-10	7.15327	13.4646	2.60528	protein regulator of cytokinesis 1
RASGRP2	208206_s_at	4.25e-11	6.14e-14	-8.85816	21.3118	-1.22287	RAS guanyl releasing protein 2
ZFYVE26	37943_at	4.87e-11	7.12e-14	8.82745	21.1687	1.21648	zinc finger FYVE-type containing 26
ECT2	219787_s_at	1.59e-09	4.66e-12	7.95578	17.126	2.60456	epithelial cell transforming 2
CCL23	210548_at	5.27e-11	7.91e-14	-8.80565	21.0672	-0.723273	C-C motif chemokine ligand 23
NME1-NME2///NME2	201268_at	5.37e-11	8.15e-14	8.7993	21.0377	1.21405	NME1-NME2 readthrough///NME/NM23 nucleoside diphosphate kinase 2
HMGN4	209787_s_at	5.45e-11	8.37e-14	8.79379	21.012	1.464	high mobility group nucleosomal binding domain 4
ITPKB	232526_at	5.79e-11	9e-14	-8.77893	20.9428	-0.491843	inositol-trisphosphate 3-kinase B
ADRA1A	211492_s_at	5.91e-11	9.3e-14	-8.77202	20.9106	-1.14726	adrenoceptor alpha 1A
RFX5	202963_at	6.11e-11	9.73e-14	8.76266	20.867	1.81294	regulatory factor X5
WDR66	1555007_s_at	6.53e-11	1.05e-13	-8.74671	20.7927	-0.67031	WD repeat domain 66
KRT23	218963_s_at	0.0104	0.00269	3.08604	-2.12017	2.59924	keratin 23
TMEM267	219029_at	8.55e-11	1.41e-13	8.6859	20.5097	1.49002	transmembrane protein 267
HMGN4	202579_x_at	9.27e-11	1.54e-13	8.66695	20.4215	1.21979	high mobility group nucleosomal binding domain 4
ZFYVE26	213073_at	1e-10	1.68e-13	8.64866	20.3364	1.1757	zinc finger FYVE-type containing 26
KIAA0101	202503_s_at	7.21e-09	2.77e-11	7.58079	15.4051	2.58644	KIAA0101
CPNE6	215700_x_at	1.25e-10	2.14e-13	-8.59875	20.1043	-0.580405	copine 6
ANXA2	213503_x_at	1.31e-10	2.27e-13	8.58656	20.0476	1.9819	annexin A2
LIFR	205876_at	1.33e-10	2.33e-13	-8.5812	20.0227	-1.32024	leukemia inhibitory factor receptor alpha
ROBO1	213194_at	0.000453	4.26e-05	4.30063	1.7338	2.58366	roundabout guidance receptor 1
TYMS	202589_at	1.58e-08	6.8e-11	7.3901	14.5363	2.57648	thymidylate synthetase
S100A12	205863_at	1.73e-10	3.12e-13	-8.52025	19.7394	-1.15167	S100 calcium binding protein A12
P3H2	218717_s_at	1.87e-10	3.43e-13	-8.50098	19.6498	-1.25804	prolyl 3-hydroxylase 2
MIR424///MIR503HG	228235_at	1.87e-10	3.46e-13	-8.4988	19.6397	-0.908075	microRNA 424///MIR503 host gene
SFRP1	202037_s_at	1.97e-10	3.68e-13	-8.4863	19.5816	-1.49021	secreted frizzled related protein 1
RNF213	225929_s_at	2.01e-10	3.78e-13	8.48043	19.5544	1.50497	ring finger protein 213
DUXAP10	242881_x_at	0.000806	9.38e-05	4.08727	0.991359	2.56457	double homeobox A pseudogene 10
EPB41L4B	223426_s_at	2.53e-10	4.85e-13	-8.42869	19.3141	-1.42113	erythrocyte membrane protein band 4.1 like 4B
	227227_at	2.65e-10	5.13e-13	8.41706	19.2601	1.59426
TCTEX1D1	1553635_s_at	2.89e-10	5.66e-13	-8.39652	19.1648	-1.01869	Tctex1 domain containing 1
FAT1	201579_at	3.1e-06	5.33e-08	5.93078	8.11136	2.52303	FAT atypical cadherin 1
LOC100653137///CDH23	224527_at	3.08e-10	6.16e-13	-8.37899	19.0834	-0.69908	cadherin-23-like///cadherin-related 23
PCDH9	238919_at	3.08e-10	6.2e-13	-8.37749	19.0765	-1.44617	protocadherin 9
NCOR1	200857_s_at	3.09e-10	6.28e-13	-8.37495	19.0647	-1.31169	nuclear receptor corepressor 1
TOMM40L	226059_at	3.26e-10	6.68e-13	8.362	19.0046	1.79436	translocase of outer mitochondrial membrane 40 like
MYO10	236718_at	3.47e-10	7.18e-13	-8.34693	18.9347	-0.687821	myosin X
LRRC55	232856_at	3.57e-10	7.45e-13	-8.33937	18.8997	-0.528359	leucine rich repeat containing 55
GINS1	206102_at	4.49e-06	9e-08	5.81115	7.60845	2.51051	GINS complex subunit 1
COL1A2	202404_s_at	0.00102	0.000127	4.0024	0.703186	2.49853	collagen type I alpha 2 chain
RNF165	230143_at	3.95e-10	8.45e-13	-8.31301	18.7774	-1.55582	ring finger protein 165
LOC101930241///ARHGEF4	205109_s_at	4.17e-10	9.01e-13	-8.29964	18.7155	-1.19635	rho guanine nucleotide exchange factor 4-like///Rho guanine nucleotide exchange factor 4
IDNK	227865_at	4.27e-10	9.29e-13	-8.29329	18.6861	-1.82313	IDNK, gluconokinase
CDKN3	209714_s_at	1.07e-06	1.31e-08	6.24658	9.45933	2.49183	cyclin dependent kinase inhibitor 3
LAPTM4B	1554679_a_at	6.41e-05	3.1e-06	4.97146	4.22132	2.48465	lysosomal protein transmembrane 4 beta
CENPU	218883_s_at	2.17e-07	1.7e-09	6.69814	11.4321	2.47687	centromere protein U
CARMIL3	229561_at	5.4e-10	1.21e-12	-8.23725	18.4265	-0.705531	capping protein regulator and myosin 1 linker 3
RFXANK	202758_s_at	5.42e-10	1.23e-12	8.23497	18.4159	1.10758	regulatory factor X associated ankyrin containing protein
PRKAA2	238441_at	0.00095	0.000117	4.02665	0.785123	2.4666	protein kinase AMP-activated catalytic subunit alpha 2
	236822_at	5.62e-10	1.3e-12	-8.22388	18.3645	-1.1452
MIR6734///ELOVL1	57163_at	6.66e-10	1.55e-12	8.18667	18.1923	1.09878	microRNA 6734///ELOVL fatty acid elongase 1
LINC00687	232836_at	6.93e-10	1.62e-12	-8.17685	18.1469	-0.72657	long intergenic non-protein coding RNA 687
HEATR5A	226510_at	7.04e-10	1.66e-12	8.17198	18.1244	1.07895	HEAT repeat containing 5A
PBK	219148_at	2.68e-06	4.36e-08	5.97631	8.3039	2.46533	PDZ binding kinase
TTL	224908_s_at	7.04e-10	1.69e-12	8.16831	18.1074	1.34017	tubulin tyrosine ligase
PRR11	228273_at	1.34e-06	1.76e-08	6.1812	9.17797	2.45499	proline rich 11
LRRN3	209840_s_at	7.39e-10	1.8e-12	-8.15551	18.0482	-0.886607	leucine rich repeat neuronal 3
VPS45	209268_at	7.57e-10	1.86e-12	8.14871	18.0167	1.48441	vacuolar protein sorting 45 homolog
GDF2	221136_at	7.57e-10	1.87e-12	-8.14671	18.0075	-0.691039	growth differentiation factor 2
KIAA0100	201729_s_at	7.57e-10	1.88e-12	8.14574	18.003	1.48152	KIAA0100
TMEM45B	230323_s_at	0.00477	0.000982	3.406	-1.19757	2.45101	transmembrane protein 45B
MEFV	208262_x_at	8.33e-10	2.1e-12	-8.12265	17.8962	-0.668375	Mediterranean fever
LOC101060363///PPIA	212661_x_at	8.39e-10	2.13e-12	8.11959	17.8821	0.768496	peptidyl-prolyl cis-trans isomerase A pseudogene///peptidylprolyl isomerase A
FRYL	212546_s_at	8.87e-10	2.27e-12	8.10658	17.8219	0.884703	FRY like transcription coactivator
MRO	231358_at	9.72e-10	2.51e-12	-8.08577	17.7258	-1.73182	maestro
CDKN3	1555758_a_at	1.71e-05	5.22e-07	5.40146	5.92251	2.44675	cyclin dependent kinase inhibitor 3
LCN2	212531_at	0.00402	0.000785	3.47449	-0.990919	2.42861	lipocalin 2
GPX2	202831_at	0.0025	0.000422	3.66005	-0.415444	2.41814	glutathione peroxidase 2
TTL	224896_s_at	1.11e-09	2.94e-12	8.05258	17.5725	1.40174	tubulin tyrosine ligase
PPIA	211765_x_at	1.38e-09	3.69e-12	8.00466	17.3514	0.781034	peptidylprolyl isomerase A
SLITRK6	232481_s_at	1.46e-09	3.92e-12	-7.99246	17.2951	-0.752494	SLIT and NTRK like family member 6
PAMR1	213661_at	1.5e-09	4.1e-12	-7.98299	17.2514	-1.40613	peptidase domain containing associated with muscle regeneration 1
MAP2K1	202670_at	1.5e-09	4.11e-12	-7.98204	17.2471	-1.35266	mitogen-activated protein kinase kinase 1
LOC100130278	1563793_at	1.5e-09	4.15e-12	-7.98005	17.2379	-0.67501	uncharacterized LOC100130278
	241067_at	1.5e-09	4.15e-12	-7.98001	17.2377	-0.506997
CHI3L1	209396_s_at	0.0368	0.0138	2.51192	-3.58657	2.41436	chitinase 3 like 1
BMPR1B	242579_at	1.51e-09	4.24e-12	-7.97591	17.2188	-0.814426	bone morphogenetic protein receptor type 1B
NQO1	210519_s_at	0.017	0.00512	2.86853	-2.70532	2.4013	NAD(P)H quinone dehydrogenase 1
CD4	203547_at	1.53e-09	4.34e-12	-7.97108	17.1965	-1.72139	CD4 molecule
ESR1	211233_x_at	1.53e-09	4.36e-12	-7.96995	17.1913	-0.637371	estrogen receptor 1
EIF1AY	204410_at	0.000222	1.63e-05	4.55222	2.64076	2.39221	eukaryotic translation initiation factor 1A, Y-linked
ATR	209902_at	1.55e-09	4.47e-12	7.96466	17.1669	1.13696	ATR serine/threonine kinase
LOC101060363///PPIA	211978_x_at	1.58e-09	4.59e-12	7.95914	17.1415	0.772161	peptidyl-prolyl cis-trans isomerase A pseudogene///peptidylprolyl isomerase A
NDC80	204162_at	9.15e-07	1.08e-08	6.29063	9.64956	2.37249	NDC80, kinetochore complex component
PCDH9	219737_s_at	1.62e-09	4.76e-12	-7.95151	17.1063	-1.78963	protocadherin 9
LOC101060363///PPIA	201293_x_at	1.62e-09	4.79e-12	7.95004	17.0996	0.783227	peptidyl-prolyl cis-trans isomerase A pseudogene///peptidylprolyl isomerase A
	1561989_at	1.67e-09	4.98e-12	-7.94194	17.0622	-0.451574
SNRPA	201770_at	1.69e-09	5.08e-12	7.93799	17.0441	0.961194	small nuclear ribonucleoprotein polypeptide A
LIFR	227771_at	1.72e-09	5.2e-12	-7.93275	17.0199	-1.87012	leukemia inhibitory factor receptor alpha
CD24	208650_s_at	0.0102	0.00264	3.09175	-2.10435	2.36672	CD24 molecule
NEK2	204641_at	7.38e-06	1.73e-07	5.66064	6.98231	2.3613	NIMA related kinase 2
SMARCA4	213720_s_at	1.74e-09	5.35e-12	7.92697	16.9933	1.51312	SWI/SNF related, matrix associated, actin dependent regulator of chromatin, subfamily a, member 4
RHEB	201451_x_at	1.84e-09	5.69e-12	-7.91403	16.9337	-1.32313	Ras homolog enriched in brain
ALMS1	214221_at	1.92e-09	5.96e-12	7.90445	16.8896	1.31424	ALMS1, centrosome and basal body associated protein
ANGPTL1	239183_at	1.95e-09	6.11e-12	-7.89898	16.8644	-1.63696	angiopoietin like 1
NAAA	232072_at	1.96e-09	6.17e-12	-7.89704	16.8555	-1.24996	N-acylethanolamine acid amidase
LOC101060363///PPIA	211378_x_at	2.01e-09	6.36e-12	7.89072	16.8264	0.791776	peptidyl-prolyl cis-trans isomerase A pseudogene///peptidylprolyl isomerase A
CHI3L1	209395_at	0.0505	0.0206	2.35569	-3.94073	2.3524	chitinase 3 like 1
	216564_at	2.22e-09	7.09e-12	-7.86771	16.7205	-0.700778
SOCS2-AS1	1559315_s_at	2.3e-09	7.41e-12	-7.85865	16.6788	-1.14823	SOCS2 antisense RNA 1
FOXO1	202724_s_at	2.3e-09	7.46e-12	-7.85728	16.6726	-1.65044	forkhead box O1
RCN2	201485_s_at	2.3e-09	7.48e-12	7.85652	16.6691	1.25102	reticulocalbin 2
HAND2-AS1	236141_at	2.48e-09	8.12e-12	-7.83936	16.5902	-1.25422	HAND2 antisense RNA 1 (head to head)
LOC101930324///NSF	202395_at	2.5e-09	8.24e-12	7.83624	16.5758	1.14695	uncharacterized LOC101930324///N-ethylmaleimide sensitive factor, vesicle fusing ATPase
PCDH9	219738_s_at	2.5e-09	8.27e-12	-7.83547	16.5723	-0.796471	protocadherin 9
ASS1	207076_s_at	2.79e-09	9.33e-12	-7.8102	16.4562	-1.93025	argininosuccinate synthase 1
AURKA	208079_s_at	8.76e-07	1.01e-08	6.30524	9.71277	2.33796	aurora kinase A
TXLNGY	214131_at	0.000385	3.43e-05	4.35851	1.93953	2.332	taxilin gamma pseudogene, Y-linked
TBXA2R	211590_x_at	2.84e-09	9.62e-12	-7.80366	16.4261	-0.485432	thromboxane A2 receptor
EDIL3	225275_at	0.000206	1.48e-05	4.57813	2.73601	2.32864	EGF like repeats and discoidin domains 3
RXFP1	1552715_a_at	3.32e-09	1.14e-11	-7.76846	16.2645	-0.407254	relaxin/insulin like family peptide receptor 1
DHX57	213420_at	3.32e-09	1.14e-11	7.76741	16.2597	0.88934	DEAH-box helicase 57
VPS8	209553_at	3.45e-09	1.19e-11	7.75819	16.2174	0.794055	VPS8, CORVET complex subunit
FKBP1B	206857_s_at	0.0014	0.000197	3.88067	0.297266	2.32419	FK506 binding protein 1B
IL1RL1	207526_s_at	4.21e-09	1.48e-11	-7.71271	16.0088	-0.933525	interleukin 1 receptor like 1
GPR182	1552440_at	4.21e-09	1.48e-11	-7.71237	16.0072	-1.09304	G protein-coupled receptor 182
ASCL1	209985_s_at	4.21e-09	1.49e-11	-7.71186	16.0049	-1.72736	achaete-scute family bHLH transcription factor 1
HHIP	237466_s_at	4.55e-09	1.62e-11	-7.69446	15.9251	-1.94101	hedgehog interacting protein
	237297_at	4.77e-09	1.7e-11	-7.6836	15.8754	-0.524172
ST6GAL2	1555123_at	5.23e-09	1.88e-11	-7.66294	15.7808	-0.470667	ST6 beta-galactoside alpha-2,6-sialyltransferase 2
GTF2IP4///GTF2IP1///GTF2I	201065_s_at	5.49e-09	1.98e-11	7.65189	15.7302	1.09798	general transcription factor IIi pseudogene 4///general transcription factor IIi pseudogene 1///general transcription factor IIi
C2orf40	223623_at	5.67e-09	2.05e-11	-7.64403	15.6942	-0.911493	chromosome 2 open reading frame 40
EPB41L4B	220524_at	5.92e-09	2.16e-11	-7.63358	15.6464	-1.20174	erythrocyte membrane protein band 4.1 like 4B
SLC5A1	206628_at	6.07e-09	2.22e-11	-7.62706	15.6166	-0.559037	solute carrier family 5 member 1
NCOR1	234313_at	6.07e-09	2.23e-11	-7.62613	15.6123	-0.43348	nuclear receptor corepressor 1
RXFP1	231804_at	6.22e-09	2.3e-11	-7.62011	15.5848	-0.455227	relaxin/insulin like family peptide receptor 1
GNAO1	204763_s_at	6.32e-09	2.35e-11	-7.61572	15.5647	-1.03097	G protein subunit alpha o1
KIAA0907	202220_at	6.71e-09	2.51e-11	7.60125	15.4986	1.34642	KIAA0907
LOC102723701	1561386_at	6.71e-09	2.52e-11	-7.6009	15.497	-0.614608	uncharacterized LOC102723701
DTNA	227084_at	0.000102	5.77e-06	4.81701	3.62947	2.30633	dystrobrevin alpha
FABP5	202345_s_at	2.43e-07	1.99e-09	6.66339	11.2786	2.3047	fatty acid binding protein 5
RPN2	213399_x_at	6.87e-09	2.61e-11	7.59296	15.4607	0.818496	ribophorin II
	215557_at	6.91e-09	2.64e-11	-7.59057	15.4497	-0.454703
FAM72A///FAM72D///FAM72B///FAM72C	225834_at	7.27e-06	1.69e-07	5.66618	7.00525	2.29976	family with sequence similarity 72 member A///family with sequence similarity 72 member D///family with sequence similarity 72 member B///family with sequence similarity 72 member C
ANXA2P2	208816_x_at	7.8e-09	3.01e-11	7.5629	15.3234	1.57577	annexin A2 pseudogene 2
AAGAB	202852_s_at	7.98e-09	3.09e-11	7.55712	15.297	0.960663	alpha- and gamma-adaptin binding protein
CCBE1	243805_at	8.08e-09	3.15e-11	-7.55355	15.2807	-0.821529	collagen and calcium binding EGF domains 1
PPID	228469_at	8.29e-09	3.25e-11	-7.54701	15.2508	-1.8788	peptidylprolyl isomerase D
HELLS	227350_at	5.38e-06	1.15e-07	5.75416	7.37047	2.27472	helicase, lymphoid-specific
HHIP	223775_at	8.48e-09	3.35e-11	-7.54028	15.2201	-1.14395	hedgehog interacting protein
AKIP1	242515_x_at	8.74e-09	3.47e-11	7.53285	15.1862	0.863628	A-kinase interacting protein 1
SWAP70	209306_s_at	9.12e-09	3.64e-11	7.52297	15.1411	1.2558	SWAP switching B-cell complex 70kDa subunit
PDSS2	217018_at	9.89e-09	3.96e-11	-7.5048	15.0583	-0.573816	prenyl (decaprenyl) diphosphate synthase, subunit 2
NQO1	201468_s_at	0.0167	0.00499	2.87763	-2.68154	2.27045	NAD(P)H quinone dehydrogenase 1
CTSA	200661_at	1.04e-08	4.21e-11	7.49173	14.9987	1.22848	cathepsin A
GIT2	225558_at	1.05e-08	4.28e-11	7.48853	14.9841	0.875427	GIT ArfGAP 2
	239401_at	1.05e-08	4.3e-11	-7.48763	14.98	-0.61935
TRA2A	204658_at	1.05e-08	4.32e-11	7.48636	14.9743	0.978305	transformer 2 alpha homolog
BMPR1B	229975_at	1.09e-08	4.5e-11	-7.47789	14.9357	-0.755724	bone morphogenetic protein receptor type 1B
TBXA2R	207554_x_at	1.26e-08	5.19e-11	-7.44742	14.7969	-0.874014	thromboxane A2 receptor
EHD3	230740_at	1.26e-08	5.23e-11	-7.44571	14.7892	-0.783008	EH domain containing 3
MIR6884///MED24	213043_s_at	1.26e-08	5.25e-11	7.44527	14.7871	1.00673	microRNA 6884///mediator complex subunit 24
DNASE1L3	1561336_at	1.27e-08	5.34e-11	-7.44151	14.7701	-1.12705	deoxyribonuclease 1 like 3
DCK	203302_at	1.29e-08	5.44e-11	7.43741	14.7514	1.24639	deoxycytidine kinase
TMEM267	238635_at	1.3e-08	5.5e-11	7.43529	14.7417	1.60948	transmembrane protein 267
ACADS	202366_at	1.33e-08	5.64e-11	-7.42995	14.7175	-1.17773	acyl-CoA dehydrogenase, C-2 to C-3 short chain
RPN2	208689_s_at	1.35e-08	5.75e-11	7.42585	14.6988	0.925151	ribophorin II
LOC692247	1569452_at	1.56e-08	6.67e-11	-7.3943	14.5554	-0.966544	uncharacterized LOC692247
SAE1	217946_s_at	1.56e-08	6.73e-11	7.39248	14.5471	1.14395	SUMO1 activating enzyme subunit 1
PLXNC1	213241_at	0.000385	3.43e-05	4.3585	1.93949	2.25849	plexin C1
LARS	222428_s_at	1.59e-08	6.93e-11	7.38601	14.5177	1.1711	leucyl-tRNA synthetase
JPH2	1553174_at	1.59e-08	6.95e-11	-7.38561	14.5159	-0.514587	junctophilin 2
COX10-AS1///LOC100506974	230451_at	1.59e-08	6.96e-11	-7.38531	14.5146	-0.899199	COX10 antisense RNA 1///uncharacterized LOC100506974
OGFRP1	1561537_at	1.67e-08	7.34e-11	-7.37375	14.4621	-0.471969	opioid growth factor receptor pseudogene 1
MGST3	233307_x_at	1.74e-08	7.66e-11	-7.36486	14.4217	-0.348771	microsomal glutathione S-transferase 3
SULT1C2	211470_s_at	0.00561	0.00121	3.3405	-1.39225	2.25176	sulfotransferase family 1C member 2
TIPRL	1553677_a_at	1.8e-08	8.01e-11	7.35535	14.3785	1.12174	TOR signaling pathway regulator
CDH19	235639_at	1.81e-08	8.08e-11	-7.35345	14.3699	-0.784002	cadherin 19
LYZ	1555745_a_at	0.0241	0.00802	2.71095	-3.10696	2.23989	lysozyme
CEACAM3	208052_x_at	1.82e-08	8.17e-11	-7.3511	14.3592	-0.511762	carcinoembryonic antigen related cell adhesion molecule 3
LEF1	221558_s_at	0.000769	8.81e-05	4.10444	1.05016	2.23656	lymphoid enhancer binding factor 1
TIPRL	1554351_a_at	1.82e-08	8.25e-11	7.34908	14.3501	1.416	TOR signaling pathway regulator
AKAP3	207344_at	1.86e-08	8.49e-11	-7.34283	14.3217	-0.675197	A-kinase anchoring protein 3
PRAM1	241742_at	1.87e-08	8.58e-11	-7.34073	14.3122	-0.602128	PML-RARA regulated adaptor molecule 1
TIMD4	1552280_at	1.87e-08	8.59e-11	-7.34045	14.3109	-1.35814	T-cell immunoglobulin and mucin domain containing 4
TOX3	216623_x_at	0.00172	0.000257	3.80416	0.0466732	2.23411	TOX high mobility group box family member 3
WNT11	206737_at	1.88e-08	8.72e-11	-7.33725	14.2964	-1.07014	Wnt family member 11
RPN2	213491_x_at	1.89e-08	8.8e-11	7.33521	14.2871	0.80318	ribophorin II
FXN	205565_s_at	1.89e-08	8.83e-11	-7.33453	14.2841	-1.24036	frataxin
NDST3	220429_at	1.9e-08	8.9e-11	-7.33279	14.2762	-0.570718	N-deacetylase and N-sulfotransferase 3
FGF13	205110_s_at	0.000777	8.95e-05	4.10001	1.03499	2.22323	fibroblast growth factor 13
SUCO	203429_s_at	1.92e-08	9.04e-11	7.32958	14.2616	1.79828	SUN domain containing ossification factor
SMARCA4	208794_s_at	1.93e-08	9.15e-11	7.32703	14.2501	1.227	SWI/SNF related, matrix associated, actin dependent regulator of chromatin, subfamily a, member 4
	1557709_at	1.97e-08	9.35e-11	-7.32239	14.229	-0.468466
CREB3L2	212345_s_at	1.99e-08	9.49e-11	7.31912	14.2142	1.1878	cAMP responsive element binding protein 3 like 2
TPSD1	214568_at	2.04e-08	9.79e-11	-7.31263	14.1848	-0.483019	tryptase delta 1
TBXA2R	336_at	2.04e-08	9.8e-11	-7.31233	14.1834	-1.22279	thromboxane A2 receptor
XK	206698_at	0.000881	0.000106	4.05434	0.879064	2.21754	X-linked Kx blood group
DHRS2	214079_at	0.0655	0.0286	2.2248	-4.22197	2.20969	dehydrogenase/reductase 2
BRD8	202227_s_at	2.33e-08	1.13e-10	7.28153	14.0439	1.01244	bromodomain containing 8
CFL1	200021_at	2.34e-08	1.15e-10	7.27895	14.0322	0.762976	cofilin 1
PLVAP	221529_s_at	1.7e-10	3.05e-13	8.5251	19.7619	2.18938	plasmalemma vesicle associated protein
PXDC1	231387_at	2.43e-08	1.19e-10	-7.27037	13.9934	-0.633975	PX domain containing 1
PDCD7	230182_at	2.49e-08	1.23e-10	-7.26416	13.9653	-0.476009	programmed cell death 7
RNF213	231956_at	2.6e-08	1.3e-10	7.25279	13.9139	1.90183	ring finger protein 213
NAA40	222369_at	2.6e-08	1.3e-10	7.25262	13.9131	1.35756	N(alpha)-acetyltransferase 40, NatD catalytic subunit
LMF1	1569871_at	2.6e-08	1.3e-10	-7.25248	13.9124	-0.624631	lipase maturation factor 1
SMAD2	203077_s_at	2.68e-08	1.34e-10	7.24485	13.878	1.07916	SMAD family member 2
LSM2	209449_at	2.72e-08	1.37e-10	7.24079	13.8596	1.27962	LSM2 homolog, U6 small nuclear RNA and mRNA degradation associated
CCNA2	213226_at	1.84e-07	1.38e-09	6.74309	11.631	2.17902	cyclin A2
RCN2	201486_at	2.86e-08	1.45e-10	7.2286	13.8045	1.02413	reticulocalbin 2
	1566486_at	2.93e-08	1.49e-10	-7.22277	13.7782	-0.426208
ANGPTL1	224339_s_at	2.98e-08	1.52e-10	-7.21826	13.7578	-1.71258	angiopoietin like 1
TNR	206990_at	3.15e-08	1.62e-10	-7.20564	13.7008	-0.465079	tenascin R
ACLY	201128_s_at	3.22e-08	1.65e-10	7.20058	13.6779	1.41151	ATP citrate lyase
ZIC2	223642_at	0.00178	0.000271	3.7895	-0.0009191	2.1641	Zic family member 2
DPF3	236442_at	3.24e-08	1.68e-10	-7.19733	13.6633	-1.34423	double PHD fingers 3
ZNF207	200829_x_at	3.26e-08	1.69e-10	7.19536	13.6544	0.636902	zinc finger protein 207
DLGAP5	203764_at	1.99e-05	6.48e-07	5.35041	5.71669	2.16083	DLG associated protein 5
RAP2A	225585_at	3.48e-08	1.82e-10	7.18007	13.5854	1.66192	RAP2A, member of RAS oncogene family
TOX3	214774_x_at	0.00241	0.000403	3.67333	-0.373435	2.15371	TOX high mobility group box family member 3
KIF20A	218755_at	1.96e-06	2.9e-08	6.0687	8.69653	2.14329	kinesin family member 20A
FSD2	237222_at	3.71e-08	1.96e-10	-7.16426	13.5141	-0.476425	fibronectin type III and SPRY domain containing 2
DENND5A	212561_at	3.71e-08	1.97e-10	7.16328	13.5097	0.916208	DENN domain containing 5A
BAX	211833_s_at	3.71e-08	1.97e-10	7.16263	13.5067	1.29995	BCL2 associated X, apoptosis regulator
ACSL6	216409_at	3.84e-08	2.05e-10	-7.15475	13.4712	-0.641762	acyl-CoA synthetase long-chain family member 6
KDM5D	206700_s_at	9.69e-05	5.39e-06	4.83409	3.69438	2.13949	lysine demethylase 5D
CSNK1G1	226888_at	3.88e-08	2.09e-10	7.15087	13.4537	1.01819	casein kinase 1 gamma 1
SRPRB	222532_at	3.99e-08	2.15e-10	7.14431	13.4242	0.948361	SRP receptor beta subunit
	237089_at	4.08e-08	2.21e-10	-7.13816	13.3965	-0.373602
PSMD2	200830_at	4.08e-08	2.22e-10	7.1378	13.3948	0.917231	proteasome 26S subunit, non-ATPase 2
	241087_at	4.16e-08	2.27e-10	-7.13291	13.3728	-0.466736
ZFR	201856_s_at	4.19e-08	2.29e-10	7.13079	13.3633	0.906844	zinc finger RNA binding protein
SLITRK6	235976_at	4.32e-08	2.37e-10	-7.12351	13.3305	-0.4002	SLIT and NTRK like family member 6
POMC	205720_at	4.47e-08	2.46e-10	-7.11541	13.2941	-0.579974	proopiomelanocortin
TBC1D7	223461_at	4.49e-08	2.48e-10	7.11356	13.2857	1.18612	TBC1 domain family member 7
EPHA5	216837_at	4.49e-08	2.5e-10	-7.11236	13.2803	-0.429094	EPH receptor A5
LOC101927137///CCT3	200910_at	4.49e-08	2.5e-10	7.11172	13.2775	1.29789	uncharacterized LOC101927137///chaperonin containing TCP1 subunit 3
	1562610_at	4.49e-08	2.51e-10	-7.1116	13.2769	-1.18921
FLVCR1	222906_at	1.62e-05	4.85e-07	5.41926	5.99452	2.13465	feline leukemia virus subgroup C cellular receptor 1
EHD3	218935_at	4.66e-08	2.61e-10	-7.1025	13.236	-1.60697	EH domain containing 3
MRO	224323_s_at	4.66e-08	2.63e-10	-7.1013	13.2306	-0.836081	maestro
ATR	209903_s_at	4.66e-08	2.64e-10	7.10056	13.2272	0.980806	ATR serine/threonine kinase
GPR182	214506_at	4.66e-08	2.64e-10	-7.10042	13.2266	-0.702028	G protein-coupled receptor 182
LOC101930489///MIR4435-2HG///LINC00152	225799_at	4.94e-07	4.88e-09	6.46605	10.4121	2.13096	uncharacterized LOC101930489///MIR4435-2 host gene///long intergenic non-protein coding RNA 152
	216152_at	4.77e-08	2.72e-10	-7.09389	13.1973	-0.492962
SPATS2	222593_s_at	4.97e-08	2.85e-10	7.08424	13.1539	1.42371	spermatogenesis associated serine rich 2
UHRF1	225655_at	0.000178	1.21e-05	4.6287	2.92285	2.12453	ubiquitin like with PHD and ring finger domains 1
SLC38A6	214830_at	5e-08	2.88e-10	7.08152	13.1416	1.79208	solute carrier family 38 member 6
SMUG1	234708_at	5.15e-08	2.98e-10	-7.07447	13.1099	-0.400989	single-strand-selective monofunctional uracil-DNA glycosylase 1
FAM134B	213663_s_at	5.32e-08	3.09e-10	-7.06681	13.0755	-1.13868	family with sequence similarity 134 member B
BMP5	205431_s_at	5.33e-08	3.1e-10	-7.06598	13.0718	-0.621012	bone morphogenetic protein 5
LOC105378749	234139_s_at	5.42e-08	3.16e-10	-7.06179	13.053	-1.49424	uncharacterized LOC105378749
MIR6734///ELOVL1	218028_at	5.57e-08	3.26e-10	7.055	13.0225	0.951564	microRNA 6734///ELOVL fatty acid elongase 1
TCHP	223455_at	5.61e-08	3.29e-10	7.05295	13.0133	0.777473	trichoplein keratin filament binding
	1570385_at	5.77e-08	3.4e-10	-7.0462	12.983	-0.364333
HAS2	230372_at	5.84e-08	3.45e-10	-7.04279	12.9677	-0.843325	hyaluronan synthase 2
GPR156	1553028_at	5.9e-08	3.5e-10	-7.0401	12.9556	-0.499904	G protein-coupled receptor 156
	1556520_at	6.24e-08	3.71e-10	-7.02725	12.898	-0.417414
RIMBP2	214811_at	6.35e-08	3.79e-10	-7.02287	12.8783	-0.726139	RIMS binding protein 2
KEL	206077_at	6.4e-08	3.83e-10	-7.02067	12.8684	-0.504497	Kell blood group, metallo-endopeptidase
LCT	206945_at	6.67e-08	4e-10	-7.01096	12.8249	-0.571787	lactase
ZNF207	200828_s_at	7.06e-08	4.25e-10	6.99818	12.7676	0.723614	zinc finger protein 207
CPSF6	202469_s_at	7.4e-08	4.47e-10	6.98722	12.7186	0.876282	cleavage and polyadenylation specific factor 6
GNS	212334_at	7.63e-08	4.62e-10	6.97997	12.6861	0.937324	glucosamine (N-acetyl)-6-sulfatase
ASPG	1557226_a_at	7.92e-08	4.81e-10	-6.97135	12.6475	-1.15611	asparaginase
CFL1	1555730_a_at	8e-08	4.87e-10	6.96852	12.6349	1.06872	cofilin 1
GOLM1	217771_at	0.00302	0.000541	3.58654	-0.646126	2.12009	golgi membrane protein 1
VWF	202112_at	8.21e-07	9.31e-09	6.32331	9.79102	2.10994	von Willebrand factor
SHC1	201469_s_at	8.18e-08	5.03e-10	6.96173	12.6045	1.32259	SHC adaptor protein 1
TPPP2	1559785_at	8.54e-08	5.28e-10	-6.9513	12.5578	-0.619158	tubulin polymerization promoting protein family member 2
LUC7L3	208835_s_at	8.54e-08	5.28e-10	6.95124	12.5576	1.19066	LUC7 like 3 pre-mRNA splicing factor
NGFR	205858_at	8.62e-08	5.34e-10	-6.94857	12.5456	-1.6817	nerve growth factor receptor
RAP2A	221830_at	9.06e-08	5.64e-10	6.93712	12.4945	1.37421	RAP2A, member of RAS oncogene family
SEC62	208943_s_at	9.11e-08	5.68e-10	-6.93538	12.4867	-0.757791	SEC62 homolog, preprotein translocation factor
DYNC1H1	229115_at	9.22e-08	5.77e-10	6.93221	12.4725	1.11122	dynein cytoplasmic 1 heavy chain 1
PDZK1IP1	219630_at	0.0125	0.00341	3.00712	-2.33654	2.10895	PDZK1 interacting protein 1
RCAN1	208370_s_at	9.29e-08	5.84e-10	-6.92929	12.4595	-1.92112	regulator of calcineurin 1
CDK1	210559_s_at	3.82e-05	1.56e-06	5.13919	4.87587	2.10175	cyclin dependent kinase 1
UBE2T	223229_at	3.2e-06	5.57e-08	5.92083	8.06935	2.07835	ubiquitin conjugating enzyme E2 T
SQLE	213562_s_at	0.00033	2.79e-05	4.41274	2.13389	2.07713	squalene epoxidase
	236307_at	9.51e-08	6.05e-10	-6.92174	12.4257	-1.1967
PRO1483	220568_at	9.52e-08	6.08e-10	-6.92078	12.4214	-0.336521	uncharacterized LOC55448
UNKL	229908_s_at	9.68e-08	6.2e-10	6.91658	12.4027	1.08984	unkempt family like zinc finger
SSR3	222411_s_at	9.78e-08	6.29e-10	6.91355	12.3892	0.933676	signal sequence receptor subunit 3
FOCAD	218503_at	9.78e-08	6.3e-10	6.9132	12.3876	1.18695	focadhesin
	222271_at	9.98e-08	6.44e-10	-6.90827	12.3656	-0.507151
	208014_x_at	9.98e-08	6.46e-10	-6.90748	12.3621	-0.526159
ARPC5	1555797_a_at	1.03e-07	6.7e-10	6.89964	12.3271	1.37072	actin related protein 2/3 complex subunit 5
BIRC5	202095_s_at	1.11e-05	2.96e-07	5.53554	6.46774	2.07708	baculoviral IAP repeat containing 5
ZSCAN2	231188_at	1.07e-07	6.97e-10	6.89114	12.2892	1.17441	zinc finger and SCAN domain containing 2
	242478_at	1.09e-07	7.16e-10	-6.88527	12.263	-2.15061
ARPC5	211963_s_at	1.1e-07	7.21e-10	6.88393	12.257	1.06922	actin related protein 2/3 complex subunit 5
FXN	230234_at	1.1e-07	7.24e-10	-6.88299	12.2528	-0.952686	frataxin
WDFY3-AS2	238081_at	1.12e-07	7.41e-10	-6.87793	12.2302	-0.851324	WDFY3 antisense RNA 2
SYNE1	244070_at	1.13e-07	7.47e-10	-6.87608	12.222	-0.48947	spectrin repeat containing nuclear envelope protein 1
GNS	212335_at	1.13e-07	7.53e-10	6.87443	12.2147	1.22446	glucosamine (N-acetyl)-6-sulfatase
GALNT10	212256_at	1.14e-07	7.58e-10	6.87304	12.2085	1.32982	polypeptide N-acetylgalactosaminyltransferase 10
PSMD14	212296_at	1.19e-07	7.91e-10	6.86377	12.1672	1.03511	proteasome 26S subunit, non-ATPase 14
GNAO1	204762_s_at	1.19e-07	7.99e-10	-6.8617	12.158	-0.975752	G protein subunit alpha o1
ERICH5	1552390_a_at	0.0137	0.00387	2.96463	-2.45111	2.07111	glutamate rich 5
LUC7L3	220044_x_at	1.2e-07	8.05e-10	6.85988	12.1498	0.85018	LUC7 like 3 pre-mRNA splicing factor
ITGA6	201656_at	1.05e-09	2.75e-12	8.06671	17.6378	2.05326	integrin subunit alpha 6
ZNF200	207338_s_at	1.21e-07	8.22e-10	6.85545	12.1301	1.24434	zinc finger protein 200
KCNK17	224049_at	1.22e-07	8.29e-10	-6.85368	12.1222	-0.72242	potassium two pore domain channel subfamily K member 17
ZNF287	216710_x_at	1.23e-07	8.36e-10	-6.8518	12.1139	-0.331043	zinc finger protein 287
ALG1	223355_at	1.26e-07	8.57e-10	6.8464	12.0898	0.890381	ALG1, chitobiosyldiphosphodolichol beta-mannosyltransferase
FLVCR1	228191_at	7.72e-06	1.83e-07	5.64717	6.92666	2.04708	feline leukemia virus subgroup C cellular receptor 1
MIR6890///QARS	217846_at	1.26e-07	8.68e-10	6.8437	12.0778	0.897706	microRNA 6890///glutaminyl-tRNA synthetase
APOBEC3B	206632_s_at	0.00014	8.72e-06	4.71298	3.23702	2.04171	apolipoprotein B mRNA editing enzyme catalytic subunit 3B
NAAA	215178_x_at	1.27e-07	8.73e-10	-6.84242	12.0721	-0.708789	N-acylethanolamine acid amidase
FAM83D	225687_at	1.53e-05	4.48e-07	5.43767	6.06913	2.03812	family with sequence similarity 83 member D
TP53I3	210609_s_at	2.02e-07	1.54e-09	6.71881	11.5235	2.03777	tumor protein p53 inducible protein 3
UPK1B	210065_s_at	1.29e-07	8.94e-10	-6.83735	12.0495	-0.403766	uroplakin 1B
C14orf180	1558420_at	1.31e-07	9.15e-10	-6.83235	12.0273	-0.454379	chromosome 14 open reading frame 180
CANX	208852_s_at	1.32e-07	9.24e-10	6.83008	12.0172	1.2721	calnexin
HSPB1	201841_s_at	1.32e-07	9.29e-10	6.82898	12.0123	1.61644	heat shock protein family B (small) member 1
NCAPG	218663_at	9.29e-05	5.09e-06	4.84863	3.74979	2.03398	non-SMC condensin I complex subunit G
CXCL2	230101_at	1.32e-07	9.33e-10	-6.82803	12.0081	-0.502748	C-X-C motif chemokine ligand 2
NCAM1	212843_at	1.35e-07	9.52e-10	-6.82364	11.9886	-0.776818	neural cell adhesion molecule 1
FAM198A	232124_at	1.36e-07	9.59e-10	-6.82199	11.9812	-1.48089	family with sequence similarity 198 member A
PPP4R1	201594_s_at	1.36e-07	9.68e-10	6.82007	11.9727	0.928681	protein phosphatase 4 regulatory subunit 1
COMMD4	209132_s_at	1.39e-07	9.89e-10	6.81544	11.9521	0.862644	COMM domain containing 4
RFPL1	207934_at	1.43e-07	1.02e-09	-6.80935	11.9251	-0.471666	ret finger protein like 1
GGACT	232422_at	1.44e-07	1.03e-09	-6.80688	11.9141	-1.26973	gamma-glutamylamine cyclotransferase
LPAL2	210909_x_at	1.46e-07	1.05e-09	-6.80307	11.8971	-1.4629	lipoprotein(a) like 2, pseudogene
CYP2C8	219903_s_at	1.46e-07	1.05e-09	-6.80289	11.8963	-1.37488	cytochrome P450 family 2 subfamily C member 8
ACAA1	202025_x_at	1.47e-07	1.06e-09	-6.79993	11.8832	-1.61375	acetyl-CoA acyltransferase 1
SFRP1	202036_s_at	1.5e-07	1.08e-09	-6.79624	11.8668	-0.638692	secreted frizzled related protein 1
TMEM267	1557828_a_at	1.51e-07	1.1e-09	6.79292	11.852	1.46111	transmembrane protein 267
TMCO3	226050_at	1.21e-07	8.21e-10	6.85574	12.1314	2.02936	transmembrane and coiled-coil domains 3
ITIH4	241167_at	1.53e-07	1.11e-09	-6.79027	11.8403	-0.590946	inter-alpha-trypsin inhibitor heavy chain family member 4
ANXA2	201590_x_at	5.27e-11	7.88e-14	8.80639	21.0707	2.02559	annexin A2
KRTCAP2	224885_s_at	1.54e-07	1.12e-09	6.78755	11.8282	1.01158	keratinocyte associated protein 2
TRIM42	1566851_at	1.58e-07	1.16e-09	-6.78094	11.7989	-0.407296	tripartite motif containing 42
VCP	208649_s_at	1.58e-07	1.16e-09	6.78017	11.7955	0.736772	valosin containing protein
SPATS2	218324_s_at	1.63e-07	1.2e-09	6.77285	11.763	1.66422	spermatogenesis associated serine rich 2
OLA1	219293_s_at	1.66e-07	1.22e-09	6.76893	11.7456	0.974957	Obg-like ATPase 1
	215958_at	1.68e-07	1.24e-09	-6.76547	11.7303	-0.38129
DNAJB11	223054_at	1.77e-07	1.31e-09	6.75352	11.6773	1.18444	DnaJ heat shock protein family (Hsp40) member B11
	1560618_at	1.79e-07	1.33e-09	-6.75105	11.6663	-0.6011
ANXA2	210427_x_at	1.06e-10	1.79e-13	8.63546	20.275	2.02482	annexin A2
TTK	204822_at	6.85e-05	3.38e-06	4.95027	4.1395	2.01559	TTK protein kinase
GTF2IP4///GTF2IP1///GTF2I	210891_s_at	1.86e-07	1.4e-09	6.74036	11.6189	1.0159	general transcription factor IIi pseudogene 4///general transcription factor IIi pseudogene 1///general transcription factor IIi
POU2F1	206789_s_at	1.93e-07	1.45e-09	6.73195	11.5817	0.763048	POU class 2 homeobox 1
RXFP1	238206_at	1.93e-07	1.45e-09	-6.73167	11.5804	-0.453202	relaxin/insulin like family peptide receptor 1
EFNB3	205031_at	1.93e-07	1.46e-09	-6.73044	11.575	-0.615931	ephrin B3
RNF152	1553722_s_at	1.94e-07	1.47e-09	-6.72934	11.5701	-0.801845	ring finger protein 152
ZMAT3	227221_at	2.01e-07	1.52e-09	6.72163	11.536	1.08239	zinc finger matrin-type 3
ADAMTS13	220208_at	2.02e-07	1.53e-09	-6.7199	11.5283	-0.467348	ADAM metallopeptidase with thrombospondin type 1 motif 13
SULT1C2	205342_s_at	0.00711	0.00165	3.24324	-1.67587	2.009	sulfotransferase family 1C member 2
	243302_at	2.02e-07	1.55e-09	-6.71819	11.5208	-1.32531
ZFC3H1	213065_at	2.05e-07	1.57e-09	6.71523	11.5077	0.981518	zinc finger C3H1-type containing
RFC5	213734_at	2.05e-07	1.57e-09	6.71471	11.5054	1.24261	replication factor C subunit 5
COPE	201264_at	2.05e-07	1.58e-09	6.71404	11.5024	0.749853	coatomer protein complex subunit epsilon
PDLIM5	221994_at	2.06e-07	1.59e-09	-6.71221	11.4943	-0.841671	PDZ and LIM domain 5
CBFA2T2	238549_at	2.06e-07	1.59e-09	6.71181	11.4926	1.78625	CBFA2/RUNX1 translocation partner 2
ATM	1554631_at	2.09e-07	1.62e-09	-6.70805	11.4759	-0.474343	ATM serine/threonine kinase
DROSHA	218269_at	2.09e-07	1.62e-09	6.70756	11.4737	0.859737	drosha ribonuclease III
LOC101930591///FAM21A///FAM21C	212370_x_at	2.16e-07	1.68e-09	6.69987	11.4398	1.10413	uncharacterized LOC101930591///family with sequence similarity 21 member A///family with sequence similarity 21 member C
SLC38A1	224579_at	0.00633	0.00142	3.29087	-1.53781	2.00587	solute carrier family 38 member 1
IGLON5	244694_at	2.18e-07	1.71e-09	-6.6967	11.4258	-0.504023	IgLON family member 5
PPIB	200968_s_at	2.23e-07	1.75e-09	6.691	11.4005	0.967338	peptidylprolyl isomerase B
BUB1B	203755_at	1.18e-05	3.22e-07	5.51563	6.38638	2.0027	BUB1 mitotic checkpoint serine/threonine kinase B
DLGAP1	210750_s_at	2.24e-07	1.77e-09	-6.68899	11.3916	-0.562234	DLG associated protein 1
ILF3	208931_s_at	2.24e-07	1.77e-09	6.68867	11.3903	1.23091	interleukin enhancer binding factor 3
ABCC10	213485_s_at	2.29e-07	1.81e-09	6.68349	11.3674	1.36186	ATP binding cassette subfamily C member 10
LOC440570	242884_at	2.29e-07	1.82e-09	-6.68298	11.3651	-0.492554	uncharacterized LOC440570
ZNF747	206180_x_at	2.29e-07	1.83e-09	-6.68133	11.3578	-0.55042	zinc finger protein 747
ARMC6	221758_at	2.29e-07	1.83e-09	-6.68122	11.3573	-1.05258	armadillo repeat containing 6
GPD1	1563034_at	2.29e-07	1.84e-09	-6.68075	11.3552	-0.682913	glycerol-3-phosphate dehydrogenase 1
LARS	222427_s_at	2.29e-07	1.84e-09	6.68053	11.3543	1.08912	leucyl-tRNA synthetase
LOC101927143	1560560_at	2.3e-07	1.85e-09	-6.67924	11.3486	-0.401167	uncharacterized LOC101927143
SOCS5	209647_s_at	2.3e-07	1.85e-09	6.67893	11.3472	1.08812	suppressor of cytokine signaling 5
ZG16	214142_at	6.93e-05	3.44e-06	-4.94604	4.12316	-2.00001	zymogen granule protein 16
RBM12B	51228_at	2.32e-07	1.88e-09	6.6759	11.3338	1.19969	RNA binding motif protein 12B
ZNF544	218735_s_at	2.4e-07	1.94e-09	6.66817	11.2997	1.28472	zinc finger protein 544
PELI2	219132_at	2.4e-07	1.95e-09	-6.66702	11.2946	-1.18687	pellino E3 ubiquitin protein ligase family member 2
EHMT2	202326_at	2.4e-07	1.96e-09	6.6668	11.2936	1.31426	euchromatic histone lysine methyltransferase 2
IGFBP3	210095_s_at	1e-05	2.56e-07	-5.56879	6.60401	-2.00331	insulin like growth factor binding protein 3
SMARCA4	212520_s_at	2.43e-07	1.99e-09	6.66336	11.2785	1.15181	SWI/SNF related, matrix associated, actin dependent regulator of chromatin, subfamily a, member 4
PENK	237774_at	2.44e-07	2e-09	-6.66177	11.2714	-0.467107	proenkephalin
GPRC5A	212444_at	2.47e-07	2.03e-09	-6.65918	11.26	-0.519721	G protein-coupled receptor class C group 5 member A
RBM12B	238122_at	2.5e-07	2.06e-09	6.65606	11.2463	1.20198	RNA binding motif protein 12B
	241584_at	2.52e-07	2.08e-09	-6.65356	11.2352	-1.52914
IRAK1	201587_s_at	2.52e-07	2.08e-09	6.65337	11.2344	1.56186	interleukin 1 receptor associated kinase 1
DPF3	238532_at	2.52e-07	2.09e-09	-6.65268	11.2313	-1.37269	double PHD fingers 3
GMFB	202544_at	2.54e-07	2.11e-09	6.65071	11.2227	0.921081	glia maturation factor beta
	234451_at	2.57e-07	2.14e-09	-6.64709	11.2067	-0.604449
GOLT1B	218193_s_at	2.6e-07	2.17e-09	6.6444	11.1949	1.10182	golgi transport 1B
	210524_x_at	2.61e-07	2.18e-09	-6.64294	11.1884	-3.23283
PWP2	1565603_at	2.61e-07	2.19e-09	-6.64239	11.186	-0.515693	PWP2 periodic tryptophan protein homolog (yeast)
PHACTR3	227949_at	2.65e-07	2.22e-09	-6.63874	11.1699	-0.411844	phosphatase and actin regulator 3
TIPRL	214773_x_at	2.72e-07	2.29e-09	6.63218	11.141	1.10974	TOR signaling pathway regulator
CANX	200068_s_at	2.73e-07	2.3e-09	6.631	11.1358	0.839276	calnexin
CCAR1	224736_at	2.74e-07	2.32e-09	6.62961	11.1297	0.867468	cell division cycle and apoptosis regulator 1
EPRS	200841_s_at	2.74e-07	2.32e-09	6.62957	11.1295	1.34018	glutamyl-prolyl-tRNA synthetase
BCAP31	200837_at	2.8e-07	2.38e-09	6.62438	11.1066	0.98509	B-cell receptor-associated protein 31
ENOX2	204643_s_at	2.8e-07	2.38e-09	6.62401	11.105	0.830938	ecto-NOX disulfide-thiol exchanger 2
GADD45B	213560_at	2.81e-07	2.39e-09	-6.62279	11.0996	-1.11444	growth arrest and DNA damage inducible beta
AAK1	225522_at	2.82e-07	2.41e-09	6.62158	11.0943	0.941417	AP2 associated kinase 1
LOC101928557	243425_at	2.84e-07	2.43e-09	-6.61919	11.0837	-0.494811	uncharacterized LOC101928557
PDZRN4	220595_at	2.86e-07	2.45e-09	-6.6173	11.0754	-0.731483	PDZ domain containing ring finger 4
THOC2	222122_s_at	2.87e-07	2.46e-09	6.61647	11.0718	1.003	THO complex 2
SYT9	1563658_a_at	2.88e-07	2.48e-09	-6.61467	11.0639	-0.973294	synaptotagmin 9
CKAP5	1555278_a_at	2.89e-07	2.5e-09	6.61335	11.0581	1.12936	cytoskeleton associated protein 5
SOCS2	232539_at	2.92e-07	2.52e-09	-6.61106	11.0479	-0.889731	suppressor of cytokine signaling 2
NCOR1	200854_at	2.92e-07	2.53e-09	-6.61054	11.0457	-1.17935	nuclear receptor corepressor 1
BROX	226128_at	2.92e-07	2.54e-09	6.61006	11.0436	1.05291	BRO1 domain and CAAX motif containing
	241878_at	2.92e-07	2.54e-09	-6.60966	11.0418	-0.42357
CDK5RAP1	218315_s_at	2.93e-07	2.56e-09	6.60838	11.0362	0.566848	CDK5 regulatory subunit associated protein 1
PSMD10	219485_s_at	2.95e-07	2.58e-09	6.60655	11.0281	0.952594	proteasome 26S subunit, non-ATPase 10
NDRG3	217286_s_at	2.96e-07	2.59e-09	6.60534	11.0228	0.93438	NDRG family member 3
	1562834_at	2.99e-07	2.62e-09	-6.60254	11.0105	-0.463238
PSMC4	201252_at	3.02e-07	2.66e-09	6.59954	10.9973	0.814855	proteasome 26S subunit, ATPase 4
SUB1	224586_x_at	3.04e-07	2.68e-09	6.59783	10.9898	0.732942	SUB1 homolog, transcriptional regulator
ADH1B	209614_at	0.0153	0.00447	-2.91511	-2.58295	-2.01854	alcohol dehydrogenase 1B (class I), beta polypeptide
MPZL1	210087_s_at	3.18e-07	2.81e-09	6.58747	10.9442	1.47836	myelin protein zero like 1
LINC00557	233661_at	3.24e-07	2.87e-09	-6.58288	10.924	-0.435716	long intergenic non-protein coding RNA 557
COMMD4	206441_s_at	3.28e-07	2.92e-09	6.57928	10.9082	0.763112	COMM domain containing 4
TERB2	240876_x_at	3.31e-07	2.95e-09	-6.57678	10.8972	-0.819022	telomere repeat binding bouquet formation protein 2
ACLY	210337_s_at	3.31e-07	2.96e-09	6.5764	10.8955	1.24631	ATP citrate lyase
KDM3B	210878_s_at	3.37e-07	3.02e-09	6.57206	10.8764	0.88952	lysine demethylase 3B
ARMC4	221077_at	3.39e-07	3.03e-09	-6.57072	10.8706	-0.344284	armadillo repeat containing 4
FAM208A	209284_s_at	3.41e-07	3.07e-09	6.56842	10.8605	0.932036	family with sequence similarity 208 member A
SLC16A10	219915_s_at	9.38e-08	5.92e-10	-6.92665	12.4477	-2.02007	solute carrier family 16 member 10
LOC105370178	1556296_at	3.46e-07	3.12e-09	-6.56461	10.8437	-0.488343	uncharacterized LOC105370178
SLC1A2	225491_at	0.0186	0.00573	-2.82971	-2.80602	-2.02033	solute carrier family 1 member 2
XPO1	208775_at	3.5e-07	3.17e-09	6.56135	10.8294	0.725459	exportin 1
PPIB	200967_at	3.5e-07	3.18e-09	6.56051	10.8257	0.738779	peptidylprolyl isomerase B
HBA2///HBA1	214414_x_at	3.32e-05	1.27e-06	-5.18894	5.07232	-2.02061	hemoglobin subunit alpha 2///hemoglobin subunit alpha 1
ZFP64	218968_s_at	3.59e-07	3.28e-09	6.55355	10.7952	0.899241	ZFP64 zinc finger protein
MTHFD2L	1554841_at	3.59e-07	3.28e-09	-6.55353	10.7951	-0.751911	methylenetetrahydrofolate dehydrogenase (NADP+ dependent) 2-like
	1556451_at	3.59e-07	3.29e-09	-6.55318	10.7935	-0.650786
RCL1	218544_s_at	3.59e-07	3.29e-09	-6.55274	10.7916	-1.66093	RNA terminal phosphate cyclase like 1
TPM3	222976_s_at	3.6e-07	3.31e-09	6.55191	10.788	0.902945	tropomyosin 3
PSMB4	202243_s_at	3.6e-07	3.31e-09	6.55169	10.787	0.982593	proteasome subunit beta 4
CDC42SE1	229120_s_at	3.63e-07	3.34e-09	6.54934	10.7767	1.23227	CDC42 small effector 1
MAP3K14-AS1	1557783_at	3.65e-07	3.37e-09	-6.54789	10.7703	-0.450586	MAP3K14 antisense RNA 1
KLHL12	225068_at	3.67e-07	3.4e-09	6.54586	10.7615	1.11834	kelch like family member 12
DSG2-AS1	1556835_s_at	3.67e-07	3.4e-09	-6.54582	10.7613	-0.345528	DSG2 antisense RNA 1
N4BP2L1	213375_s_at	3.7e-07	3.44e-09	-6.54335	10.7504	-1.30845	NEDD4 binding protein 2 like 1
QKI	228540_at	3.78e-07	3.52e-09	-6.5384	10.7287	-1.24638	QKI, KH domain containing RNA binding
ZNF101	239231_at	3.81e-07	3.56e-09	6.53575	10.7171	1.22875	zinc finger protein 101
NAAA	214765_s_at	3.81e-07	3.56e-09	-6.53559	10.7164	-1.67129	N-acylethanolamine acid amidase
CHST4	220446_s_at	3.89e-07	3.64e-09	-6.53073	10.6951	-1.05452	carbohydrate sulfotransferase 4
JDP2	239085_at	4.04e-07	3.79e-09	-6.52174	10.6557	-0.498433	Jun dimerization protein 2
EP400NL	241437_s_at	4.06e-07	3.82e-09	-6.52018	10.6488	-0.587656	EP400 N-terminal like
	241516_at	4.15e-07	3.91e-09	-6.51504	10.6263	-0.461814
	230406_at	4.18e-07	3.94e-09	-6.51316	10.6181	-2.37716
ITGA6	215177_s_at	4.26e-07	4.03e-09	6.50854	10.5979	1.82504	integrin subunit alpha 6
NEU1	208926_at	4.31e-07	4.08e-09	6.50563	10.5851	1.39684	neuraminidase 1 (lysosomal sialidase)
PDE7B	230109_at	4.33e-07	4.11e-09	-6.50413	10.5786	-1.52765	phosphodiesterase 7B
ANKRD27	221522_at	4.33e-07	4.12e-09	6.50341	10.5754	1.40933	ankyrin repeat domain 27
SOCS7	228662_at	4.43e-07	4.22e-09	6.4981	10.5522	1.43255	suppressor of cytokine signaling 7
CPEB3	205773_at	1.37e-06	1.84e-08	-6.17166	9.13698	-2.02162	cytoplasmic polyadenylation element binding protein 3
TTC12	1554531_at	4.48e-07	4.29e-09	-6.49483	10.5379	-0.430213	tetratricopeptide repeat domain 12
ZNF322	227980_at	4.53e-07	4.35e-09	6.49175	10.5244	0.967066	zinc finger protein 322
SPDL1	221685_s_at	4.54e-07	4.36e-09	6.49118	10.5219	1.26817	spindle apparatus coiled-coil protein 1
SHC1	214853_s_at	4.55e-07	4.38e-09	6.49006	10.517	1.17854	SHC adaptor protein 1
EGFLAM	226911_at	4.57e-07	4.4e-09	-6.48903	10.5125	-0.720794	EGF like, fibronectin type III and laminin G domains
SARDH	210063_at	4.6e-07	4.45e-09	-6.48674	10.5025	-1.50958	sarcosine dehydrogenase
RCAN1	215253_s_at	4.6e-07	4.45e-09	-6.48652	10.5015	-1.51565	regulator of calcineurin 1
	1566503_at	4.68e-07	4.53e-09	-6.48238	10.4834	-0.337791
XIST	235446_at	4.74e-07	4.6e-09	-6.4792	10.4695	-0.580506	X inactive specific transcript (non-protein coding)
	239554_at	4.8e-07	4.67e-09	-6.4761	10.456	-0.651871
CFHR3	1554459_s_at	0.00827	0.002	-3.18148	-1.85252	-2.02531	complement factor H related 3
	1561705_at	4.82e-07	4.71e-09	-6.4739	10.4464	-0.410831
ZNF260	228920_at	4.82e-07	4.72e-09	6.47339	10.4441	0.95208	zinc finger protein 260
SYDE1	216271_x_at	4.82e-07	4.74e-09	-6.47282	10.4416	-0.543177	synapse defective Rho GTPase homolog 1
DAXX	201763_s_at	4.82e-07	4.74e-09	6.47268	10.441	0.89022	death domain associated protein
RECQL	212918_at	4.86e-07	4.78e-09	6.47063	10.4321	0.945566	RecQ like helicase
HEXB	201944_at	4.9e-07	4.83e-09	6.4685	10.4228	1.01219	hexosaminidase subunit beta
GIPC2	236548_at	8.73e-05	4.68e-06	-4.86959	3.82976	-2.02714	GIPC PDZ domain containing family member 2
FASTK	202676_x_at	4.96e-07	4.91e-09	6.46476	10.4064	0.584075	Fas activated serine/threonine kinase
PTTG1	203554_x_at	5.09e-07	5.05e-09	6.45875	10.3802	1.8065	pituitary tumor-transforming 1
CTNNA1	200765_x_at	5.1e-07	5.06e-09	6.45805	10.3771	0.979122	catenin alpha 1
DTYMK	1553984_s_at	5.23e-07	5.2e-09	6.45201	10.3507	1.0845	deoxythymidylate kinase
ANK3	206385_s_at	0.00314	0.000568	-3.57228	-0.690464	-2.03226	ankyrin 3, node of Ranvier (ankyrin G)
ASXL2	218659_at	5.31e-07	5.31e-09	6.44768	10.3318	0.993644	additional sex combs like 2, transcriptional regulator
CAPN2	208683_at	5.33e-07	5.33e-09	6.44682	10.3281	1.46111	calpain 2
MTUS2	237858_s_at	5.35e-07	5.36e-09	-6.44559	10.3227	-0.399516	microtubule associated tumor suppressor candidate 2
ITPKB-IT1	240398_at	5.43e-07	5.45e-09	-6.4419	10.3066	-0.459338	ITPKB intronic transcript 1
PTGDR	215937_at	5.43e-07	5.46e-09	-6.4415	10.3049	-0.439744	prostaglandin D2 receptor
TP53I11	216919_at	5.54e-07	5.58e-09	-6.43668	10.2839	-0.625743	tumor protein p53 inducible protein 11
FAM199X	227133_at	5.6e-07	5.65e-09	6.43388	10.2716	1.26475	family with sequence similarity 199, X-linked
NME1	201577_at	5.6e-07	5.67e-09	6.43316	10.2685	1.30565	NME/NM23 nucleoside diphosphate kinase 1
NELFB	202757_at	5.6e-07	5.67e-09	6.43306	10.2681	0.745027	negative elongation factor complex member B
CLNK	1570239_a_at	5.61e-07	5.69e-09	-6.43222	10.2644	-0.444998	cytokine dependent hematopoietic cell linker
	1566183_at	5.63e-07	5.74e-09	-6.43051	10.2569	-0.416565
	234839_at	5.63e-07	5.74e-09	-6.43049	10.2569	-0.400145
	1556185_a_at	5.68e-07	5.79e-09	-6.42828	10.2473	-1.62445
LECT2	207409_at	0.0206	0.00655	-2.78296	-2.92576	-2.03712	leukocyte cell derived chemotaxin 2
ID2B	210911_at	5.76e-07	5.9e-09	-6.4242	10.2294	-0.51192	inhibitor of DNA binding 2B, HLH protein (pseudogene)
TAF6	203572_s_at	5.83e-07	5.98e-09	6.42122	10.2165	0.865616	TATA-box binding protein associated factor 6
MYLIP	227707_at	5.83e-07	5.99e-09	-6.4208	10.2147	-0.334893	myosin regulatory light chain interacting protein
	1569200_at	5.96e-07	6.14e-09	-6.41553	10.1917	-0.447391
ACSBG1	206465_at	5.98e-07	6.17e-09	-6.41445	10.187	-0.366862	acyl-CoA synthetase bubblegum family member 1
PXDC1	212923_s_at	6.02e-07	6.22e-09	-6.41262	10.179	-1.17397	PX domain containing 1
GTPBP2	221050_s_at	6.02e-07	6.23e-09	6.41233	10.1777	1.23268	GTP binding protein 2
SEC62	208942_s_at	6.02e-07	6.24e-09	-6.4119	10.1759	-0.717474	SEC62 homolog, preprotein translocation factor
SUB1	212857_x_at	6.05e-07	6.29e-09	6.41014	10.1682	0.700331	SUB1 homolog, transcriptional regulator
FBP2	206844_at	6.19e-07	6.44e-09	-6.40498	10.1458	-0.43354	fructose-bisphosphatase 2
SMARCA4	214728_x_at	6.19e-07	6.46e-09	6.40434	10.143	0.990525	SWI/SNF related, matrix associated, actin dependent regulator of chromatin, subfamily a, member 4
ACAA2	241114_s_at	6.19e-07	6.46e-09	-6.40424	10.1425	-1.83084	acetyl-CoA acyltransferase 2
FKBP9	212169_at	6.21e-07	6.5e-09	6.40303	10.1373	0.78422	FK506 binding protein 9
NOX1	207217_s_at	6.26e-07	6.56e-09	-6.40093	10.1281	-0.618522	NADPH oxidase 1
LOC101928651	1562630_at	6.26e-07	6.58e-09	-6.40029	10.1253	-0.423451	uncharacterized LOC101928651
TICRR	232475_at	6.35e-07	6.67e-09	-6.39706	10.1113	-0.440729	TOPBP1 interacting checkpoint and replication regulator
WIPF2	212050_at	6.4e-07	6.74e-09	6.39484	10.1016	0.949363	WAS/WASL interacting protein family member 2
LOC100506699	216259_at	6.47e-07	6.84e-09	-6.39158	10.0874	-0.455819	uncharacterized LOC100506699
NAAA	227135_at	8.15e-08	4.99e-10	-6.96354	12.6126	-2.0391	N-acylethanolamine acid amidase
SAC3D1	205449_at	6.49e-07	6.87e-09	6.3906	10.0832	1.40472	SAC3 domain containing 1
LOC100996843///KCNJ18///KCNJ12	207110_at	6.52e-07	6.91e-09	-6.38917	10.077	-0.435601	ATP-sensitive inward rectifier potassium channel 12-like///potassium voltage-gated channel subfamily J member 18///potassium voltage-gated channel subfamily J member 12
LNP1	227181_at	6.58e-07	7e-09	-6.38634	10.0646	-0.775124	leukemia NUP98 fusion partner 1
AREL1	202128_at	6.58e-07	7.01e-09	6.38601	10.0632	0.878472	apoptosis resistant E3 ubiquitin protein ligase 1
	241615_x_at	6.58e-07	7.02e-09	-6.38577	10.0621	-0.386326
CCL15-CCL14///CCL14	205392_s_at	1.82e-08	8.24e-11	-7.34924	14.3508	-2.04823	CCL15-CCL14 readthrough (NMD candidate)///C-C motif chemokine ligand 14
NUP43	219007_at	6.59e-07	7.06e-09	6.3847	10.0575	1.05543	nucleoporin 43
RNF31	231635_x_at	6.62e-07	7.1e-09	-6.38333	10.0515	-0.407275	ring finger protein 31
HBG2///HBG1	204848_x_at	6.7e-07	7.2e-09	-6.38037	10.0387	-0.858397	hemoglobin subunit gamma 2///hemoglobin subunit gamma 1
MYO10	244350_at	6.7e-07	7.21e-09	-6.3799	10.0367	-0.482866	myosin X
HSPA12A	220763_at	6.77e-07	7.29e-09	-6.37733	10.0254	-0.388068	heat shock protein family A (Hsp70) member 12A
MSH2	209421_at	6.86e-07	7.4e-09	6.37416	10.0117	1.45574	mutS homolog 2
	236960_at	6.93e-07	7.49e-09	-6.37157	10.0004	-0.761624
DCAF16	228106_at	6.97e-07	7.55e-09	6.36971	9.99234	1.42467	DDB1 and CUL4 associated factor 16
	238288_at	6.97e-07	7.58e-09	-6.36893	9.98898	-0.449255
CDH19	1555403_a_at	6.97e-07	7.58e-09	-6.3687	9.98797	-0.506449	cadherin 19
CCDC93	209688_s_at	6.97e-07	7.59e-09	6.36856	9.98734	1.02634	coiled-coil domain containing 93
GORAB	226337_at	7.07e-07	7.71e-09	6.36509	9.9723	1.76514	golgin, RAB6 interacting
PEG3	209242_at	0.0133	0.00371	-2.97844	-2.414	-2.05454	paternally expressed 3
LOC100134445	236841_at	7.13e-07	7.79e-09	6.36263	9.96159	1.39069	uncharacterized LOC100134445
H2AFZ	213911_s_at	7.15e-07	7.83e-09	6.36157	9.957	1.21988	H2A histone family member Z
LSM4	202737_s_at	7.33e-07	8.05e-09	6.35554	9.93083	0.946315	LSM4 homolog, U6 small nuclear RNA and mRNA degradation associated
SEC61A1	222385_x_at	7.35e-07	8.07e-09	6.35482	9.92768	1.10553	Sec61 translocon alpha 1 subunit
TRMO	222188_at	7.41e-07	8.16e-09	-6.35236	9.917	-0.385817	tRNA methyltransferase O
LOC100506870///LOC283140	1563800_at	7.5e-07	8.27e-09	-6.34957	9.90491	-0.374125	uncharacterized LOC100506870///uncharacterized LOC283140
ZNF217	203739_at	7.63e-07	8.43e-09	6.34517	9.88582	1.23461	zinc finger protein 217
FGF11	231803_at	7.64e-07	8.46e-09	-6.34449	9.88286	-0.415272	fibroblast growth factor 11
DIO3OS	223757_at	7.7e-07	8.54e-09	-6.34248	9.87413	-0.784078	DIO3 opposite strand/antisense RNA (head to head)
	216179_x_at	7.75e-07	8.6e-09	-6.34083	9.86699	-0.633127
ZNF445	233992_x_at	7.77e-07	8.64e-09	-6.3398	9.86251	-0.386494	zinc finger protein 445
SLC5A1	242773_at	7.8e-07	8.68e-09	-6.33868	9.85765	-0.446853	solute carrier family 5 member 1
METTL4	219698_s_at	7.8e-07	8.7e-09	6.3382	9.85558	0.807479	methyltransferase like 4
	240322_at	7.96e-07	8.9e-09	-6.33322	9.83399	-0.927117
CST9	1554386_at	7.99e-07	8.95e-09	-6.33199	9.82866	-0.376737	cystatin 9
ODF3L1	236245_at	8.04e-07	9.01e-09	-6.33039	9.82173	-0.66839	outer dense fiber of sperm tails 3 like 1
GOLT1B	222552_at	8.06e-07	9.06e-09	6.32926	9.81681	0.874868	golgi transport 1B
RUBCN	212733_at	8.06e-07	9.06e-09	6.3292	9.81657	0.949072	RUN and cysteine rich domain containing beclin 1 interacting protein
FASTK	214114_x_at	8.1e-07	9.13e-09	6.32754	9.80937	0.597356	Fas activated serine/threonine kinase
LARP1B	233764_s_at	8.13e-07	9.17e-09	-6.32658	9.80522	-0.655405	La ribonucleoprotein domain family member 1B
	231596_at	8.17e-07	9.23e-09	-6.32508	9.79869	-0.428152
BCAN	91920_at	8.17e-07	9.25e-09	-6.32459	9.79659	-0.394529	brevican
KCND3	213832_at	0.000866	0.000103	-4.06062	0.900442	-2.06304	potassium voltage-gated channel subfamily D member 3
DCTN2	200932_s_at	8.32e-07	9.45e-09	6.31987	9.77612	0.673572	dynactin subunit 2
SWAP70	209307_at	8.38e-07	9.53e-09	6.31789	9.76755	1.22574	SWAP switching B-cell complex 70kDa subunit
THBS1	235086_at	1.1e-05	2.91e-07	-5.53889	6.48147	-2.06394	thrombospondin 1
OR13C4	1567298_at	8.38e-07	9.57e-09	-6.31712	9.7642	-0.478146	olfactory receptor family 13 subfamily C member 4
FETUB	210521_s_at	0.0162	0.00479	-2.89183	-2.64432	-2.06447	fetuin B
RBP7	238066_at	8.54e-07	9.78e-09	6.31234	9.74354	1.83852	retinol binding protein 7
ATG13	203364_s_at	8.59e-07	9.85e-09	6.31074	9.7366	0.646733	autophagy related 13
LOC101930591///FAM21C	211068_x_at	8.63e-07	9.92e-09	6.30916	9.72976	0.973167	uncharacterized LOC101930591///family with sequence similarity 21 member C
SUB1	214512_s_at	8.64e-07	9.94e-09	6.30854	9.72705	1.04975	SUB1 homolog, transcriptional regulator
SULT1E1	219934_s_at	0.00109	0.000141	-3.97502	0.611112	-2.07068	sulfotransferase family 1E member 1
PPP1R1A	205478_at	0.00175	0.000264	-3.79619	0.0207847	-2.07221	protein phosphatase 1 regulatory inhibitor subunit 1A
TUBA1B	211072_x_at	8.81e-07	1.02e-08	6.30322	9.70405	1.0401	tubulin alpha 1b
EIF4G3	201935_s_at	8.89e-07	1.03e-08	6.30074	9.69332	0.898363	eukaryotic translation initiation factor 4 gamma 3
PAIP2B	221868_at	2.66e-06	4.31e-08	-5.97903	8.31544	-2.07666	poly(A) binding protein interacting protein 2B
KRT81	213711_at	8.89e-07	1.03e-08	-6.30006	9.69035	-0.556642	keratin 81
RMDN2	1553232_at	8.89e-07	1.03e-08	-6.2998	9.68923	-0.575377	regulator of microtubule dynamics 2
CSRNP1	225557_at	8.9e-07	1.04e-08	-6.2992	9.68664	-1.22636	cysteine and serine rich nuclear protein 1
ARSD	225280_x_at	8.96e-07	1.05e-08	-6.29728	9.67834	-1.2705	arylsulfatase D
AVL9	212474_at	8.96e-07	1.05e-08	6.29706	9.67738	1.11222	AVL9 cell migration associated
	1569219_at	9.13e-07	1.07e-08	-6.29259	9.65806	-0.413193
BOLA2B///BOLA2	209836_x_at	9.14e-07	1.07e-08	6.29149	9.6533	1.27447	bolA family member 2B///bolA family member 2
	244537_at	9.14e-07	1.07e-08	-6.29149	9.6533	-0.395275
ACAA1	214274_s_at	9.15e-07	1.08e-08	-6.29085	9.65053	-1.68685	acetyl-CoA acyltransferase 1
HPGD	203913_s_at	0.0596	0.0254	-2.27275	-4.1206	-2.07863	hydroxyprostaglandin dehydrogenase 15-(NAD)
TUBA1B	211058_x_at	9.19e-07	1.08e-08	6.28922	9.64347	1.00754	tubulin alpha 1b
ATP13A1	218052_s_at	9.19e-07	1.09e-08	6.28897	9.6424	0.683057	ATPase 13A1
DLEU2	1556821_x_at	9.22e-07	1.09e-08	6.28765	9.6367	1.53442	deleted in lymphocytic leukemia 2 (non-protein coding)
MCM3	201555_at	9.22e-07	1.09e-08	6.28744	9.63577	1.52269	minichromosome maintenance complex component 3
GGACT	237869_at	9.28e-07	1.1e-08	-6.28573	9.62837	-0.361926	gamma-glutamylamine cyclotransferase
C9orf16	204480_s_at	9.31e-07	1.11e-08	6.28479	9.62434	1.13832	chromosome 9 open reading frame 16
AP4S1	210952_at	9.37e-07	1.12e-08	-6.28285	9.61593	-0.433915	adaptor related protein complex 4 sigma 1 subunit
MPV17	203466_at	9.55e-07	1.14e-08	6.27834	9.59647	0.980275	MPV17, mitochondrial inner membrane protein
	240156_at	9.58e-07	1.15e-08	-6.27689	9.59018	-0.699673
SEC24C	202361_at	9.58e-07	1.15e-08	6.2767	9.58935	0.73096	SEC24 homolog C, COPII coat complex component
PPM1K	226773_at	9.58e-07	1.15e-08	-6.27652	9.58859	-1.67472	protein phosphatase, Mg2+/Mn2+ dependent 1K
CTNNA1	210844_x_at	9.66e-07	1.16e-08	6.27377	9.5767	0.856852	catenin alpha 1
SLC4A4	203908_at	0.00696	0.00161	-3.25197	-1.65068	-2.08155	solute carrier family 4 member 4
RNPC3	229903_x_at	9.66e-07	1.16e-08	6.2734	9.57511	0.960495	RNA binding region (RNP1, RRM) containing 3
LOC101930591///FAM21A///FAM21C	212929_s_at	9.66e-07	1.16e-08	6.27338	9.57504	1.0673	uncharacterized LOC101930591///family with sequence similarity 21 member A///family with sequence similarity 21 member C
SYPL1	201260_s_at	9.71e-07	1.17e-08	6.27204	9.56922	0.90184	synaptophysin like 1
ZNF512	225050_at	9.76e-07	1.18e-08	6.27055	9.5628	0.953875	zinc finger protein 512
KPNA2	201088_at	1.01e-06	1.22e-08	6.26347	9.53225	1.43283	karyopherin subunit alpha 2
KRTAP10-11	1560897_a_at	1.02e-06	1.23e-08	-6.26075	9.52051	-0.439825	keratin associated protein 10-11
LILRA5	215838_at	1.02e-06	1.24e-08	-6.25967	9.51582	-0.411731	leukocyte immunoglobulin like receptor A5
DMXL2	212820_at	1.04e-06	1.26e-08	6.25544	9.49757	1.16115	Dmx like 2
SAMD14	1555819_s_at	1.06e-06	1.29e-08	-6.25106	9.47869	-0.459177	sterile alpha motif domain containing 14
TAOK1	224769_at	1.06e-06	1.29e-08	6.25046	9.4761	0.740108	TAO kinase 1
ATP8B1	226302_at	1.07e-06	1.31e-08	6.24758	9.46364	1.44942	ATPase phospholipid transporting 8B1
SRPK2	203182_s_at	1.07e-06	1.31e-08	6.24689	9.4607	1.024	SRSF protein kinase 2
HPGD	211548_s_at	0.0519	0.0213	-2.34254	-3.96964	-2.08293	hydroxyprostaglandin dehydrogenase 15-(NAD)
MUC5AC	217187_at	1.07e-06	1.32e-08	-6.24575	9.45575	-0.759355	mucin 5AC, oligomeric mucus/gel-forming
	239708_at	1.07e-06	1.32e-08	-6.24558	9.45503	-0.558712
SPG20	236600_at	1.07e-06	1.32e-08	-6.24542	9.45435	-1.23853	spastic paraplegia 20 (Troyer syndrome)
PPP1R35	226434_at	1.08e-06	1.33e-08	6.24356	9.44633	0.958	protein phosphatase 1 regulatory subunit 35
EFHD2	222483_at	1.1e-06	1.35e-08	-6.23989	9.43052	-0.645051	EF-hand domain family member D2
HM13	224615_x_at	1.1e-06	1.36e-08	6.23862	9.42502	0.854005	histocompatibility minor 13
	234144_at	1.1e-06	1.36e-08	-6.23841	9.42413	-0.491687
SLC6A13	207184_at	1.11e-06	1.37e-08	-6.23635	9.41522	-1.11362	solute carrier family 6 member 13
APAF1	204859_s_at	1.11e-06	1.38e-08	6.23593	9.41344	0.98305	apoptotic peptidase activating factor 1
BUB3	201458_s_at	1.11e-06	1.38e-08	6.23559	9.41196	0.975556	BUB3, mitotic checkpoint protein
TMEM106C	201764_at	1.11e-06	1.38e-08	6.23554	9.41174	1.24169	transmembrane protein 106C
	241679_at	1.14e-06	1.43e-08	-6.22786	9.37866	-0.504974
EPRS	200842_s_at	1.14e-06	1.43e-08	6.22774	9.37814	1.05214	glutamyl-prolyl-tRNA synthetase
ARSD	225286_at	1.15e-06	1.44e-08	-6.22554	9.36869	-1.34716	arylsulfatase D
NTRK3	217377_x_at	1.16e-06	1.45e-08	-6.2241	9.36249	-0.419409	neurotrophic receptor tyrosine kinase 3
ACTR3	200996_at	1.16e-06	1.45e-08	6.22409	9.36243	0.821516	ARP3 actin related protein 3 homolog
MAN1C1	218918_at	8.26e-05	4.33e-06	-4.88886	3.90347	-2.08497	mannosidase alpha class 1C member 1
	228740_at	1.18e-06	1.49e-08	-6.21896	9.34032	-0.771561
SPATA32	1553803_at	1.19e-06	1.5e-08	-6.21751	9.33409	-0.439801	spermatogenesis associated 32
RBM3	208319_s_at	1.19e-06	1.5e-08	6.21717	9.33262	1.26507	RNA binding motif (RNP1, RRM) protein 3
WDR66	230193_at	1.19e-06	1.5e-08	-6.21708	9.33225	-0.465921	WD repeat domain 66
WDFY3-AS2	1562953_s_at	1.19e-06	1.51e-08	-6.21592	9.32724	-0.510138	WDFY3 antisense RNA 2
LINC00527	1566926_at	1.19e-06	1.51e-08	-6.21519	9.32409	-0.384961	long intergenic non-protein coding RNA 527
	229904_at	1.19e-06	1.52e-08	-6.21462	9.32164	-0.396041
PRG4	206007_at	0.00443	0.000892	-3.43552	-1.10891	-2.08607	proteoglycan 4
REPIN1	219041_s_at	1.21e-06	1.54e-08	6.21157	9.30854	0.785985	replication initiator 1
MOGAT2	207491_at	1.22e-06	1.55e-08	-6.20914	9.29809	-1.05429	monoacylglycerol O-acyltransferase 2
DSTYK	214663_at	1.22e-06	1.56e-08	6.208	9.29315	1.37016	dual serine/threonine and tyrosine protein kinase
PGA4///PGA3///PGA5	213265_at	1.24e-06	1.58e-08	-6.20514	9.28085	-0.433552	pepsinogen 4, group I (pepsinogen A)///pepsinogen 3, group I (pepsinogen A)///pepsinogen 5, group I (pepsinogen A)
BMP5	205430_at	1.24e-06	1.58e-08	-6.20465	9.27876	-0.795106	bone morphogenetic protein 5
PF4	206390_x_at	1.25e-06	1.6e-08	-6.20268	9.27029	-0.531833	platelet factor 4
RASL10A	206850_at	1.25e-06	1.61e-08	-6.20121	9.26397	-0.576514	RAS like family 10 member A
METTL2A///METTL2B	225253_s_at	1.26e-06	1.63e-08	6.19879	9.25356	1.02135	methyltransferase like 2A///methyltransferase like 2B
SAE1	1555618_s_at	1.26e-06	1.63e-08	6.19857	9.25259	1.21244	SUMO1 activating enzyme subunit 1
DRP2	207648_at	1.26e-06	1.63e-08	-6.19819	9.25098	-0.57988	dystrophin related protein 2
SAMD14	1559996_s_at	1.26e-06	1.63e-08	-6.19794	9.24992	-0.300205	sterile alpha motif domain containing 14
ARSD	230131_x_at	1.26e-06	1.64e-08	-6.19725	9.24694	-1.1969	arylsulfatase D
TMEM174	240114_s_at	1.26e-06	1.64e-08	-6.19718	9.24664	-0.506338	transmembrane protein 174
ARX	231020_at	1.27e-06	1.65e-08	-6.1959	9.24111	-0.45107	aristaless related homeobox
MCM6	201930_at	1.28e-06	1.66e-08	6.19393	9.23264	1.77885	minichromosome maintenance complex component 6
DNAJC13	212467_at	1.28e-06	1.66e-08	6.1938	9.23211	0.750163	DnaJ heat shock protein family (Hsp40) member C13
PLIN4	228409_at	1.29e-06	1.68e-08	-6.1917	9.22305	-1.04529	perilipin 4
TSIX	231592_at	1.31e-06	1.7e-08	-6.1885	9.20932	-1.40444	TSIX transcript, XIST antisense RNA
BUB3	201456_s_at	1.32e-06	1.72e-08	6.18606	9.19885	0.981362	BUB3, mitotic checkpoint protein
BMS1P20	226802_s_at	1.32e-06	1.72e-08	6.18567	9.19717	1.07362	BMS1, ribosome biogenesis factor pseudogene 20
ZZEF1	207190_at	1.33e-06	1.75e-08	-6.18263	9.18412	-0.515049	zinc finger ZZ-type and EF-hand domain containing 1
SLITRK6	232176_at	1.33e-06	1.75e-08	-6.1825	9.18357	-0.494191	SLIT and NTRK like family member 6
DMD	208086_s_at	1.33e-06	1.75e-08	-6.18247	9.18343	-1.2117	dystrophin
RBP1	203423_at	0.00294	0.000522	-3.59726	-0.612702	-2.09616	retinol binding protein 1
ADH1C	206262_at	0.0193	0.00603	-2.81184	-2.85199	-2.10275	alcohol dehydrogenase 1C (class I), gamma polypeptide
GNA14	220108_at	1.35e-06	1.79e-08	-6.17781	9.16343	-1.33477	G protein subunit alpha 14
PDIA6	207668_x_at	1.35e-06	1.79e-08	6.17774	9.16309	0.932634	protein disulfide isomerase family A member 6
PPARGC1A	1569141_a_at	1.35e-06	1.79e-08	-6.17767	9.16278	-0.566878	PPARG coactivator 1 alpha
LSM4	202736_s_at	1.36e-06	1.8e-08	6.17633	9.15706	1.02641	LSM4 homolog, U6 small nuclear RNA and mRNA degradation associated
HHIP	1556037_s_at	1.37e-06	1.81e-08	-6.17466	9.14988	-0.809247	hedgehog interacting protein
DCTN4	222488_s_at	1.37e-06	1.82e-08	6.17361	9.14538	0.743846	dynactin subunit 4
ZFP62	227796_at	1.37e-06	1.82e-08	6.17331	9.14408	1.18718	ZFP62 zinc finger protein
RHO	206454_s_at	1.37e-06	1.83e-08	-6.17257	9.1409	-0.453828	rhodopsin
WDR37	1554869_at	1.37e-06	1.83e-08	-6.17255	9.14082	-0.416449	WD repeat domain 37
PLG	230931_at	0.000304	2.52e-05	-4.43988	2.23172	-2.1107	plasminogen
RNF213	230000_at	1.38e-06	1.84e-08	6.17062	9.13254	1.66337	ring finger protein 213
ADD2	206807_s_at	1.4e-06	1.88e-08	-6.16636	9.11427	-0.550054	adducin 2
TFF2	214476_at	1.42e-06	1.9e-08	-6.16382	9.10335	-0.988917	trefoil factor 2
EPB41L4B	223427_s_at	1.42e-06	1.9e-08	-6.16363	9.10254	-1.98152	erythrocyte membrane protein band 4.1 like 4B
CSTB	201201_at	1.42e-06	1.91e-08	6.16288	9.09932	1.09036	cystatin B
SKI	213755_s_at	1.42e-06	1.91e-08	-6.1625	9.09768	-0.354171	SKI proto-oncogene
FLAD1	212541_at	1.43e-06	1.93e-08	6.16046	9.08894	0.917066	flavin adenine dinucleotide synthetase 1
LOC283674	1566839_at	1.43e-06	1.93e-08	-6.15993	9.08666	-0.477237	uncharacterized LOC283674
CBX4	227558_at	1.43e-06	1.94e-08	6.15957	9.08513	1.43375	chromobox 4
GON4L	218873_at	1.43e-06	1.94e-08	6.15901	9.08273	0.722631	gon-4 like
C1QTNF1	220975_s_at	1.46e-06	1.98e-08	-6.15498	9.06543	-1.04072	C1q and tumor necrosis factor related protein 1
ALMS1	214220_s_at	1.46e-06	1.99e-08	6.1541	9.06165	1.0385	ALMS1, centrosome and basal body associated protein
VPS13C	220517_at	1.48e-06	2.02e-08	-6.1507	9.0471	-0.33363	vacuolar protein sorting 13 homolog C
SOX1	208533_at	1.48e-06	2.02e-08	-6.15026	9.04519	-0.391898	SRY-box 1
COG5	203629_s_at	1.5e-06	2.04e-08	6.1481	9.03596	1.01235	component of oligomeric golgi complex 5
ATP6AP1	207809_s_at	1.5e-06	2.05e-08	6.14675	9.03018	0.920398	ATPase H+ transporting accessory protein 1
PRSS53	214226_at	1.5e-06	2.06e-08	-6.14618	9.02772	-0.752674	protease, serine 53
MCRS1	202556_s_at	1.5e-06	2.06e-08	6.14605	9.02718	0.678544	microspherule protein 1
DYNC1H1	211928_at	1.5e-06	2.06e-08	6.14568	9.02557	0.855004	dynein cytoplasmic 1 heavy chain 1
HMGCS2	240110_at	2.73e-06	4.47e-08	-5.97069	8.2801	-2.11197	3-hydroxy-3-methylglutaryl-CoA synthase 2
NCOR2	208888_s_at	1.52e-06	2.09e-08	-6.14238	9.01146	-0.397103	nuclear receptor corepressor 2
ZNF503-AS1	232684_at	1.52e-06	2.09e-08	-6.14235	9.01132	-0.36717	ZNF503 antisense RNA 1
CKAP2	218252_at	1.53e-06	2.11e-08	6.14064	9.00399	1.51835	cytoskeleton associated protein 2
KRT76	207878_at	1.53e-06	2.11e-08	-6.13995	9.00101	-0.518923	keratin 76
ACTR3	213101_s_at	1.57e-06	2.17e-08	6.13418	8.9763	0.779052	ARP3 actin related protein 3 homolog
TMCO1	208716_s_at	1.58e-06	2.19e-08	6.13223	8.96795	0.916382	transmembrane and coiled-coil domains 1
CD6	1566099_at	1.58e-06	2.19e-08	-6.13199	8.96695	-0.417863	CD6 molecule
RCBTB1	237417_at	1.58e-06	2.2e-08	-6.13139	8.96438	-0.331397	RCC1 and BTB domain containing protein 1
RAD1	204461_x_at	1.6e-06	2.22e-08	6.12896	8.95398	1.00558	RAD1 checkpoint DNA exonuclease
HBB	217232_x_at	4.3e-06	8.48e-08	-5.82476	7.66545	-2.11499	hemoglobin subunit beta
ARHGAP33	233885_at	1.62e-06	2.25e-08	-6.12575	8.94025	-0.431231	Rho GTPase activating protein 33
SPATA16	223876_at	1.62e-06	2.26e-08	-6.1254	8.93874	-0.412523	spermatogenesis associated 16
SPRR1A	214549_x_at	1.62e-06	2.26e-08	-6.12496	8.93684	-0.452798	small proline rich protein 1A
	239030_at	1.63e-06	2.28e-08	-6.12284	8.92777	-0.364342
	237683_s_at	1.63e-06	2.29e-08	-6.12244	8.92608	-0.467285
	243340_at	1.64e-06	2.3e-08	-6.12096	8.91976	-0.456402
C7	202992_at	0.0239	0.00793	-2.71474	-3.09752	-2.11507	complement component 7
FGFR1	207937_x_at	1.67e-06	2.35e-08	-6.11659	8.90105	-0.397215	fibroblast growth factor receptor 1
C15orf41	224486_s_at	1.67e-06	2.35e-08	6.11582	8.89776	1.04313	chromosome 15 open reading frame 41
NVL	207877_s_at	1.68e-06	2.36e-08	6.11509	8.89462	0.883226	nuclear VCP-like
SHBG	215689_s_at	1.68e-06	2.36e-08	-6.11477	8.89327	-1.98653	sex hormone binding globulin
CAPNS1	200001_at	1.68e-06	2.37e-08	6.11473	8.8931	0.693372	calpain small subunit 1
ABI1	209027_s_at	1.68e-06	2.38e-08	6.11337	8.88729	0.919255	abl interactor 1
TMEM132E	243708_at	1.68e-06	2.38e-08	-6.11302	8.88578	-0.492906	transmembrane protein 132E
DDOST	208675_s_at	1.69e-06	2.39e-08	6.11233	8.88283	0.933638	dolichyl-diphosphooligosaccharide--protein glycosyltransferase non-catalytic subunit
LOC101927478	240648_at	1.71e-06	2.43e-08	-6.10902	8.86868	-0.485891	uncharacterized LOC101927478
PDIA6	216640_s_at	1.71e-06	2.43e-08	6.10862	8.86697	1.01582	protein disulfide isomerase family A member 6
	237308_at	1.72e-06	2.44e-08	-6.10751	8.86222	-0.431681
CASC11	1561232_at	1.72e-06	2.45e-08	-6.10664	8.85851	-0.295691	cancer susceptibility candidate 11 (non-protein coding)
	241773_at	1.75e-06	2.5e-08	-6.10269	8.84162	-0.303641
ACADSB	205355_at	1.75e-06	2.51e-08	-6.10164	8.83713	-1.85091	acyl-CoA dehydrogenase, short/branched chain
CAMK4	229029_at	1.75e-06	2.51e-08	-6.10141	8.83615	-0.764784	calcium/calmodulin dependent protein kinase IV
ADRA1A	211491_at	1.75e-06	2.51e-08	-6.10109	8.83477	-0.645128	adrenoceptor alpha 1A
NR2C2	225477_s_at	1.76e-06	2.52e-08	6.10051	8.83229	0.876282	nuclear receptor subfamily 2 group C member 2
GRPEL2	226881_at	1.76e-06	2.53e-08	6.09985	8.8295	0.873788	GrpE like 2, mitochondrial
CLEC16A	212786_at	1.77e-06	2.54e-08	6.09882	8.82507	0.756245	C-type lectin domain family 16 member A
TSNAX	203983_at	1.79e-06	2.57e-08	6.09586	8.81245	0.864451	translin associated factor X
RABIF	204477_at	1.79e-06	2.57e-08	6.09562	8.8114	1.08579	RAB interacting factor
ACVR1C	1563182_at	1.79e-06	2.59e-08	-6.0945	8.80664	-0.921625	activin A receptor type 1C
ATF5	230938_x_at	1.8e-06	2.6e-08	-6.09377	8.80352	-0.541527	activating transcription factor 5
GPR83	222953_at	1.81e-06	2.61e-08	-6.09241	8.79772	-0.430433	G protein-coupled receptor 83
WHSC1	209053_s_at	1.82e-06	2.64e-08	6.08991	8.78705	1.36906	Wolf-Hirschhorn syndrome candidate 1
PKP1	205724_at	1.82e-06	2.64e-08	-6.08983	8.78669	-0.473621	plakophilin 1
	239959_x_at	1.83e-06	2.66e-08	-6.08815	8.7795	-0.44001
NUTM2B///NUTM2A	235332_at	1.84e-06	2.68e-08	-6.087	8.7746	-0.41516	NUT family member 2B///NUT family member 2A
	1570430_at	1.84e-06	2.69e-08	-6.08586	8.76974	-0.487543
	243596_at	1.84e-06	2.69e-08	-6.08585	8.7697	-0.417059
PIK3R4	212740_at	1.85e-06	2.7e-08	-6.08523	8.76703	-0.831097	phosphoinositide-3-kinase regulatory subunit 4
HAND2-AS1	219791_s_at	1.86e-06	2.73e-08	-6.08267	8.75611	-0.986007	HAND2 antisense RNA 1 (head to head)
PRKCA-AS1	1555940_a_at	1.86e-06	2.73e-08	-6.08265	8.75604	-0.334298	PRKCA antisense RNA 1
ACVR1C	1552519_at	1.89e-06	2.76e-08	-6.07983	8.74401	-1.68672	activin A receptor type 1C
HNRNPR	208766_s_at	1.9e-06	2.78e-08	6.0783	8.73748	0.71667	heterogeneous nuclear ribonucleoprotein R
BAX	208478_s_at	1.9e-06	2.79e-08	6.07773	8.73504	1.04199	BCL2 associated X, apoptosis regulator
RECQL	210568_s_at	1.9e-06	2.8e-08	6.07689	8.73146	0.935652	RecQ like helicase
SP3	227537_s_at	1.92e-06	2.82e-08	-6.07494	8.72315	-0.410679	Sp3 transcription factor
MYLK3	1562411_at	1.92e-06	2.84e-08	-6.07373	8.71797	-0.412266	myosin light chain kinase 3
PPBP	214146_s_at	1.93e-06	2.85e-08	-6.07298	8.71478	-0.825431	pro-platelet basic protein
MSL1	212708_at	1.95e-06	2.89e-08	6.06986	8.7015	0.871416	male specific lethal 1 homolog
CYP4A11	211231_x_at	2.04e-05	6.7e-07	-5.34248	5.68478	-2.11682	cytochrome P450 family 4 subfamily A member 11
CYP39A1	1553977_a_at	0.000128	7.73e-06	-4.74354	3.35179	-2.12601	cytochrome P450 family 39 subfamily A member 1
PEA15	200787_s_at	1.98e-06	2.94e-08	6.06596	8.68484	1.25458	phosphoprotein enriched in astrocytes 15
CLRN1-AS1	1560432_at	1.98e-06	2.94e-08	-6.06549	8.68286	-0.424984	CLRN1 antisense RNA 1
CWC27	1555495_a_at	1.98e-06	2.95e-08	6.06485	8.68013	0.922525	CWC27 spliceosome associated protein homolog
KMT2D	227527_at	1.98e-06	2.95e-08	6.06483	8.68005	0.945446	lysine methyltransferase 2D
MAGI2-AS3	235267_at	1.99e-06	2.97e-08	-6.06355	8.67457	-1.07803	MAGI2 antisense RNA 3
IGFBP3	212143_s_at	5.17e-06	1.09e-07	-5.76755	7.42628	-2.13779	insulin like growth factor binding protein 3
SNCA	204467_s_at	2.01e-06	3e-08	-6.06111	8.66417	-0.462936	synuclein alpha
ETFDH	33494_at	2.01e-06	3.01e-08	-6.06016	8.66016	-1.71451	electron transfer flavoprotein dehydrogenase
DSEL	232825_s_at	2.02e-06	3.03e-08	-6.05866	8.65376	-0.4851	dermatan sulfate epimerase-like
FOSL1	204420_at	2.02e-06	3.04e-08	-6.05853	8.65318	-0.675504	FOS like 1, AP-1 transcription factor subunit
FOLH1	217483_at	2.05e-06	3.08e-08	-6.05524	8.63918	-0.597292	folate hydrolase (prostate-specific membrane antigen) 1
MFSD5	212861_at	2.05e-06	3.08e-08	6.05511	8.63864	0.840401	major facilitator superfamily domain containing 5
BLZF1	203840_at	2.05e-06	3.09e-08	6.05452	8.6361	0.955172	basic leucine zipper nuclear factor 1
ERBB4	233498_at	2.05e-06	3.1e-08	-6.05401	8.63396	-0.429265	erb-b2 receptor tyrosine kinase 4
FASTK	210975_x_at	2.07e-06	3.12e-08	6.05227	8.62652	0.571481	Fas activated serine/threonine kinase
LNPEP	231866_at	2.07e-06	3.13e-08	6.05148	8.62316	1.3038	leucyl and cystinyl aminopeptidase
CACNG8	231355_at	2.1e-06	3.17e-08	-6.04845	8.61027	-0.460229	calcium voltage-gated channel auxiliary subunit gamma 8
KRTAP1-5	233533_at	2.1e-06	3.18e-08	-6.04826	8.60944	-0.408105	keratin associated protein 1-5
	237996_at	2.11e-06	3.19e-08	-6.04697	8.60398	-0.433404
LHX2	206140_at	2.12e-06	3.21e-08	-6.04563	8.59826	-1.49491	LIM homeobox 2
	1562787_at	2.12e-06	3.22e-08	-6.04508	8.59593	-0.396265
CA6	206873_at	2.16e-06	3.29e-08	-6.04053	8.57656	-0.441738	carbonic anhydrase 6
FABP7	205030_at	2.17e-06	3.31e-08	-6.03924	8.57108	-0.336923	fatty acid binding protein 7
E2F3	203693_s_at	2.17e-06	3.31e-08	6.03906	8.57028	1.53692	E2F transcription factor 3
	216795_at	2.17e-06	3.32e-08	-6.03842	8.56759	-0.373265
ACTR2	200728_at	2.19e-06	3.34e-08	6.03662	8.55993	0.731348	ARP2 actin related protein 2 homolog
ARPC2	208679_s_at	2.2e-06	3.37e-08	6.03519	8.55382	0.84867	actin related protein 2/3 complex subunit 2
STRN	215287_at	2.21e-06	3.39e-08	6.03383	8.54807	0.876922	striatin
DNMT1	201697_s_at	2.21e-06	3.4e-08	6.03311	8.54498	1.4384	DNA (cytosine-5-)-methyltransferase 1
TPPP2	231140_at	2.21e-06	3.4e-08	-6.0331	8.54495	-1.35266	tubulin polymerization promoting protein family member 2
ACYP1	205260_s_at	2.21e-06	3.4e-08	6.03301	8.54456	1.13381	acylphosphatase 1
DNM1L	203105_s_at	2.21e-06	3.4e-08	6.03293	8.54424	0.996186	dynamin 1 like
GOLPH3L	218361_at	2.21e-06	3.4e-08	6.03274	8.54342	1.21924	golgi phosphoprotein 3 like
ATP6V1C2	1553989_a_at	2.24e-06	3.46e-08	-6.02899	8.52747	-0.381792	ATPase H+ transporting V1 subunit C2
	1561449_at	2.25e-06	3.47e-08	-6.02831	8.52459	-0.376847
HBBP1	216063_at	2.25e-06	3.47e-08	-6.02801	8.52331	-0.409936	hemoglobin subunit beta pseudogene 1
TAOK1	224778_s_at	2.26e-06	3.5e-08	6.02646	8.51674	0.70128	TAO kinase 1
EIF2AK3	241463_at	2.26e-06	3.5e-08	-6.02614	8.51534	-0.348832	eukaryotic translation initiation factor 2 alpha kinase 3
WWC2	237656_at	2.32e-06	3.61e-08	-6.01939	8.48668	-0.402849	WW and C2 domain containing 2
TUBA1B	212639_x_at	2.33e-06	3.62e-08	6.0188	8.48416	1.01445	tubulin alpha 1b
CYP3A43	211441_x_at	4.82e-07	4.7e-09	-6.47436	10.4484	-2.14086	cytochrome P450 family 3 subfamily A member 43
	1563340_at	2.37e-06	3.7e-08	-6.01407	8.46406	-0.572062
LGSN	220393_at	0.000138	8.51e-06	-4.71919	3.2603	-2.14632	lengsin, lens protein with glutamine synthetase domain
BSG	208677_s_at	2.43e-06	3.8e-08	6.00799	8.43824	1.11152	basigin (Ok blood group)
IFNLR1	1555499_a_at	2.43e-06	3.8e-08	-6.00781	8.43747	-0.403886	interferon lambda receptor 1
GBAP1	210589_s_at	2.43e-06	3.8e-08	6.00748	8.43611	1.2646	glucosylceramidase beta pseudogene 1
PIP	206509_at	2.43e-06	3.81e-08	-6.00741	8.43577	-0.403602	prolactin induced protein
KCTD7///RABGEF1	213474_at	2.44e-06	3.82e-08	6.00633	8.43118	0.699304	potassium channel tetramerization domain containing 7///RAB guanine nucleotide exchange factor 1
FCN2	208439_s_at	2.44e-06	3.83e-08	-6.00607	8.4301	-0.463609	ficolin 2
CCDC66	228122_at	2.47e-06	3.89e-08	6.00217	8.41353	0.693142	coiled-coil domain containing 66
CXCL14	237038_at	2.47e-06	3.9e-08	-6.00195	8.41261	-0.341797	C-X-C motif chemokine ligand 14
2024-09-08	208999_at	2.47e-06	3.9e-08	6.00183	8.41209	1.26457	septin 8
LOC643623	1569647_at	2.47e-06	3.9e-08	-6.00161	8.41119	-0.432515	uncharacterized LOC643623
HYAL4	220249_at	2.48e-06	3.91e-08	-6.001	8.40859	-0.394476	hyaluronoglucosaminidase 4
UXS1	225583_at	2.49e-06	3.95e-08	5.99916	8.40075	1.29928	UDP-glucuronate decarboxylase 1
RFX2	208031_s_at	2.5e-06	3.96e-08	-5.99851	8.39802	-0.49645	regulatory factor X2
	234328_at	2.5e-06	3.97e-08	-5.99803	8.396	-0.414693
SDF2L1	218681_s_at	2.5e-06	3.97e-08	5.99757	8.39402	1.18326	stromal cell derived factor 2 like 1
RFX5	202964_s_at	2.5e-06	3.98e-08	5.99742	8.39341	0.749117	regulatory factor X5
PEA15	200788_s_at	2.5e-06	3.98e-08	5.99727	8.39274	1.10654	phosphoprotein enriched in astrocytes 15
PDCL3P4///PDCL3	219043_s_at	2.51e-06	3.99e-08	5.99656	8.38974	0.806902	phosducin-like 3 pseudogene 4///phosducin like 3
FYCO1	1555523_a_at	2.51e-06	4e-08	-5.99593	8.38707	-0.353316	FYVE and coiled-coil domain containing 1
TEX26	243884_at	2.51e-06	4.01e-08	-5.99572	8.38618	-0.362422	testis expressed 26
CANX	238034_at	2.51e-06	4.01e-08	5.99549	8.38521	1.07465	calnexin
PIGC	202846_s_at	2.51e-06	4.02e-08	5.99504	8.38331	1.10226	phosphatidylinositol glycan anchor biosynthesis class C
RUFY1	218243_at	2.53e-06	4.06e-08	5.99299	8.37458	0.815946	RUN and FYVE domain containing 1
MAST3	213045_at	2.56e-06	4.1e-08	5.99052	8.36411	0.86385	microtubule associated serine/threonine kinase 3
	1563828_at	2.57e-06	4.12e-08	-5.9894	8.35936	-0.345826
LOC728868	1559586_at	2.57e-06	4.13e-08	-5.98865	8.35618	-0.459552	uncharacterized LOC728868
SLC39A13	1552295_a_at	2.58e-06	4.16e-08	5.98737	8.35075	0.591894	solute carrier family 39 member 13
LINC01142	1557682_a_at	2.59e-06	4.17e-08	-5.98677	8.34823	-0.432956	long intergenic non-protein coding RNA 1142
ERMP1	222603_at	2.59e-06	4.17e-08	5.98657	8.34736	1.36741	endoplasmic reticulum metallopeptidase 1
PGS1	219394_at	2.59e-06	4.18e-08	5.98608	8.34531	0.620914	phosphatidylglycerophosphate synthase 1
STT3A	202223_at	2.59e-06	4.19e-08	5.98534	8.34216	1.11325	STT3A, catalytic subunit of the oligosaccharyltransferase complex
MAPKAPK5-AS1	64432_at	2.59e-06	4.2e-08	5.98509	8.34112	1.10854	MAPKAPK5 antisense RNA 1
PURG	235634_at	2.63e-06	4.26e-08	-5.98178	8.32709	-0.488977	purine rich element binding protein G
CYP3A43	211440_x_at	3.71e-08	1.95e-10	-7.16494	13.5172	-2.15322	cytochrome P450 family 3 subfamily A member 43
LINC00202-2	237236_x_at	2.66e-06	4.31e-08	-5.979	8.3153	-0.453546	long intergenic non-protein coding RNA 202-2
HBB	211696_x_at	6.69e-06	1.51e-07	-5.69205	7.11235	-2.15657	hemoglobin subunit beta
NUDT3	212608_s_at	2.69e-06	4.37e-08	5.97596	8.30241	0.955217	nudix hydrolase 3
CAPRIN2	1555608_at	2.7e-06	4.4e-08	-5.97457	8.29654	-0.46797	caprin family member 2
PDX1	210937_s_at	2.72e-06	4.44e-08	-5.97264	8.28837	-0.440534	pancreatic and duodenal homeobox 1
ATOH8	228890_at	2.73e-06	4.47e-08	-5.97115	8.28206	-1.51904	atonal bHLH transcription factor 8
METTL26	227380_x_at	2.73e-06	4.47e-08	-5.97106	8.28165	-0.325746	methyltransferase like 26
WDR72	227174_at	0.0199	0.00625	-2.79944	-2.88376	-2.16052	WD repeat domain 72
MIR6866///CASC3	207842_s_at	2.77e-06	4.54e-08	5.96714	8.26507	0.815397	microRNA 6866///cancer susceptibility candidate 3
RNF44	203286_at	2.77e-06	4.55e-08	5.96697	8.26436	0.906232	ring finger protein 44
TMEM9	222988_s_at	2.8e-06	4.6e-08	5.96458	8.25421	1.05712	transmembrane protein 9
TROVE2	212852_s_at	2.81e-06	4.62e-08	5.96341	8.24929	0.76146	TROVE domain family member 2
TMEM206	222752_s_at	2.82e-06	4.64e-08	5.96245	8.24523	1.06218	transmembrane protein 206
ACTR2	200729_s_at	2.82e-06	4.65e-08	5.96187	8.24276	0.764772	ARP2 actin related protein 2 homolog
EHD4	229074_at	2.84e-06	4.69e-08	5.96014	8.23546	1.16749	EH domain containing 4
PAX3	207679_at	2.84e-06	4.69e-08	-5.9599	8.23443	-0.433497	paired box 3
STK38	216451_at	2.86e-06	4.72e-08	-5.95838	8.22797	-0.449958	serine/threonine kinase 38
ZMAT3	228315_at	2.86e-06	4.74e-08	5.95776	8.22536	1.17227	zinc finger matrin-type 3
CARD19	1562559_at	2.86e-06	4.74e-08	-5.95775	8.22533	-0.353361	caspase recruitment domain family member 19
	234246_at	2.86e-06	4.74e-08	-5.95756	8.22454	-0.466044
	1570295_at	2.87e-06	4.77e-08	-5.95598	8.21782	-0.420874
ZNF226	233461_x_at	2.87e-06	4.78e-08	5.95585	8.21729	1.10569	zinc finger protein 226
LINC01018	1559033_at	0.00226	0.00037	-3.69893	-0.292067	-2.16138	long intergenic non-protein coding RNA 1018
DNAJC10	225174_at	2.89e-06	4.82e-08	5.95398	8.20936	1.11373	DnaJ heat shock protein family (Hsp40) member C10
	1570215_at	2.89e-06	4.82e-08	-5.95367	8.20807	-0.32836
C6orf163	233787_at	2.89e-06	4.83e-08	-5.95319	8.20604	-0.426164	chromosome 6 open reading frame 163
HNRNPA3///HNRNPA3P1	211931_s_at	2.89e-06	4.84e-08	5.95295	8.20501	0.933216	heterogeneous nuclear ribonucleoprotein A3///heterogeneous nuclear ribonucleoprotein A3 pseudogene 1
DSCAM	211484_s_at	2.89e-06	4.84e-08	-5.9529	8.20483	-0.428858	DS cell adhesion molecule
CCT6A	201326_at	2.89e-06	4.85e-08	5.95245	8.20291	1.00939	chaperonin containing TCP1 subunit 6A
CPSF2	233208_x_at	2.94e-06	4.92e-08	5.949	8.18834	0.899032	cleavage and polyadenylation specific factor 2
TPP1	200743_s_at	2.94e-06	4.94e-08	5.94831	8.1854	0.807305	tripeptidyl peptidase 1
RNF219	237686_at	2.95e-06	4.96e-08	-5.94745	8.18178	-0.40087	ring finger protein 219
	1570055_at	2.95e-06	4.97e-08	-5.94697	8.17973	-0.412148
GMFB	202543_s_at	2.95e-06	4.97e-08	5.9469	8.17946	1.21564	glia maturation factor beta
STAB1	1555320_a_at	2.96e-06	4.99e-08	-5.94573	8.17449	-0.347718	stabilin 1
PLOD3	202185_at	2.98e-06	5.03e-08	5.94401	8.16724	1.01574	procollagen-lysine,2-oxoglutarate 5-dioxygenase 3
CCT6A	201327_s_at	3e-06	5.08e-08	5.94171	8.15752	1.01286	chaperonin containing TCP1 subunit 6A
TGDS	208249_s_at	3e-06	5.08e-08	-5.94167	8.15734	-1.03035	TDP-glucose 4,6-dehydratase
ZFR	201857_at	3e-06	5.08e-08	5.94165	8.15725	0.587262	zinc finger RNA binding protein
NFATC4	205897_at	3e-06	5.09e-08	-5.94133	8.15589	-0.531848	nuclear factor of activated T-cells 4
GADD45B	209304_x_at	3e-06	5.1e-08	-5.94113	8.15505	-1.67762	growth arrest and DNA damage inducible beta
ZNF101	1552633_at	3e-06	5.1e-08	5.94095	8.15428	0.542434	zinc finger protein 101
	243191_at	3.02e-06	5.13e-08	-5.93952	8.14824	-0.348433
	236934_at	3.03e-06	5.16e-08	-5.93851	8.144	-0.426017
PI4KB	206138_s_at	3.03e-06	5.16e-08	5.9382	8.14268	0.768708	phosphatidylinositol 4-kinase beta
HBD	206834_at	3.03e-06	5.17e-08	-5.93793	8.14153	-0.708078	hemoglobin subunit delta
JKAMP	223215_s_at	3.04e-06	5.19e-08	5.93696	8.13744	0.86799	JNK1/MAPK8-associated membrane protein
KIF3A	213623_at	3.04e-06	5.19e-08	5.93695	8.13739	1.04747	kinesin family member 3A
STX6	212799_at	3.05e-06	5.23e-08	5.93525	8.1302	1.08342	syntaxin 6
RAX	208242_at	3.06e-06	5.25e-08	-5.93454	8.12722	-0.495828	retina and anterior neural fold homeobox
PODXL	201578_at	3.08e-06	5.28e-08	5.93296	8.12055	1.80633	podocalyxin like
	233256_at	3.08e-06	5.29e-08	-5.93256	8.11884	-0.40372
TUBA1B	201090_x_at	3.1e-06	5.32e-08	5.93117	8.11299	1.00673	tubulin alpha 1b
CEND1	219591_at	3.1e-06	5.33e-08	-5.93089	8.11182	-0.409167	cell cycle exit and neuronal differentiation 1
LY6E	202145_at	1.79e-05	5.58e-07	-5.38577	5.85916	-2.16255	lymphocyte antigen 6 complex, locus E
SORL1	230707_at	3.1e-06	5.35e-08	-5.92999	8.10799	-1.62891	sortilin related receptor 1
PPP1R3C	240187_at	3.13e-06	5.4e-08	-5.92782	8.09883	-0.720117	protein phosphatase 1 regulatory subunit 3C
CHURC1-FNTB///FNTB	225851_at	3.14e-06	5.44e-08	5.92646	8.09312	0.651711	CHURC1-FNTB readthrough///farnesyltransferase, CAAX box, beta
	1565928_at	3.17e-06	5.48e-08	-5.92475	8.08591	-0.423043
SLC39A6	202088_at	3.17e-06	5.49e-08	5.92399	8.08269	1.13184	solute carrier family 39 member 6
	224547_at	3.17e-06	5.5e-08	-5.9238	8.08189	-0.482113
AP3B1	203141_s_at	3.18e-06	5.52e-08	5.92276	8.07751	0.733584	adaptor related protein complex 3 beta 1 subunit
SMC4	201663_s_at	3.19e-06	5.55e-08	5.92167	8.07287	1.48103	structural maintenance of chromosomes 4
SSR2	200652_at	3.19e-06	5.55e-08	5.92155	8.07237	1.13203	signal sequence receptor subunit 2
ATP8B1	214594_x_at	3.2e-06	5.57e-08	5.92105	8.07027	0.985504	ATPase phospholipid transporting 8B1
ANGPTL1	231773_at	3.28e-08	1.71e-10	-7.19345	13.6458	-2.16376	angiopoietin like 1
FBXL14	1553682_at	3.22e-06	5.62e-08	-5.919	8.06162	-0.559248	F-box and leucine rich repeat protein 14
LOC284798	1561978_at	3.22e-06	5.62e-08	-5.91892	8.06131	-0.358025	uncharacterized LOC284798
ARSD	223695_s_at	3.22e-06	5.62e-08	-5.91868	8.06029	-1.3917	arylsulfatase D
	236901_at	3.22e-06	5.66e-08	-5.91708	8.05351	-1.04357
INPP5J	213651_at	3.22e-06	5.67e-08	-5.91702	8.05326	-0.449952	inositol polyphosphate-5-phosphatase J
	216656_at	3.22e-06	5.67e-08	-5.91701	8.05322	-0.444998
MZT1	225578_at	3.22e-06	5.67e-08	5.917	8.05318	1.12525	mitotic spindle organizing protein 1
	217357_at	3.22e-06	5.67e-08	-5.9169	8.05278	-0.420468
ATP6V0D1	212041_at	3.26e-06	5.73e-08	5.91429	8.04177	0.754317	ATPase H+ transporting V0 subunit d1
NUSAP1	219978_s_at	3.27e-06	5.76e-08	5.91308	8.03666	1.92168	nucleolar and spindle associated protein 1
LOC100506797	241234_at	3.28e-06	5.78e-08	-5.91237	8.03365	-0.971348	uncharacterized LOC100506797
POU2F1	227254_at	3.29e-06	5.8e-08	5.91169	8.03079	0.6356	POU class 2 homeobox 1
CHD8	212571_at	3.29e-06	5.82e-08	5.91107	8.02817	0.657998	chromodomain helicase DNA binding protein 8
SLC39A13	225277_at	3.3e-06	5.85e-08	5.90982	8.02291	0.54356	solute carrier family 39 member 13
LTB	1559754_at	3.3e-06	5.85e-08	-5.90979	8.02279	-0.483198	lymphotoxin beta
SF3B4	209044_x_at	3.3e-06	5.86e-08	5.90939	8.02112	1.20838	splicing factor 3b subunit 4
	1566702_at	3.3e-06	5.86e-08	-5.90928	8.02066	-0.330645
CAPRIN1	200723_s_at	3.31e-06	5.88e-08	5.9085	8.01736	0.943399	cell cycle associated protein 1
USP14	201672_s_at	3.32e-06	5.91e-08	5.90743	8.01284	0.851814	ubiquitin specific peptidase 14
MEGF10	1555343_at	3.32e-06	5.91e-08	-5.90728	8.01218	-0.546856	multiple EGF like domains 10
ADCY5	228182_at	3.32e-06	5.93e-08	-5.90679	8.01016	-0.5468	adenylate cyclase 5
FIBP	202041_s_at	3.32e-06	5.93e-08	5.90678	8.01008	0.720639	FGF1 intracellular binding protein
RSRC1	219507_at	3.33e-06	5.95e-08	5.90602	8.00691	0.854476	arginine and serine rich coiled-coil 1
KMO	205306_x_at	0.000416	3.82e-05	-4.3296	1.83656	-2.16816	kynurenine 3-monooxygenase (kynurenine 3-hydroxylase)
B3GAT1	219521_at	3.34e-06	5.98e-08	-5.90487	8.00206	-1.02155	beta-1,3-glucuronyltransferase 1
SRPK2	203181_x_at	3.34e-06	5.98e-08	5.90486	8.002	0.68646	SRSF protein kinase 2
CACHD1	234888_at	3.35e-06	6e-08	-5.90402	7.99844	-0.446387	cache domain containing 1
	1563404_at	3.38e-06	6.06e-08	-5.90175	7.9889	-0.450818
	1563224_at	3.38e-06	6.07e-08	-5.90143	7.98755	-0.452585
SLC1A2	217055_x_at	3.38e-06	6.07e-08	-5.90119	7.98654	-0.451996	solute carrier family 1 member 2
KCNE1	236407_at	3.39e-06	6.1e-08	-5.90007	7.98183	-0.453381	potassium voltage-gated channel subfamily E regulatory subunit 1
PNPLA7	228383_at	3.41e-06	6.15e-08	-5.89829	7.97432	-0.791402	patatin like phospholipase domain containing 7
	234746_at	3.42e-06	6.16e-08	-5.89799	7.97305	-0.414539
ZNF207	228157_at	3.42e-06	6.18e-08	5.89725	7.96994	1.50361	zinc finger protein 207
NAA40	218734_at	3.43e-06	6.19e-08	5.89684	7.96822	0.817764	N(alpha)-acetyltransferase 40, NatD catalytic subunit
LINC00911	241312_at	3.47e-06	6.27e-08	-5.89384	7.95558	-0.305298	long intergenic non-protein coding RNA 911
	1569917_at	3.47e-06	6.28e-08	-5.89354	7.95432	-0.283833
TBC1D31	214061_at	3.47e-06	6.28e-08	5.89346	7.95397	1.34025	TBC1 domain family member 31
RNF213	241347_at	3.47e-06	6.31e-08	5.89253	7.95007	0.895494	ring finger protein 213
PSMD4	211609_x_at	3.47e-06	6.31e-08	5.89245	7.94975	1.12266	proteasome 26S subunit, non-ATPase 4
CKS2	204170_s_at	3.47e-06	6.32e-08	5.89226	7.94892	1.92791	CDC28 protein kinase regulatory subunit 2
LARP1B	242153_at	3.47e-06	6.32e-08	-5.89213	7.94838	-1.24472	La ribonucleoprotein domain family member 1B
LOC101928230	230386_at	3.47e-06	6.32e-08	-5.89199	7.9478	-0.695622	uncharacterized LOC101928230
FAM151A	1554668_a_at	3.47e-06	6.33e-08	-5.89181	7.94702	-1.69219	family with sequence similarity 151 member A
TARBP1	202813_at	3.48e-06	6.35e-08	5.89101	7.94365	1.30962	TAR (HIV-1) RNA binding protein 1
HCFC1	202474_s_at	3.51e-06	6.41e-08	5.88894	7.93494	0.459283	host cell factor C1
ILF3	208930_s_at	3.53e-06	6.45e-08	5.88736	7.92831	0.822357	interleukin enhancer binding factor 3
LIMK1	204356_at	3.54e-06	6.49e-08	-5.88615	7.92321	-0.355304	LIM domain kinase 1
CPEB3	1555250_a_at	3.54e-06	6.49e-08	-5.88607	7.92288	-1.38074	cytoplasmic polyadenylation element binding protein 3
MTUS2	244676_s_at	3.54e-06	6.5e-08	-5.88562	7.92097	-0.381205	microtubule associated tumor suppressor candidate 2
HPGD	203914_x_at	0.0454	0.018	-2.40871	-3.82277	-2.17195	hydroxyprostaglandin dehydrogenase 15-(NAD)
MMD2	230826_at	3.6e-06	6.61e-08	-5.88189	7.9053	-0.383429	monocyte to macrophage differentiation associated 2
KPNA2	211762_s_at	3.61e-06	6.64e-08	5.8807	7.90027	1.49984	karyopherin subunit alpha 2
KMO	211138_s_at	0.000498	4.87e-05	-4.2652	1.60879	-2.17367	kynurenine 3-monooxygenase (kynurenine 3-hydroxylase)
GPBP1	223705_s_at	3.62e-06	6.67e-08	5.87991	7.89695	0.72653	GC-rich promoter binding protein 1
	215755_at	3.62e-06	6.69e-08	-5.87923	7.89408	-0.321578
FAM228A	231386_at	3.62e-06	6.69e-08	-5.87914	7.89372	-0.438601	family with sequence similarity 228 member A
ZMAT3	219628_at	3.63e-06	6.72e-08	5.87821	7.88979	1.03671	zinc finger matrin-type 3
HOGA1	239093_at	0.00016	1.05e-05	-4.66565	3.06017	-2.17619	4-hydroxy-2-oxoglutarate aldolase 1
GDF5	206614_at	3.65e-06	6.76e-08	-5.87684	7.88404	-0.424874	growth differentiation factor 5
DCAF7	224730_at	3.65e-06	6.77e-08	5.87635	7.88198	0.837602	DDB1 and CUL4 associated factor 7
GM2A	212737_at	3.65e-06	6.78e-08	5.87594	7.88023	1.24947	GM2 ganglioside activator
SYNGR2	201079_at	3.65e-06	6.79e-08	5.87584	7.87985	0.824616	synaptogyrin 2
B4GALNT4	238060_s_at	3.68e-06	6.86e-08	-5.87345	7.86979	-0.392234	beta-1,4-N-acetyl-galactosaminyltransferase 4
PSMB4	202244_at	3.68e-06	6.86e-08	5.87336	7.86941	0.739924	proteasome subunit beta 4
ZNF605	227822_at	3.69e-06	6.89e-08	5.87251	7.86582	1.42035	zinc finger protein 605
OSM	214637_at	3.7e-06	6.9e-08	-5.8721	7.86409	-0.395685	oncostatin M
TUBA1C	209251_x_at	3.72e-06	6.96e-08	5.87021	7.85615	0.934973	tubulin alpha 1c
THOC2	226626_at	3.73e-06	6.98e-08	5.86945	7.85297	0.866662	THO complex 2
SPG20	212526_at	3.75e-06	7.01e-08	-5.86851	7.84902	-1.74694	spastic paraplegia 20 (Troyer syndrome)
LASP1	200618_at	3.77e-06	7.06e-08	5.86667	7.84128	0.882937	LIM and SH3 protein 1
CCDC34	226287_at	3.8e-06	7.13e-08	5.86459	7.83253	1.66115	coiled-coil domain containing 34
P2RX2	221372_s_at	3.8e-06	7.13e-08	-5.86449	7.83213	-0.420324	purinergic receptor P2X 2
FLJ22763	233604_at	9.59e-05	5.31e-06	-4.83767	3.70804	-2.17699	uncharacterized LOC401081
	216446_at	3.82e-06	7.18e-08	-5.86285	7.82523	-0.415968
HR	220163_s_at	3.82e-06	7.19e-08	-5.86267	7.82446	-0.434548	hair growth associated
	213598_at	3.84e-06	7.24e-08	5.86116	7.81813	1.12853
GNPAT	201956_s_at	3.84e-06	7.24e-08	5.86101	7.81751	1.03919	glyceronephosphate O-acyltransferase
	238604_at	3.86e-06	7.28e-08	5.8597	7.81199	1.30182
ID2	201566_x_at	3.86e-06	7.29e-08	-5.85945	7.81093	-1.38085	inhibitor of DNA binding 2, HLH protein
LOC727944	231256_at	3.89e-06	7.35e-08	-5.85757	7.80303	-0.346176	uncharacterized LOC727944
CYP4A22///CYP4A11	1554837_a_at	3.91e-06	7.4e-08	-5.85599	7.79642	-1.86251	cytochrome P450 family 4 subfamily A member 22///cytochrome P450 family 4 subfamily A member 11
SLC26A2	205097_at	3.91e-06	7.4e-08	5.8559	7.79603	1.59502	solute carrier family 26 member 2
DRAM2	225228_at	3.93e-06	7.45e-08	5.85453	7.7903	1.01546	DNA damage regulated autophagy modulator 2
LARP1B	231824_at	3.94e-06	7.47e-08	-5.85386	7.78747	-1.14969	La ribonucleoprotein domain family member 1B
AKIP1	219953_s_at	3.95e-06	7.51e-08	5.85268	7.7825	0.736063	A-kinase interacting protein 1
HAB1	216878_x_at	3.96e-06	7.52e-08	-5.85224	7.78065	-0.419671	B1 for mucin
	1556852_a_at	3.96e-06	7.53e-08	-5.85192	7.77935	-0.409693
RC3H2	220202_s_at	3.97e-06	7.57e-08	5.85079	7.77459	0.776188	ring finger and CCCH-type domains 2
LOC149684///BPI	205557_at	3.98e-06	7.6e-08	-5.84997	7.77114	-0.457228	uncharacterized LOC149684///bactericidal/permeability-increasing protein
RECQL	205091_x_at	3.99e-06	7.62e-08	5.84946	7.769	0.882982	RecQ like helicase
ZNF207	231848_x_at	4.02e-06	7.68e-08	5.84749	7.76073	1.34126	zinc finger protein 207
TRRAP	202642_s_at	4.03e-06	7.71e-08	5.84679	7.75781	0.838844	transformation/transcription domain associated protein
PDIA6	208639_x_at	4.05e-06	7.75e-08	5.84539	7.75194	0.903752	protein disulfide isomerase family A member 6
TMEM214	217899_at	4.06e-06	7.77e-08	5.84477	7.74932	0.658565	transmembrane protein 214
	1561058_at	4.06e-06	7.78e-08	-5.84445	7.74799	-0.292309
VARS	201797_s_at	4.07e-06	7.81e-08	5.84375	7.74506	1.17833	valyl-tRNA synthetase
NSUN5	213773_x_at	4.09e-06	7.87e-08	5.84203	7.73781	0.783202	NOP2/Sun RNA methyltransferase family member 5
PIK3CB	212688_at	4.1e-06	7.89e-08	5.84152	7.73569	0.823364	phosphatidylinositol-4,5-bisphosphate 3-kinase catalytic subunit beta
TMEM9	222987_s_at	4.11e-06	7.92e-08	5.84061	7.7319	0.93545	transmembrane protein 9
LOC101928288	234773_x_at	4.11e-06	7.92e-08	-5.84059	7.73177	-0.51585	uncharacterized LOC101928288
HNRNPR	208765_s_at	4.11e-06	7.93e-08	5.84025	7.73035	0.674532	heterogeneous nuclear ribonucleoprotein R
SOCS7	226572_at	4.14e-06	8e-08	5.83834	7.72234	1.30401	suppressor of cytokine signaling 7
FLAD1	205661_s_at	4.16e-06	8.05e-08	5.83673	7.71561	0.835314	flavin adenine dinucleotide synthetase 1
BCKDHB	213321_at	4.21e-06	8.16e-08	-5.83376	7.70314	-1.15877	branched chain keto acid dehydrogenase E1 subunit beta
ORMDL2	218556_at	4.21e-06	8.16e-08	5.83362	7.70257	0.843845	ORMDL sphingolipid biosynthesis regulator 2
CLPS	206131_at	4.21e-06	8.17e-08	-5.83352	7.70214	-0.368688	colipase
BPIFA3	240359_at	4.21e-06	8.17e-08	-5.83349	7.70201	-0.441997	BPI fold containing family A member 3
LCE1E	1559224_at	4.21e-06	8.19e-08	-5.83294	7.69973	-0.45972	late cornified envelope 1E
IER5	218611_at	4.22e-06	8.2e-08	5.83263	7.69842	1.50187	immediate early response 5
CCDC93	209689_at	4.22e-06	8.22e-08	5.83207	7.69606	0.943733	coiled-coil domain containing 93
PDCD6	203415_at	4.23e-06	8.23e-08	5.8316	7.69412	0.820816	programmed cell death 6
ACR	207427_at	4.23e-06	8.26e-08	-5.83074	7.6905	-0.36845	acrosin
LOC100996251	1568892_at	4.23e-06	8.27e-08	-5.83073	7.69044	-0.392827	uncharacterized LOC100996251
	230304_at	4.23e-06	8.27e-08	5.83053	7.68963	1.26113
SLC23A2	1554692_at	4.24e-06	8.3e-08	-5.82983	7.68669	-0.384043	solute carrier family 23 member 2
	240696_at	4.24e-06	8.31e-08	-5.82958	7.68563	-0.433389
STAM	203544_s_at	4.27e-06	8.36e-08	5.82808	7.67934	0.836167	signal transducing adaptor molecule
WSB2	201760_s_at	4.27e-06	8.37e-08	5.82779	7.67814	1.02064	WD repeat and SOCS box containing 2
GON4L	1555913_at	4.28e-06	8.4e-08	5.82713	7.67536	0.921988	gon-4 like
EXOC6B	225900_at	4.28e-06	8.42e-08	5.82662	7.67322	0.867218	exocyst complex component 6B
PDLIM3	240289_at	4.28e-06	8.42e-08	-5.82638	7.67221	-0.502123	PDZ and LIM domain 3
NTRK3	215115_x_at	4.28e-06	8.43e-08	-5.82633	7.67201	-0.421374	neurotrophic receptor tyrosine kinase 3
	230841_at	4.3e-06	8.48e-08	-5.82495	7.66623	-0.274672
CPED1	228728_at	0.000255	1.98e-05	-4.50272	2.45971	-2.1781	cadherin like and PC-esterase domain containing 1
MLEC	200616_s_at	4.3e-06	8.49e-08	5.82455	7.66454	0.962935	malectin
MEGF10	232523_at	4.31e-06	8.51e-08	-5.82393	7.66197	-0.61654	multiple EGF like domains 10
COG2	203073_at	4.32e-06	8.53e-08	5.82339	7.65969	1.02272	component of oligomeric golgi complex 2
	239658_at	4.32e-06	8.54e-08	-5.82324	7.65909	-0.3906
INPP5F	203607_at	4.32e-06	8.56e-08	5.82284	7.65737	1.21291	inositol polyphosphate-5-phosphatase F
RFC4	204023_at	4.32e-06	8.56e-08	5.82259	7.65636	1.42927	replication factor C subunit 4
EPB41L4B	220161_s_at	4.41e-06	8.75e-08	-5.81763	7.63556	-1.79873	erythrocyte membrane protein band 4.1 like 4B
N4BP2L1	243843_at	4.45e-06	8.85e-08	-5.81511	7.62503	-0.968947	NEDD4 binding protein 2 like 1
SATB1-AS1	241634_at	4.47e-06	8.88e-08	-5.8142	7.62123	-0.286797	SATB1 antisense RNA 1
	243955_at	4.47e-06	8.89e-08	-5.81413	7.62092	-0.387389
ENOX2	32042_at	4.47e-06	8.9e-08	5.81372	7.61921	0.803493	ecto-NOX disulfide-thiol exchanger 2
ABHD18	241968_at	4.48e-06	8.94e-08	-5.81272	7.61503	-0.801306	abhydrolase domain containing 18
IDI1	233014_at	4.48e-06	8.95e-08	5.81259	7.61448	1.11995	isopentenyl-diphosphate delta isomerase 1
CEACAM5	217291_at	4.48e-06	8.95e-08	-5.81248	7.614	-0.34889	carcinoembryonic antigen related cell adhesion molecule 5
STAB2	220114_s_at	1.55e-16	8.2e-20	-11.6801	34.355	-2.17941	stabilin 2
KCNQ4	221083_at	4.49e-06	8.99e-08	-5.81134	7.60923	-0.446096	potassium voltage-gated channel subfamily Q member 4
NPY1R	205440_s_at	2.88e-09	9.81e-12	-7.79953	16.4071	-2.18639	neuropeptide Y receptor Y1
ATRX	208859_s_at	4.56e-06	9.15e-08	5.8075	7.59316	1.03053	ATRX, chromatin remodeler
KPNB1	213507_s_at	4.57e-06	9.16e-08	5.80708	7.59144	0.682684	karyopherin subunit beta 1
POLDIP3	243411_at	4.57e-06	9.18e-08	-5.80661	7.58945	-0.310618	DNA polymerase delta interacting protein 3
H2AFZ	200853_at	4.58e-06	9.21e-08	5.80598	7.58683	1.18972	H2A histone family member Z
TUBE1	226181_at	1.77e-08	7.85e-11	-7.35949	14.3973	-2.19192	tubulin epsilon 1
MYOM2	205826_at	4.58e-06	9.22e-08	-5.80559	7.5852	-0.783559	myomesin 2
TUBB1	230690_at	4.6e-06	9.27e-08	-5.80438	7.58011	-0.406297	tubulin beta 1 class VI
	1566284_at	4.65e-06	9.38e-08	-5.80162	7.56857	-0.490116
SLC27A5	234948_at	4.65e-06	9.39e-08	-5.80146	7.56793	-0.421932	solute carrier family 27 member 5
	206936_x_at	4.67e-06	9.43e-08	-5.80042	7.56356	-0.357684
ASXL2	229359_at	4.67e-06	9.45e-08	5.79995	7.56159	1.42441	additional sex combs like 2, transcriptional regulator
TARDBP	200020_at	4.67e-06	9.47e-08	5.79954	7.55988	0.468241	TAR DNA binding protein
SIGLEC11	1552910_at	4.67e-06	9.47e-08	-5.79954	7.55987	-0.482321	sialic acid binding Ig like lectin 11
DNAAF1	215173_at	4.68e-06	9.5e-08	-5.7989	7.55722	-0.437166	dynein axonemal assembly factor 1
OR12D2	221344_at	4.74e-06	9.62e-08	-5.79584	7.54444	-0.353483	olfactory receptor family 12 subfamily D member 2 (gene/pseudogene)
PPM1F	203063_at	4.74e-06	9.63e-08	5.79574	7.54398	0.748114	protein phosphatase, Mg2+/Mn2+ dependent 1F
SLC19A3	239345_at	4.74e-06	9.65e-08	-5.79524	7.5419	-1.60789	solute carrier family 19 member 3
PLA2R1	235746_s_at	4.75e-06	9.66e-08	-5.79487	7.54038	-0.496997	phospholipase A2 receptor 1
UPK3BL///POLR2J3///LOC441259///POLR2J2///POLR2J	1552622_s_at	4.79e-06	9.76e-08	5.79252	7.53053	1.68664	uroplakin 3B-like///RNA polymerase II subunit J3///PMS1 homolog 2, mismatch repair system component pseudogene///RNA polymerase II subunit J2///RNA polymerase II subunit J
KSR1	213769_at	4.79e-06	9.77e-08	-5.79247	7.53035	-0.341127	kinase suppressor of ras 1
CD5L	206680_at	2.84e-09	9.6e-12	-7.80415	16.4284	-2.19289	CD5 molecule like
SLC4A5///DCTN1	201082_s_at	4.79e-06	9.79e-08	5.79192	7.52805	0.667968	solute carrier family 4 member 5///dynactin subunit 1
LINC00313	240589_at	4.79e-06	9.8e-08	-5.79171	7.52715	-0.269282	long intergenic non-protein coding RNA 313
NPTXR	217041_at	4.79e-06	9.81e-08	-5.79147	7.52616	-0.395385	neuronal pentraxin receptor
SLC39A10	225295_at	4.79e-06	9.81e-08	5.79143	7.526	1.77333	solute carrier family 39 member 10
TUBA1B	213646_x_at	4.8e-06	9.83e-08	5.7909	7.52378	0.96694	tubulin alpha 1b
LPAR3	220816_at	4.8e-06	9.85e-08	-5.79051	7.52215	-0.484528	lysophosphatidic acid receptor 3
DYNLL1	200703_at	4.81e-06	9.87e-08	5.78995	7.51982	0.789037	dynein light chain LC8-type 1
SSR3	222412_s_at	4.83e-06	9.92e-08	5.78879	7.51495	0.93301	signal sequence receptor subunit 3
ANKRD30B	1562292_at	4.83e-06	9.93e-08	-5.78858	7.51407	-0.354475	ankyrin repeat domain 30B
CSHL1	205958_x_at	4.84e-06	9.97e-08	-5.78774	7.51058	-0.328575	chorionic somatomammotropin hormone like 1
TPR	201730_s_at	4.86e-06	1e-07	5.78632	7.50464	0.962191	translocated promoter region, nuclear basket protein
	243517_at	4.86e-06	1e-07	-5.78613	7.50385	-0.447665
FAM78B	241544_at	4.86e-06	1e-07	-5.78603	7.50344	-0.302669	family with sequence similarity 78 member B
PDIA6	208638_at	4.86e-06	1e-07	5.78593	7.50303	0.780204	protein disulfide isomerase family A member 6
ARMC1	218185_s_at	4.89e-06	1.01e-07	5.78444	7.49678	1.15693	armadillo repeat containing 1
VPS13B	213243_at	4.89e-06	1.01e-07	5.78439	7.4966	1.13316	vacuolar protein sorting 13 homolog B
DICER1	216260_at	4.89e-06	1.01e-07	-5.78403	7.49508	-0.510263	dicer 1, ribonuclease III
2024-09-08	209000_s_at	4.93e-06	1.02e-07	5.78167	7.48523	0.886569	septin 8
TBL1XR1	222634_s_at	4.94e-06	1.03e-07	5.78103	7.48257	0.851417	transducin (beta)-like 1 X-linked receptor 1
	237772_at	5.01e-06	1.04e-07	-5.7777	7.46866	-0.373788
LOC100133461	1560911_at	5.01e-06	1.04e-07	-5.77747	7.46769	-0.352664	uncharacterized LOC100133461
GPD2	225447_at	5.03e-06	1.05e-07	5.77654	7.4638	1.19517	glycerol-3-phosphate dehydrogenase 2
IL1RL1	234066_at	5.05e-06	1.05e-07	-5.77525	7.45844	-0.438388	interleukin 1 receptor like 1
TMEM209	235158_at	5.05e-06	1.05e-07	5.7752	7.45821	1.02058	transmembrane protein 209
LOC101929488	1561102_at	5.05e-06	1.05e-07	-5.77478	7.45648	-0.320757	uncharacterized LOC101929488
USH1G	1553263_at	5.05e-06	1.06e-07	-5.77454	7.45547	-0.346768	USH1 protein network component sans
LOC101927950	234177_at	5.05e-06	1.06e-07	-5.77451	7.45533	-0.415471	uncharacterized LOC101927950
FOXO1	202723_s_at	5.05e-06	1.06e-07	-5.77417	7.45393	-1.19128	forkhead box O1
OSM	230170_at	5.06e-06	1.06e-07	-5.77356	7.45139	-0.461431	oncostatin M
LINC00466	242284_at	5.09e-06	1.07e-07	-5.7721	7.44527	-0.353102	long intergenic non-protein coding RNA 466
ASXL2	237095_at	5.11e-06	1.07e-07	-5.77086	7.4401	-0.452182	additional sex combs like 2, transcriptional regulator
KANSL1	225117_at	5.12e-06	1.07e-07	5.77049	7.43856	0.637254	KAT8 regulatory NSL complex subunit 1
NUDT3	212605_s_at	5.12e-06	1.08e-07	5.77021	7.43739	1.11525	nudix hydrolase 3
CTH	217127_at	0.000571	5.85e-05	-4.2158	1.43562	-2.19292	cystathionine gamma-lyase
RHNO1	225837_at	5.18e-06	1.09e-07	5.76721	7.4249	1.13699	RAD9-HUS1-RAD1 interacting nuclear orphan 1
	234422_at	5.22e-06	1.1e-07	-5.76499	7.41563	-0.477633
SLC25A39	223649_s_at	5.22e-06	1.1e-07	5.76493	7.41539	0.89233	solute carrier family 25 member 39
	238398_s_at	5.23e-06	1.1e-07	-5.76426	7.41259	-0.277314
UCA1	227919_at	5.24e-06	1.11e-07	-5.76363	7.40995	-0.611713	urothelial cancer associated 1 (non-protein coding)
PDE7B	243438_at	5.24e-06	1.11e-07	-5.76317	7.40803	-0.575633	phosphodiesterase 7B
HN1	217755_at	5.24e-06	1.11e-07	5.76314	7.4079	1.37786	hematological and neurological expressed 1
FAM13A	202972_s_at	7.3e-06	1.7e-07	-5.66443	6.998	-2.19299	family with sequence similarity 13 member A
CTNNA1	200764_s_at	5.32e-06	1.13e-07	5.75892	7.3903	0.828758	catenin alpha 1
	226480_at	5.32e-06	1.13e-07	5.75888	7.39016	1.13368
TUBA1C	211750_x_at	5.32e-06	1.13e-07	5.75866	7.38922	0.91275	tubulin alpha 1c
	234503_at	5.32e-06	1.13e-07	-5.7586	7.38898	-0.377351
PRCP	1569205_at	5.33e-06	1.13e-07	-5.75824	7.38751	-0.354665	prolylcarboxypeptidase
SLC26A2	224959_at	5.33e-06	1.13e-07	5.75787	7.38596	1.38748	solute carrier family 26 member 2
ETFDH	205530_at	5.34e-06	1.14e-07	-5.75697	7.38217	-1.69456	electron transfer flavoprotein dehydrogenase
	236772_s_at	5.34e-06	1.14e-07	-5.75688	7.38181	-1.79088
CS	208660_at	5.34e-06	1.14e-07	5.7568	7.38149	0.946771	citrate synthase
IL17RE	229401_at	5.34e-06	1.14e-07	-5.75664	7.38084	-0.293265	interleukin 17 receptor E
	240872_at	5.38e-06	1.15e-07	-5.75453	7.37205	-1.07394
ITGB1	211945_s_at	5.38e-06	1.15e-07	5.75433	7.37119	0.48892	integrin subunit beta 1
LUZP2	215323_at	5.38e-06	1.15e-07	-5.75425	7.37084	-0.788814	leucine zipper protein 2
MT2A	212185_x_at	0.000189	1.32e-05	-4.60801	2.84624	-2.19508	metallothionein 2A
GORASP2	208843_s_at	5.4e-06	1.16e-07	5.75297	7.36554	0.750974	golgi reassembly stacking protein 2
2024-09-12	230947_at	5.44e-06	1.17e-07	-5.75113	7.35788	-0.442642	septin 12
	240177_at	5.46e-06	1.17e-07	-5.75027	7.35429	-0.360154
C14orf37	1557176_a_at	5.46e-06	1.17e-07	-5.75005	7.35336	-0.534192	chromosome 14 open reading frame 37
SMAD5	205187_at	5.47e-06	1.18e-07	5.74948	7.35098	1.18312	SMAD family member 5
CNPY2	209797_at	5.47e-06	1.18e-07	5.74908	7.34932	0.780814	canopy FGF signaling regulator 2
CENPW	226936_at	5.49e-06	1.18e-07	5.74831	7.3461	1.6732	centromere protein W
	241548_at	5.51e-06	1.19e-07	-5.74702	7.34075	-0.460118
SMARCA4	215714_s_at	5.52e-06	1.19e-07	5.74663	7.33913	0.859542	SWI/SNF related, matrix associated, actin dependent regulator of chromatin, subfamily a, member 4
GUSBP11	215202_at	5.56e-06	1.2e-07	-5.74435	7.32962	-0.372521	glucuronidase, beta pseudogene 11
ESR1	211234_x_at	5.56e-06	1.2e-07	-5.74425	7.32921	-0.429945	estrogen receptor 1
FOXK1	235519_at	5.56e-06	1.2e-07	-5.74422	7.32911	-0.372904	forkhead box K1
SH3GLB2	224432_at	5.6e-06	1.21e-07	-5.74245	7.32173	-0.480691	SH3 domain containing GRB2 like endophilin B2
CSF1	211839_s_at	5.6e-06	1.21e-07	-5.74226	7.32093	-0.376277	colony stimulating factor 1
	214349_at	5.63e-06	1.22e-07	-5.74065	7.31422	-0.747767
SLC31A1	236217_at	5.66e-06	1.23e-07	-5.73939	7.30899	-1.49319	solute carrier family 31 member 1
APOBEC2	206160_at	5.71e-06	1.24e-07	-5.737	7.29904	-0.3906	apolipoprotein B mRNA editing enzyme catalytic subunit 2
LOC100653137///CDH23	1552436_a_at	5.72e-06	1.24e-07	-5.73668	7.29773	-0.42857	cadherin-23-like///cadherin-related 23
IL16	1555016_at	5.72e-06	1.25e-07	-5.73637	7.29642	-0.384872	interleukin 16
GJB3	215243_s_at	5.76e-06	1.26e-07	-5.73455	7.28885	-0.458834	gap junction protein beta 3
VGLL4	212399_s_at	5.76e-06	1.26e-07	5.73436	7.28804	0.892468	vestigial like family member 4
	236959_s_at	5.77e-06	1.26e-07	-5.73393	7.28627	-1.18065
EBF1	227646_at	5.8e-06	1.27e-07	5.73235	7.27971	1.74039	early B-cell factor 1
PMP2	206826_at	5.84e-06	1.28e-07	-5.73044	7.27174	-0.282142	peripheral myelin protein 2
SLC2A4	206603_at	5.87e-06	1.29e-07	-5.72922	7.2667	-0.395482	solute carrier family 2 member 4
ESF1	218859_s_at	5.88e-06	1.29e-07	5.72857	7.26399	1.00026	ESF1 nucleolar pre-rRNA processing protein homolog
PNKD	1555713_at	5.88e-06	1.29e-07	-5.72834	7.263	-0.341364	paroxysmal nonkinesigenic dyskinesia
ABCC5	209380_s_at	5.89e-06	1.29e-07	5.72778	7.26069	0.781168	ATP binding cassette subfamily C member 5
FOS	209189_at	0.00059	6.11e-05	-4.20425	1.39531	-2.20217	Fos proto-oncogene, AP-1 transcription factor subunit
XPO6	211982_x_at	5.91e-06	1.3e-07	5.72684	7.2568	0.543323	exportin 6
CHRNA10	239717_at	5.94e-06	1.31e-07	-5.72517	7.24986	-0.342242	cholinergic receptor nicotinic alpha 10 subunit
GADD45G	204121_at	5.96e-06	1.31e-07	-5.72419	7.24575	-1.98729	growth arrest and DNA damage inducible gamma
TXNDC9	203008_x_at	5.98e-06	1.32e-07	5.72327	7.24195	0.748903	thioredoxin domain containing 9
CYP4A11	207407_x_at	0.000527	5.27e-05	-4.24399	1.53426	-2.20347	cytochrome P450 family 4 subfamily A member 11
PSMD4	210460_s_at	6.08e-06	1.34e-07	5.71924	7.22518	1.1006	proteasome 26S subunit, non-ATPase 4
HAAO	205657_at	6.08e-06	1.34e-07	-5.71916	7.22487	-1.57982	3-hydroxyanthranilate 3,4-dioxygenase
TPR	1557227_s_at	6.09e-06	1.35e-07	5.71837	7.22157	1.27686	translocated promoter region, nuclear basket protein
CLCNKB	1554749_s_at	6.09e-06	1.35e-07	-5.71813	7.22058	-0.441587	chloride voltage-gated channel Kb
TNKS	217121_at	6.11e-06	1.35e-07	-5.71716	7.21657	-0.307386	tankyrase
TMEM225	244460_at	6.13e-06	1.36e-07	-5.71648	7.21376	-0.34627	transmembrane protein 225
TAOK3	220761_s_at	6.15e-06	1.36e-07	5.71535	7.20904	0.787724	TAO kinase 3
KCNMA1	228414_at	6.17e-06	1.37e-07	-5.71442	7.20518	-0.676172	potassium calcium-activated channel subfamily M alpha 1
ASNA1	202024_at	6.18e-06	1.37e-07	5.71394	7.20318	0.763788	arsA arsenite transporter, ATP-binding, homolog 1 (bacterial)
MANF	202655_at	6.24e-06	1.39e-07	5.71153	7.19318	1.15392	mesencephalic astrocyte derived neurotrophic factor
TMED9	205812_s_at	6.24e-06	1.39e-07	5.71127	7.19211	0.762816	transmembrane p24 trafficking protein 9
TBL1XR1	222633_at	6.25e-06	1.39e-07	5.71073	7.18988	0.758496	transducin (beta)-like 1 X-linked receptor 1
LOC105378749	234138_at	6.3e-06	1.41e-07	-5.70855	7.18083	-0.62692	uncharacterized LOC105378749
TRIM29	211001_at	6.32e-06	1.41e-07	-5.70761	7.17692	-0.490595	tripartite motif containing 29
NCAM1	227394_at	6.48e-06	1.45e-07	-5.70163	7.15209	-0.674576	neural cell adhesion molecule 1
GRK5	1557729_at	6.51e-06	1.45e-07	-5.7007	7.14823	-0.480686	G protein-coupled receptor kinase 5
EZH2	203358_s_at	6.52e-06	1.46e-07	5.70006	7.14556	1.96336	enhancer of zeste 2 polycomb repressive complex 2 subunit
ARSD	207784_at	6.55e-06	1.47e-07	-5.69882	7.14045	-0.442299	arylsulfatase D
ADCY5	242891_at	6.55e-06	1.47e-07	-5.6985	7.13911	-0.332372	adenylate cyclase 5
KDM3B	201643_x_at	6.59e-06	1.48e-07	5.69695	7.1327	0.582582	lysine demethylase 3B
LOC101928589///TMEM164	223202_s_at	6.59e-06	1.48e-07	5.69677	7.13193	0.956974	uncharacterized LOC101928589///transmembrane protein 164
CCAR1	224737_x_at	6.62e-06	1.49e-07	5.69536	7.1261	0.639203	cell division cycle and apoptosis regulator 1
RCL1	222666_s_at	6.63e-06	1.49e-07	-5.69513	7.12514	-1.52487	RNA terminal phosphate cyclase like 1
MIR6805///RPL28	200003_s_at	6.63e-06	1.49e-07	5.69477	7.12364	0.750011	microRNA 6805///ribosomal protein L28
CYP2D6	215809_at	6.66e-06	1.5e-07	-5.69371	7.11926	-0.405399	cytochrome P450 family 2 subfamily D member 6
YEATS2	221203_s_at	6.69e-06	1.51e-07	5.69214	7.11273	0.846368	YEATS domain containing 2
UGT2B17	207245_at	0.0479	0.0192	-2.38299	-3.88028	-2.20652	UDP glucuronosyltransferase family 2 member B17
	238976_at	6.69e-06	1.51e-07	-5.69192	7.1118	-0.286681
FAM134A	221984_s_at	6.73e-06	1.52e-07	5.69029	7.10506	0.814275	family with sequence similarity 134 member A
PDGFRA	203131_at	0.00647	0.00146	-3.28208	-1.56338	-2.20942	platelet derived growth factor receptor alpha
MITD1	226329_s_at	6.76e-06	1.53e-07	5.68907	7.09999	0.877842	microtubule interacting and trafficking domain containing 1
HYOU1	200825_s_at	6.78e-06	1.54e-07	5.68805	7.09577	1.13782	hypoxia up-regulated 1
TXNDC9	211758_x_at	6.78e-06	1.54e-07	5.68787	7.09503	0.767041	thioredoxin domain containing 9
MPC1	218024_at	6.78e-06	1.54e-07	-5.68779	7.09472	-1.40443	mitochondrial pyruvate carrier 1
TNR	213841_at	6.79e-06	1.54e-07	-5.68716	7.09211	-1.26293	tenascin R
SPATA3-AS1	240590_at	6.83e-06	1.55e-07	-5.68556	7.08548	-0.408901	SPATA3 antisense RNA 1 (head to head)
EZH1	32259_at	6.87e-06	1.56e-07	5.68412	7.07948	0.728398	enhancer of zeste 1 polycomb repressive complex 2 subunit
	239769_at	6.92e-06	1.57e-07	-5.68222	7.07164	-0.365203
PIGF	205077_s_at	6.96e-06	1.58e-07	5.68089	7.06613	0.727355	phosphatidylinositol glycan anchor biosynthesis class F
GABRR2	208217_at	6.98e-06	1.59e-07	-5.67991	7.06208	-0.494491	gamma-aminobutyric acid type A receptor rho2 subunit
SLC18A2	1553328_a_at	6.98e-06	1.59e-07	-5.67975	7.06141	-0.368297	solute carrier family 18 member A2
OR2H1	1556987_s_at	6.99e-06	1.59e-07	-5.67934	7.05969	-0.407882	olfactory receptor family 2 subfamily H member 1
LOC100996542///GRM7	217008_s_at	6.99e-06	1.6e-07	-5.67898	7.0582	-0.370535	uncharacterized LOC100996542///glutamate metabotropic receptor 7
LRRC71	237251_at	7.05e-06	1.61e-07	-5.67668	7.0487	-0.431911	leucine rich repeat containing 71
NUDCD3	242238_at	7.05e-06	1.61e-07	-5.67666	7.04862	-0.421526	NudC domain containing 3
SLC22A16	232232_s_at	7.06e-06	1.62e-07	-5.67621	7.04673	-0.403415	solute carrier family 22 member 16
	233623_at	7.06e-06	1.62e-07	-5.67592	7.04552	-0.439349
PPOX	204788_s_at	7.06e-06	1.62e-07	5.67579	7.04501	0.837949	protoporphyrinogen oxidase
FAM209B	232513_x_at	7.06e-06	1.62e-07	-5.67566	7.04447	-0.298453	family with sequence similarity 209 member B
PKNOX2	219046_s_at	7.06e-06	1.62e-07	-5.67536	7.04321	-0.402597	PBX/knotted 1 homeobox 2
LOC100131581	1560001_at	7.09e-06	1.63e-07	-5.67424	7.03859	-0.413193	uncharacterized LOC100131581
	222312_s_at	7.12e-06	1.64e-07	-5.67318	7.03419	-0.780461
PLCG2	1563263_at	7.12e-06	1.64e-07	-5.67282	7.03272	-0.323599	phospholipase C gamma 2
	239705_at	7.14e-06	1.64e-07	-5.6722	7.03013	-0.400917
	241248_at	7.17e-06	1.66e-07	-5.67071	7.02396	-0.38433
TRRAP	214908_s_at	7.17e-06	1.66e-07	5.6705	7.02309	0.947396	transformation/transcription domain associated protein
SYNJ2	216182_at	7.17e-06	1.66e-07	-5.67031	7.02232	-0.414376	synaptojanin 2
NUP133	233421_s_at	7.17e-06	1.66e-07	5.67025	7.02208	0.508996	nucleoporin 133
CCDC157	1568796_at	7.21e-06	1.67e-07	-5.66881	7.01611	-0.416546	coiled-coil domain containing 157
JDP2	226267_at	7.23e-06	1.67e-07	-5.66799	7.01272	-1.13734	Jun dimerization protein 2
NR2C2AP	226839_at	7.23e-06	1.68e-07	5.66768	7.01145	0.564617	nuclear receptor 2C2 associated protein
LOC101928343	1556748_x_at	7.23e-06	1.68e-07	-5.66765	7.01132	-0.432348	uncharacterized LOC101928343
SPP2	214478_at	0.00122	0.000163	-3.93328	0.471628	-2.21191	secreted phosphoprotein 2
RAD21	200607_s_at	7.28e-06	1.69e-07	5.66573	7.00339	1.25946	RAD21 cohesin complex component
LOC101930591///FAM21A///FAM21C	214946_x_at	7.28e-06	1.69e-07	5.66539	7.00195	0.811456	uncharacterized LOC101930591///family with sequence similarity 21 member A///family with sequence similarity 21 member C
NIPAL3	225876_at	7.28e-06	1.69e-07	5.66525	7.00139	0.822092	NIPA like domain containing 3
SLC22A14	207408_at	7.29e-06	1.7e-07	-5.66491	6.99998	-0.443424	solute carrier family 22 member 14
HGFAC	207027_at	0.00416	0.000819	-3.46174	-1.02965	-2.21928	HGF activator
ALYREF	226319_s_at	7.3e-06	1.7e-07	5.66409	6.99657	1.16226	Aly/REF export factor
SLC26A1	205058_at	7.35e-06	1.72e-07	-5.66241	6.98965	-0.466181	solute carrier family 26 member 1
TMEM38B	222735_at	7.38e-06	1.72e-07	5.66135	6.98524	1.1889	transmembrane protein 38B
	1563169_at	7.38e-06	1.73e-07	-5.66075	6.98277	-0.362733
HSD11B1	205404_at	0.0169	0.00507	-2.872	-2.69626	-2.22795	hydroxysteroid 11-beta dehydrogenase 1
SORCS1	1556891_at	7.38e-06	1.73e-07	-5.66059	6.9821	-0.335026	sortilin related VPS10 domain containing receptor 1
BTBD19	1557049_at	7.38e-06	1.73e-07	-5.6604	6.98131	-1.12398	BTB domain containing 19
CASQ1	219645_at	7.38e-06	1.73e-07	-5.66029	6.98087	-0.293118	calsequestrin 1
	225256_at	7.43e-06	1.74e-07	5.65857	6.97375	0.968042
ESR1	211235_s_at	7.43e-06	1.74e-07	-5.65845	6.97327	-0.490784	estrogen receptor 1
HSP90AB1	200064_at	7.47e-06	1.75e-07	5.65718	6.96799	1.09796	heat shock protein 90 alpha family class B member 1
PPP1R12C	234265_at	7.57e-06	1.78e-07	-5.65363	6.95332	-0.323767	protein phosphatase 1 regulatory subunit 12C
	1554650_a_at	7.6e-06	1.79e-07	-5.65251	6.94872	-0.411277
SMARCAL1	218452_at	7.6e-06	1.79e-07	5.65241	6.94829	0.771751	SWI/SNF related, matrix associated, actin dependent regulator of chromatin, subfamily a like 1
SPAG17	233516_s_at	7.6e-06	1.79e-07	-5.65232	6.94793	-0.332318	sperm associated antigen 17
	238178_at	7.6e-06	1.79e-07	-5.6521	6.94701	-1.7603
TUBG1	201714_at	7.61e-06	1.8e-07	5.65164	6.94511	1.24216	tubulin gamma 1
DDX41	217840_at	7.66e-06	1.81e-07	5.64988	6.93785	0.738485	DEAD-box helicase 41
	217459_at	7.69e-06	1.82e-07	-5.6488	6.93337	-0.318002
PRRC2C	214055_x_at	7.72e-06	1.83e-07	5.6479	6.92969	1.00091	proline rich coiled-coil 2C
ALKBH7	227879_at	7.72e-06	1.83e-07	-5.64759	6.92839	-0.433983	alkB homolog 7
	244836_at	7.72e-06	1.83e-07	-5.64741	6.92762	-0.316682
DNAJC12	218976_at	0.00173	0.000259	-3.80234	0.0407667	-2.22897	DnaJ heat shock protein family (Hsp40) member C12
CNTFR	205723_at	7.73e-06	1.83e-07	-5.64681	6.92516	-0.478551	ciliary neurotrophic factor receptor
CCDC149	1553839_at	7.75e-06	1.84e-07	-5.64586	6.92123	-0.464593	coiled-coil domain containing 149
CYHR1	229945_at	7.76e-06	1.84e-07	-5.64556	6.92002	-0.460408	cysteine and histidine rich 1
	236086_at	7.78e-06	1.85e-07	-5.64459	6.91599	-0.444358
GM2A	35820_at	7.82e-06	1.86e-07	5.6433	6.91066	1.17614	GM2 ganglioside activator
KPNB1	213573_at	7.84e-06	1.87e-07	5.64259	6.90774	0.819911	karyopherin subunit beta 1
SSR1	200889_s_at	7.85e-06	1.87e-07	5.64199	6.90526	1.09614	signal sequence receptor subunit 1
ASPDH	230912_at	7.85e-06	1.87e-07	-5.6418	6.90447	-0.892804	aspartate dehydrogenase domain containing
KRT83	207669_at	7.91e-06	1.89e-07	-5.64006	6.89728	-0.442506	keratin 83
	215574_at	7.91e-06	1.89e-07	-5.63991	6.89667	-0.375539
	217027_x_at	7.92e-06	1.89e-07	5.63943	6.89471	0.535467
CDC23	202892_at	7.96e-06	1.91e-07	5.63793	6.8885	0.857793	cell division cycle 23
	241109_at	8e-06	1.92e-07	-5.63645	6.8824	-0.251957
GALNT16	230417_at	8e-06	1.92e-07	-5.63638	6.88209	-0.444869	polypeptide N-acetylgalactosaminyltransferase 16
LOC100289090	1563079_at	8e-06	1.92e-07	-5.63623	6.8815	-0.351218	uncharacterized LOC100289090
THOC2	212994_at	8e-06	1.92e-07	5.63607	6.88081	0.759215	THO complex 2
C10orf82	231609_at	8.06e-06	1.94e-07	-5.6343	6.87354	-0.382696	chromosome 10 open reading frame 82
PLAC4	231454_at	8.1e-06	1.95e-07	-5.63277	6.86722	-0.389655	placenta specific 4
CD70	206508_at	8.1e-06	1.95e-07	-5.63262	6.86661	-0.374078	CD70 molecule
UBA6	242834_at	8.1e-06	1.95e-07	-5.63229	6.86521	-0.3007	ubiquitin like modifier activating enzyme 6
C19orf52	231901_at	8.1e-06	1.95e-07	5.63224	6.86501	0.754184	chromosome 19 open reading frame 52
CEP68	212677_s_at	8.11e-06	1.96e-07	5.63183	6.86335	1.03284	centrosomal protein 68
CYP1A1	205749_at	0.00525	0.00111	-3.36778	-1.31153	-2.2309	cytochrome P450 family 1 subfamily A member 1
NCAPD2	201774_s_at	8.11e-06	1.96e-07	5.63157	6.86228	1.08723	non-SMC condensin I complex subunit D2
SMARCE1	211989_at	8.11e-06	1.96e-07	5.63147	6.86186	0.771525	SWI/SNF related, matrix associated, actin dependent regulator of chromatin, subfamily e, member 1
LAMA3	1563772_a_at	8.12e-06	1.96e-07	-5.63086	6.85932	-0.424378	laminin subunit alpha 3
FRMD4B	213056_at	8.12e-06	1.97e-07	-5.63071	6.85871	-0.98346	FERM domain containing 4B
DPPA4	232985_s_at	8.13e-06	1.97e-07	-5.63037	6.85733	-0.426292	developmental pluripotency associated 4
HMGB2	208808_s_at	8.16e-06	1.98e-07	5.62932	6.85297	1.52796	high mobility group box 2
	229067_at	8.16e-06	1.98e-07	5.62909	6.85202	1.40684
CCDC13	1554023_s_at	8.18e-06	1.99e-07	-5.62834	6.84895	-0.453409	coiled-coil domain containing 13
SYTL5	1553033_at	8.2e-06	1.99e-07	-5.62749	6.84542	-0.378315	synaptotagmin like 5
CTH	206085_s_at	0.000206	1.47e-05	-4.57925	2.74009	-2.2311	cystathionine gamma-lyase
ZSCAN29	226562_at	8.23e-06	2e-07	5.62623	6.84025	0.684963	zinc finger and SCAN domain containing 29
LOC101927057///OMG	207093_s_at	8.32e-06	2.03e-07	-5.6237	6.8298	-0.390575	uncharacterized LOC101927057///oligodendrocyte myelin glycoprotein
TMEM35A	219685_at	8.39e-06	2.05e-07	-5.62148	6.82066	-0.331776	transmembrane protein 35A
RHEB	201453_x_at	8.45e-06	2.06e-07	5.61965	6.81314	0.683617	Ras homolog enriched in brain
	233395_at	8.45e-06	2.06e-07	-5.61943	6.8122	-0.5647
C1QTNF1	224197_s_at	8.47e-06	2.07e-07	-5.61871	6.80924	-0.694359	C1q and tumor necrosis factor related protein 1
INE1	207252_at	8.49e-06	2.08e-07	-5.61799	6.80627	-0.30053	inactivation escape 1 (non-protein coding)
PRUNE1	209586_s_at	8.49e-06	2.08e-07	5.61792	6.80599	1.14129	prune exopolyphosphatase
PIK3CD-AS1	1559638_at	8.6e-06	2.11e-07	-5.61462	6.7924	-0.466702	PIK3CD antisense RNA 1
	233810_x_at	8.62e-06	2.11e-07	-5.61388	6.78935	-0.511373
C9orf16	41047_at	8.62e-06	2.11e-07	5.61377	6.78888	0.9011	chromosome 9 open reading frame 16
XKR4	237802_at	8.63e-06	2.12e-07	-5.61336	6.78723	-0.317943	XK related 4
MYOG	207282_s_at	8.63e-06	2.12e-07	-5.61323	6.78666	-0.427305	myogenin (myogenic factor 4)
FOXP2	1552902_a_at	8.64e-06	2.12e-07	-5.61282	6.78496	-0.386648	forkhead box P2
YWHAB	217718_s_at	8.73e-06	2.15e-07	5.61011	6.77383	0.736428	tyrosine 3-monooxygenase/tryptophan 5-monooxygenase activation protein beta
UGT3A1	235904_at	0.0146	0.00417	-2.93867	-2.52047	-2.23326	UDP glycosyltransferase family 3 member A1
KRT74	1553539_at	8.77e-06	2.16e-07	-5.60881	6.76846	-0.403113	keratin 74
	243097_x_at	8.78e-06	2.17e-07	-5.60827	6.76625	-0.377392
PSPH	205194_at	8.81e-06	2.17e-07	5.60738	6.7626	1.82284	phosphoserine phosphatase
ALDH6A1	221588_x_at	8.84e-06	2.18e-07	-5.60632	6.75822	-1.51519	aldehyde dehydrogenase 6 family member A1
MIR3620///ARF1	208750_s_at	8.85e-06	2.19e-07	5.60581	6.75613	1.06114	microRNA 3620///ADP ribosylation factor 1
	229490_s_at	8.85e-06	2.19e-07	5.60569	6.75562	2.25194
	240178_at	8.87e-06	2.19e-07	-5.60518	6.75353	-0.316843
	228267_at	8.87e-06	2.2e-07	-5.60476	6.75181	-0.332277
	1564620_at	8.87e-06	2.2e-07	-5.60459	6.75111	-0.34728
KAZN	213478_at	7.04e-10	1.69e-12	-8.16882	18.1097	-2.23354	kazrin, periplakin interacting protein
SFTPC	211735_x_at	8.89e-06	2.21e-07	-5.60393	6.74838	-0.404981	surfactant protein C
TMEM131	212507_at	8.91e-06	2.21e-07	5.60311	6.74503	0.692231	transmembrane protein 131
XYLB	1569683_at	8.91e-06	2.22e-07	-5.60283	6.74386	-0.598877	xylulokinase
RAB4B	237257_at	8.91e-06	2.22e-07	-5.60265	6.74312	-0.688689	RAB4B, member RAS oncogene family
DUSP15	234829_at	8.91e-06	2.22e-07	-5.60257	6.74277	-0.333828	dual specificity phosphatase 15
NAV2	1567358_at	9.01e-06	2.24e-07	-5.60001	6.73225	-0.386408	neuron navigator 2
CKAP5	212832_s_at	9.11e-06	2.27e-07	5.59724	6.72087	0.75324	cytoskeleton associated protein 5
	227943_at	9.16e-06	2.28e-07	5.59583	6.71505	1.99716
PPM1K	242752_at	9.2e-06	2.3e-07	-5.5945	6.70959	-0.795684	protein phosphatase, Mg2+/Mn2+ dependent 1K
EED	209572_s_at	9.23e-06	2.31e-07	5.59353	6.7056	0.825464	embryonic ectoderm development
CACNA1G	211802_x_at	9.24e-06	2.31e-07	-5.59316	6.70408	-0.334728	calcium voltage-gated channel subunit alpha1 G
CLN8	219340_s_at	9.36e-06	2.34e-07	-5.58998	6.69102	-0.796569	ceroid-lipofuscinosis, neuronal 8
ARIH2	201229_s_at	9.39e-06	2.35e-07	5.58918	6.6877	0.748995	ariadne RBR E3 ubiquitin protein ligase 2
IQSEC2	237652_at	9.4e-06	2.36e-07	-5.58817	6.68358	-0.520611	IQ motif and Sec7 domain 2
RP2	1568782_at	9.4e-06	2.36e-07	-5.58814	6.68342	-0.32028	retinitis pigmentosa 2 (X-linked recessive)
KDM8	220070_at	3.04e-10	6e-13	-8.38426	19.1079	-2.23817	lysine demethylase 8
ID2-AS1	236719_at	9.4e-06	2.36e-07	-5.58794	6.68262	-0.665484	ID2 antisense RNA 1 (head to head)
SIGLEC7	216537_s_at	9.4e-06	2.36e-07	-5.58789	6.68242	-0.381506	sialic acid binding Ig like lectin 7
CENPF	207828_s_at	9.4e-06	2.36e-07	5.58785	6.68225	1.96305	centromere protein F
PDE11A	221110_x_at	9.49e-06	2.39e-07	-5.58549	6.67257	-0.519093	phosphodiesterase 11A
MTUS2	214961_at	9.5e-06	2.39e-07	-5.58497	6.67042	-0.724784	microtubule associated tumor suppressor candidate 2
KIF3B	203943_at	9.5e-06	2.39e-07	5.5849	6.67014	0.680541	kinesin family member 3B
FKBP11	219118_at	9.5e-06	2.4e-07	5.58475	6.66953	1.5521	FK506 binding protein 11
DNAJB6	209015_s_at	9.5e-06	2.4e-07	5.58445	6.66829	1.16175	DnaJ heat shock protein family (Hsp40) member B6
ATP6AP2	201443_s_at	9.5e-06	2.4e-07	5.5843	6.66766	0.546857	ATPase H+ transporting accessory protein 2
SRP14	200007_at	9.73e-06	2.46e-07	5.57863	6.64439	0.457306	signal recognition particle 14
DSTYK	229017_s_at	9.78e-06	2.47e-07	5.57724	6.63866	1.08676	dual serine/threonine and tyrosine protein kinase
LOC101927180///ATP6V1F	201527_at	9.78e-06	2.48e-07	5.57701	6.63774	0.604413	V-type proton ATPase subunit F pseudogene///ATPase H+ transporting V1 subunit F
C1orf68	217087_at	9.78e-06	2.48e-07	-5.57678	6.6368	-0.418867	chromosome 1 open reading frame 68
CLEC4GP1	1559194_a_at	9.79e-06	2.48e-07	-5.57643	6.63533	-0.369327	C-type lectin domain family 4 member G pseudogene 1
	240203_at	9.81e-06	2.49e-07	-5.57573	6.63246	-0.3517
GABRA5	217280_x_at	9.81e-06	2.49e-07	-5.57551	6.63156	-0.368137	gamma-aminobutyric acid type A receptor alpha5 subunit
LMX1B	208487_at	9.81e-06	2.49e-07	-5.57541	6.63115	-0.465798	LIM homeobox transcription factor 1 beta
GMNN	218350_s_at	9.91e-06	2.52e-07	5.57261	6.61968	1.76199	geminin, DNA replication inhibitor
PTBP3	224617_at	9.91e-06	2.52e-07	5.57259	6.61958	0.982103	polypyrimidine tract binding protein 3
CRYGC	207531_at	9.91e-06	2.52e-07	-5.57254	6.61936	-0.414293	crystallin gamma C
PSMD1	201198_s_at	9.98e-06	2.54e-07	5.57083	6.61237	0.753605	proteasome 26S subunit, non-ATPase 1
ADD2	213484_at	1e-05	2.56e-07	-5.56916	6.60549	-0.387143	adducin 2
	243989_at	1e-05	2.56e-07	-5.56893	6.60456	-0.308834
KCND3	215014_at	0.000678	7.38e-05	-4.15266	1.21622	-2.24128	potassium voltage-gated channel subfamily D member 3
PIEZO2	219602_s_at	1.01e-05	2.58e-07	5.56702	6.59673	1.627	piezo type mechanosensitive ion channel component 2
PRKDC	208694_at	1.01e-05	2.59e-07	5.56679	6.59576	1.4289	protein kinase, DNA-activated, catalytic polypeptide
TMEM104	220097_s_at	1.01e-05	2.59e-07	5.56651	6.59462	0.498426	transmembrane protein 104
PSMD10	1554577_a_at	1.01e-05	2.59e-07	5.5662	6.59337	0.927685	proteasome 26S subunit, non-ATPase 10
AVPR1A	206252_s_at	1.02e-05	2.6e-07	-5.56528	6.5896	-1.04881	arginine vasopressin receptor 1A
MRGBP	218586_at	1.02e-05	2.62e-07	5.5636	6.58272	0.777808	MRG/MORF4L binding protein
PNP	201695_s_at	1.03e-05	2.64e-07	-5.56223	6.57707	-1.29052	purine nucleoside phosphorylase
GJC1	228776_at	1.03e-05	2.65e-07	5.56099	6.57198	1.67151	gap junction protein gamma 1
S100A5	207763_at	1.03e-05	2.65e-07	-5.56076	6.57104	-0.445053	S100 calcium binding protein A5
CDC37	209953_s_at	1.03e-05	2.66e-07	5.56042	6.56967	0.496878	cell division cycle 37
	243203_at	1.04e-05	2.67e-07	-5.55978	6.56703	-0.461084
TRIM37	213009_s_at	1.04e-05	2.67e-07	5.55939	6.56545	0.798794	tripartite motif containing 37
	233267_at	1.04e-05	2.68e-07	-5.55865	6.56243	-0.476974
	233956_at	1.04e-05	2.68e-07	-5.55842	6.56147	-0.505564
UGGT2	218801_at	1.04e-05	2.68e-07	5.55835	6.56115	0.750507	UDP-glucose glycoprotein glucosyltransferase 2
	234593_at	1.04e-05	2.69e-07	-5.55763	6.55824	-0.322545
BPTF	232909_s_at	1.04e-05	2.69e-07	5.55737	6.55715	0.744394	bromodomain PHD finger transcription factor
TCF21	204931_at	1.04e-05	2.7e-07	-5.55705	6.55585	-0.831959	transcription factor 21
C21orf62	220543_at	1.04e-05	2.7e-07	-5.55701	6.55568	-0.344002	chromosome 21 open reading frame 62
FAM219B	224804_s_at	1.04e-05	2.7e-07	5.55678	6.55476	0.622424	family with sequence similarity 219 member B
	242231_at	1.05e-05	2.71e-07	-5.55577	6.55059	-0.365667
FAM220A	224452_s_at	1.05e-05	2.72e-07	5.55502	6.54755	0.822536	family with sequence similarity 220 member A
EXOC7	212034_s_at	1.05e-05	2.72e-07	5.555	6.54743	0.665407	exocyst complex component 7
ZDHHC19	1553952_at	1.05e-05	2.73e-07	-5.55414	6.54392	-0.450328	zinc finger DHHC-type containing 19
GPRC5A	203108_at	1.05e-05	2.74e-07	-5.55328	6.54039	-0.495616	G protein-coupled receptor class C group 5 member A
ST3GAL6	213335_s_at	1.05e-05	2.74e-07	-5.55321	6.54012	-0.572893	ST3 beta-galactoside alpha-2,3-sialyltransferase 6
MSTO1	222584_at	1.06e-05	2.75e-07	5.55266	6.53787	0.914272	misato 1, mitochondrial distribution and morphology regulator
RGS11	206107_at	1.06e-05	2.76e-07	-5.55196	6.53497	-0.403039	regulator of G-protein signaling 11
OMP	221361_at	1.06e-05	2.76e-07	-5.5517	6.53391	-0.428715	olfactory marker protein
FAM163A	222095_s_at	1.06e-05	2.77e-07	-5.55049	6.52898	-0.363352	family with sequence similarity 163 member A
TECPR1	227580_s_at	1.06e-05	2.78e-07	5.55021	6.52781	0.697004	tectonin beta-propeller repeat containing 1
FAM65A	230806_s_at	1.06e-05	2.78e-07	-5.54993	6.52667	-0.619121	family with sequence similarity 65 member A
MAGED2	213627_at	1.07e-05	2.79e-07	5.54901	6.52289	0.821063	MAGE family member D2
	232882_at	1.07e-05	2.8e-07	-5.54817	6.51945	-1.54538
GPI	208308_s_at	1.07e-05	2.81e-07	5.54765	6.51731	1.01743	glucose-6-phosphate isomerase
NLRP12	1554952_s_at	1.07e-05	2.81e-07	-5.54718	6.5154	-0.298269	NLR family pyrin domain containing 12
EPM2A	205231_s_at	1.08e-05	2.82e-07	-5.54637	6.51208	-0.857313	epilepsy, progressive myoclonus type 2A, Lafora disease (laforin)
GCN1	216232_s_at	1.08e-05	2.83e-07	5.54548	6.50846	0.818553	GCN1, eIF2 alpha kinase activator homolog
DNAJC9-AS1	1557827_at	1.08e-05	2.84e-07	-5.54534	6.50787	-0.355573	DNAJC9 antisense RNA 1
MAT1A	205813_s_at	1.08e-05	2.84e-07	-5.54501	6.50653	-1.66646	methionine adenosyltransferase 1A
IL17A	208402_at	1.08e-05	2.84e-07	-5.5447	6.50525	-0.299687	interleukin 17A
TYMS	1554696_s_at	1.08e-05	2.84e-07	5.54467	6.50511	1.74683	thymidylate synthetase
CLIC1	208659_at	1.08e-05	2.85e-07	5.5441	6.5028	1.2213	chloride intracellular channel 1
SNORA64///RPS2	212433_x_at	1.08e-05	2.85e-07	5.54407	6.50266	0.738557	small nucleolar RNA, H/ACA box 64///ribosomal protein S2
S100PBP	218370_s_at	1.08e-05	2.86e-07	5.54345	6.50015	1.04603	S100P binding protein
CCT4	200877_at	1.09e-05	2.87e-07	5.54272	6.49713	0.780175	chaperonin containing TCP1 subunit 4
TMCO1	210768_x_at	1.09e-05	2.89e-07	5.54124	6.49107	0.792564	transmembrane and coiled-coil domains 1
SCTR	210382_at	1.09e-05	2.89e-07	-5.54077	6.48915	-0.444028	secretin receptor
	240501_at	1.1e-05	2.91e-07	-5.53911	6.48235	-0.435801
SLC10A1	207185_at	0.00649	0.00147	-3.28014	-1.56904	-2.25643	solute carrier family 10 member 1
GPM6B	209167_at	1.1e-05	2.92e-07	-5.53871	6.48074	-0.58745	glycoprotein M6B
ZC3H4	213390_at	1.11e-05	2.93e-07	5.53768	6.47653	0.532949	zinc finger CCCH-type containing 4
SUN5	242668_x_at	1.11e-05	2.93e-07	-5.53735	6.47516	-0.443746	Sad1 and UNC84 domain containing 5
MALAT1	223940_x_at	1.11e-05	2.95e-07	5.53592	6.46933	1.57687	metastasis associated lung adenocarcinoma transcript 1 (non-protein coding)
KIF16B	219570_at	1.11e-05	2.95e-07	5.53567	6.46831	0.947866	kinesin family member 16B
FAM65C	227654_at	4.45e-14	3.74e-17	-10.3939	28.4596	-2.26082	family with sequence similarity 65 member C
TDO2	205943_at	0.0064	0.00144	-3.2865	-1.55052	-2.26862	tryptophan 2,3-dioxygenase
GJB4	216579_at	1.13e-05	2.99e-07	-5.53258	6.45565	-0.491196	gap junction protein beta 4
TRIM52	221897_at	1.13e-05	3e-07	5.53221	6.45414	0.895798	tripartite motif containing 52
PIEZO2	222908_at	1.13e-05	3e-07	5.53197	6.45315	1.49008	piezo type mechanosensitive ion channel component 2
IVD	203681_at	1.13e-05	3e-07	-5.53172	6.45215	-0.374364	isovaleryl-CoA dehydrogenase
PNO1	211697_x_at	1.13e-05	3.01e-07	-5.5312	6.45001	-0.473071	partner of NOB1 homolog
MAP4K4	206571_s_at	1.13e-05	3.01e-07	5.53104	6.44934	0.898066	mitogen-activated protein kinase kinase kinase kinase 4
	216597_at	1.13e-05	3.02e-07	-5.53062	6.44766	-0.363932
OTUD6B	222825_at	1.13e-05	3.02e-07	5.53055	6.44738	1.43028	OTU domain containing 6B
SEC22C	236268_at	1.13e-05	3.02e-07	5.53043	6.44687	1.01373	SEC22 homolog C, vesicle trafficking protein
USP22	220861_at	1.13e-05	3.03e-07	-5.52979	6.44423	-0.327061	ubiquitin specific peptidase 22
DDOST	208674_x_at	1.13e-05	3.03e-07	5.52956	6.44328	0.81004	dolichyl-diphosphooligosaccharide--protein glycosyltransferase non-catalytic subunit
IGFL1	239430_at	1.13e-05	3.04e-07	-5.52913	6.44153	-0.348654	IGF like family member 1
EFTUD2	222398_s_at	1.13e-05	3.04e-07	5.52873	6.43992	0.670954	elongation factor Tu GTP binding domain containing 2
XPO5	223057_s_at	1.13e-05	3.04e-07	5.52869	6.43973	1.00499	exportin 5
KAZN	215138_s_at	1.14e-05	3.05e-07	-5.5279	6.4365	-0.541549	kazrin, periplakin interacting protein
GCDH	203500_at	1.15e-05	3.08e-07	-5.52604	6.42892	-1.22765	glutaryl-CoA dehydrogenase
SIGLEC7	217159_x_at	1.15e-05	3.08e-07	-5.5258	6.42793	-0.492629	sialic acid binding Ig like lectin 7
STX10	212625_at	1.15e-05	3.09e-07	5.52488	6.42418	0.63918	syntaxin 10
RCBTB1	218352_at	1.15e-05	3.1e-07	5.52452	6.42272	1.11885	RCC1 and BTB domain containing protein 1
	234599_at	1.15e-05	3.1e-07	-5.52437	6.42209	-0.305215
	1562730_a_at	1.15e-05	3.11e-07	-5.52387	6.42006	-0.266723
ERN2	223910_at	1.15e-05	3.11e-07	-5.52373	6.41946	-0.44917	endoplasmic reticulum to nucleus signaling 2
LOC101927877	1561436_at	1.15e-05	3.11e-07	-5.52351	6.41856	-0.401016	uncharacterized LOC101927877
SLC35E2B///SLC35E2	217122_s_at	1.16e-05	3.12e-07	5.52262	6.41496	0.910659	solute carrier family 35 member E2B///solute carrier family 35 member E2
MIR6741///PYCR2	231715_s_at	1.16e-05	3.12e-07	5.52257	6.41472	0.862275	microRNA 6741///pyrroline-5-carboxylate reductase family member 2
DDX39A	201584_s_at	1.16e-05	3.14e-07	5.52141	6.40998	1.26414	DEAD-box helicase 39A
TSEN15	225399_at	1.16e-05	3.14e-07	5.52137	6.40985	1.19991	tRNA splicing endonuclease subunit 15
CDK5RAP2	233540_s_at	1.16e-05	3.15e-07	5.52097	6.40821	1.22268	CDK5 regulatory subunit associated protein 2
TRIO	208178_x_at	1.16e-05	3.15e-07	5.52047	6.40617	0.841021	trio Rho guanine nucleotide exchange factor
UBE2A	201899_s_at	1.16e-05	3.15e-07	5.52045	6.40606	0.863102	ubiquitin conjugating enzyme E2 A
DSN1	219512_at	1.16e-05	3.16e-07	5.52008	6.40457	1.10302	DSN1 homolog, MIS12 kinetochore complex component
FRYL	1562625_at	1.16e-05	3.16e-07	-5.51967	6.40288	-0.298067	FRY like transcription coactivator
	1560621_at	1.18e-05	3.2e-07	-5.51721	6.39285	-0.353193
MASP1	232224_at	1.05e-09	2.76e-12	-8.06535	17.6315	-2.27332	mannan binding lectin serine peptidase 1
FAM102A	212400_at	1.18e-05	3.22e-07	-5.51541	6.3855	-0.951742	family with sequence similarity 102 member A
LOC100130417	1555979_at	1.18e-05	3.23e-07	-5.5151	6.38423	-0.440947	uncharacterized LOC100130417
RALGAPB	221736_at	1.19e-05	3.24e-07	5.51415	6.38033	0.686791	Ral GTPase activating protein non-catalytic beta subunit
TTC37	203048_s_at	1.19e-05	3.25e-07	5.51367	6.37839	0.845423	tetratricopeptide repeat domain 37
LINC00951	1562219_at	1.19e-05	3.26e-07	-5.51281	6.37484	-0.301631	long intergenic non-protein coding RNA 951
ZNF224	216991_at	1.19e-05	3.26e-07	-5.51267	6.3743	-0.409258	zinc finger protein 224
ESRRB	223858_at	1.19e-05	3.26e-07	-5.51234	6.37293	-0.41055	estrogen related receptor beta
FGD2	1559091_s_at	1.2e-05	3.27e-07	-5.51204	6.37174	-0.430666	FYVE, RhoGEF and PH domain containing 2
ATMIN	238777_x_at	1.2e-05	3.27e-07	-5.51175	6.37052	-0.487883	ATM interactor
DCLRE1C	239376_at	1.2e-05	3.28e-07	5.5111	6.36787	0.965779	DNA cross-link repair 1C
PLPP3	212226_s_at	1.2e-05	3.3e-07	-5.50967	6.36205	-1.13133	phospholipid phosphatase 3
LOC101928881	233486_at	1.21e-05	3.31e-07	-5.50935	6.36076	-0.519718	uncharacterized LOC101928881
PPP2R1A	200695_at	1.21e-05	3.32e-07	5.50835	6.35666	0.608133	protein phosphatase 2 scaffold subunit Aalpha
UBN2	225444_at	1.21e-05	3.33e-07	5.50777	6.3543	0.819132	ubinuclein 2
FITM1	229567_at	4.7e-14	4.04e-17	-10.378	28.3858	-2.28155	fat storage inducing transmembrane protein 1
CPT1A	210687_at	1.22e-05	3.35e-07	-5.50644	6.34886	-0.697798	carnitine palmitoyltransferase 1A
HAUS3	210054_at	1.22e-05	3.35e-07	5.50624	6.34804	0.996504	HAUS augmin like complex subunit 3
PHGDH	201397_at	1.61e-06	2.23e-08	-6.12778	8.94892	-2.2839	phosphoglycerate dehydrogenase
LOC101928589///TMEM164	220486_x_at	1.22e-05	3.36e-07	5.50574	6.34603	1.13346	uncharacterized LOC101928589///transmembrane protein 164
XIST	243712_at	1.22e-05	3.37e-07	-5.50493	6.34272	-0.573532	X inactive specific transcript (non-protein coding)
	240795_at	1.23e-05	3.38e-07	-5.50392	6.33856	-0.376911
PHF14	228095_at	1.23e-05	3.4e-07	5.50243	6.33249	0.830347	PHD finger protein 14
TCF21	229529_at	1.23e-05	3.4e-07	-5.50242	6.33247	-0.486406	transcription factor 21
LTK	217184_s_at	1.23e-05	3.41e-07	-5.50197	6.33064	-0.429122	leukocyte receptor tyrosine kinase
MGAT5	212098_at	1.23e-05	3.41e-07	5.50179	6.32991	0.897452	mannosyl (alpha-1,6-)-glycoprotein beta-1,6-N-acetyl-glucosaminyltransferase
LOC102724094	238180_at	1.23e-05	3.42e-07	-5.50163	6.32925	-0.527064	uncharacterized LOC102724094
LMNA	1554600_s_at	1.24e-05	3.43e-07	5.50041	6.32427	1.04794	lamin A/C
PRRC2C	211948_x_at	1.25e-05	3.46e-07	5.49876	6.31755	0.945275	proline rich coiled-coil 2C
CHRM2	221330_at	1.26e-05	3.49e-07	-5.4963	6.30749	-0.405496	cholinergic receptor muscarinic 2
LOC100630923///LOC100289561///PRKRIP1	218378_s_at	1.26e-05	3.51e-07	5.49557	6.30454	0.517671	LOC100289561-PRKRIP1 readthrough///uncharacterized LOC100289561///PRKR interacting protein 1 (IL11 inducible)
PRKD2	38269_at	1.27e-05	3.52e-07	5.49474	6.30116	0.711461	protein kinase D2
LARP1	212137_at	1.27e-05	3.53e-07	5.49398	6.29806	0.686427	La ribonucleoprotein domain family member 1
NUP37	218622_at	1.27e-05	3.53e-07	5.49397	6.29801	1.06607	nucleoporin 37
LOC102723897///MIR6859-1///MIR6859-2///LOC101930154///LOC100288778///WASH1///WASH7P///WASH2P///WASH3P	225035_x_at	1.27e-05	3.53e-07	5.49364	6.29668	0.75516	WAS protein family homolog 2-like///microRNA 6859-1///microRNA 6859-2///WAS protein family homolog 6-like///WAS protein family homolog 1 pseudogene///WAS protein family homolog 1///WAS protein family homolog 7 pseudogene///WAS protein family homolog 2 pseudogene///WAS protein family homolog 3 pseudogene
FKBP15	242574_at	1.29e-05	3.58e-07	-5.49061	6.28433	-0.380871	FK506 binding protein 15
P2RX2	224069_x_at	1.29e-05	3.59e-07	-5.49027	6.28295	-0.477941	purinergic receptor P2X 2
TRIO	209012_at	1.29e-05	3.59e-07	5.48994	6.2816	0.828593	trio Rho guanine nucleotide exchange factor
ZNF507	206225_at	1.29e-05	3.59e-07	-5.48963	6.28033	-0.392921	zinc finger protein 507
LARS	217810_x_at	1.29e-05	3.6e-07	5.48957	6.28006	0.719043	leucyl-tRNA synthetase
LOC101929248	1560212_a_at	1.29e-05	3.61e-07	-5.48882	6.27703	-0.299222	uncharacterized LOC101929248
C6orf25	221342_at	1.29e-05	3.61e-07	-5.48877	6.27683	-0.312351	chromosome 6 open reading frame 25
UBE3B	212403_at	1.3e-05	3.62e-07	5.48784	6.27303	0.609617	ubiquitin protein ligase E3B
ALDH6A1	221590_s_at	1.3e-05	3.64e-07	-5.4867	6.26837	-1.67852	aldehyde dehydrogenase 6 family member A1
HBB	209116_x_at	5.28e-06	1.12e-07	-5.76141	7.40069	-2.28966	hemoglobin subunit beta
LOC646241	1559790_at	1.3e-05	3.66e-07	-5.48573	6.26442	-0.268409	uncharacterized LOC646241
GOLGA3	202106_at	1.31e-05	3.68e-07	5.48431	6.25864	0.672255	golgin A3
PLPP3	209355_s_at	1.32e-05	3.69e-07	-5.48339	6.25489	-1.27283	phospholipid phosphatase 3
ARPC4-TTLL3///ARPC4	211672_s_at	1.32e-05	3.7e-07	5.48256	6.25153	0.896983	ARPC4-TTLL3 readthrough///actin related protein 2/3 complex subunit 4
BTBD17	230445_at	1.32e-05	3.71e-07	-5.48252	6.25134	-0.390822	BTB domain containing 17
	215998_at	1.32e-05	3.71e-07	-5.48245	6.25108	-0.316914
FLJ40288	237659_at	1.32e-05	3.71e-07	-5.48228	6.25038	-0.389099	uncharacterized FLJ40288
LOC100505711	237779_at	1.32e-05	3.73e-07	-5.48113	6.24569	-0.451592	uncharacterized LOC100505711
RPLP1	200763_s_at	1.33e-05	3.74e-07	5.48046	6.24296	0.552548	ribosomal protein lateral stalk subunit P1
ATG7	218673_s_at	1.33e-05	3.74e-07	5.48024	6.24207	0.614748	autophagy related 7
PDIA3	208612_at	1.34e-05	3.78e-07	5.47805	6.23317	0.77386	protein disulfide isomerase family A member 3
LOC728099	1561218_s_at	1.34e-05	3.78e-07	-5.47759	6.23127	-0.405419	uncharacterized LOC728099
C9orf16	222165_x_at	1.34e-05	3.78e-07	5.47757	6.2312	0.622272	chromosome 9 open reading frame 16
EZH1	203249_at	1.35e-05	3.82e-07	5.47565	6.22341	0.694302	enhancer of zeste 1 polycomb repressive complex 2 subunit
C7orf50	224478_s_at	1.35e-05	3.82e-07	5.47532	6.22207	0.891645	chromosome 7 open reading frame 50
ZMYND8	209049_s_at	1.35e-05	3.82e-07	5.47529	6.22191	1.0227	zinc finger MYND-type containing 8
FAM9B	1555538_s_at	1.35e-05	3.82e-07	-5.47524	6.22174	-1.49545	family with sequence similarity 9 member B
ALDOB	204704_s_at	0.00113	0.000146	-3.96481	0.5769	-2.31072	aldolase, fructose-bisphosphate B
HBA2///HBA1	211699_x_at	1.35e-05	3.83e-07	-5.47473	6.21964	-1.97455	hemoglobin subunit alpha 2///hemoglobin subunit alpha 1
TMED5	1558813_at	1.36e-05	3.86e-07	-5.47318	6.21337	-0.315969	transmembrane p24 trafficking protein 5
LUC7L3	203804_s_at	1.36e-05	3.87e-07	5.47211	6.20899	0.721458	LUC7 like 3 pre-mRNA splicing factor
ITGAD	1560686_at	1.37e-05	3.88e-07	-5.47164	6.20708	-0.439295	integrin subunit alpha D
KIF2A	203087_s_at	1.37e-05	3.89e-07	5.47097	6.20436	1.2151	kinesin family member 2A
ACTR2	200727_s_at	1.37e-05	3.89e-07	5.47079	6.20363	0.750541	ARP2 actin related protein 2 homolog
	1560639_at	1.37e-05	3.89e-07	-5.47077	6.20355	-0.365823
TRIM11	226566_at	1.37e-05	3.9e-07	5.47072	6.20335	0.836479	tripartite motif containing 11
ASB16-AS1	1555981_at	1.37e-05	3.9e-07	5.47019	6.20118	0.71497	ASB16 antisense RNA 1
	234494_x_at	1.37e-05	3.92e-07	-5.46954	6.19854	-0.377307
SEMA3F	35666_at	1.37e-05	3.92e-07	5.46915	6.19697	0.643316	semaphorin 3F
ALDH3B1	1565731_at	1.37e-05	3.92e-07	-5.469	6.19635	-0.312656	aldehyde dehydrogenase 3 family member B1
ALAS1	205633_s_at	1.38e-05	3.93e-07	-5.46873	6.19523	-1.66833	5'-aminolevulinate synthase 1
GDF11	226232_at	1.38e-05	3.95e-07	-5.46756	6.19051	-0.448002	growth differentiation factor 11
TTC13	219481_at	1.39e-05	3.96e-07	5.46663	6.18672	1.23024	tetratricopeptide repeat domain 13
SYNE2	240777_at	1.39e-05	3.98e-07	-5.46588	6.18364	-0.344268	spectrin repeat containing nuclear envelope protein 2
	231631_at	1.4e-05	4e-07	-5.46467	6.17875	-0.352037
PHPT1	223207_x_at	1.4e-05	4.02e-07	5.46308	6.17229	0.943227	phosphohistidine phosphatase 1
ASXL2	226251_at	1.4e-05	4.03e-07	5.46303	6.17208	0.915079	additional sex combs like 2, transcriptional regulator
THEM4	243492_at	1.41e-05	4.05e-07	5.46185	6.16729	0.950496	thioesterase superfamily member 4
CETP	206210_s_at	1.51e-09	4.21e-12	-7.97735	17.2255	-2.3142	cholesteryl ester transfer protein
FGD5-AS1	1561546_at	1.41e-05	4.05e-07	-5.46148	6.16578	-0.328426	FGD5 antisense RNA 1
	1566157_x_at	1.41e-05	4.05e-07	-5.46145	6.16567	-0.382685
PRRC2C	211944_at	1.42e-05	4.09e-07	5.45913	6.15624	0.965373	proline rich coiled-coil 2C
	1563225_a_at	1.43e-05	4.11e-07	-5.45828	6.15277	-0.40309
	243004_at	1.43e-05	4.11e-07	-5.45806	6.15188	-0.422534
GNA14	243580_at	1.43e-05	4.12e-07	-5.45758	6.14993	-0.581049	G protein subunit alpha 14
TKT	208700_s_at	1.43e-05	4.12e-07	5.45748	6.14952	1.76244	transketolase
CTNNA3	1554235_at	1.43e-05	4.14e-07	-5.45664	6.14609	-0.374018	catenin alpha 3
LOC101928916///NNMT	202237_at	0.0113	0.003	-3.04905	-2.22216	-2.31599	uncharacterized LOC101928916///nicotinamide N-methyltransferase
ACBD3	202324_s_at	1.43e-05	4.14e-07	5.45615	6.14413	1.04008	acyl-CoA binding domain containing 3
NLRP1	1562257_x_at	1.43e-05	4.15e-07	-5.45608	6.14385	-0.522078	NLR family pyrin domain containing 1
TSPY1	217162_at	1.43e-05	4.15e-07	-5.45583	6.14283	-0.331324	testis specific protein, Y-linked 1
TRIB1	235641_at	1.43e-05	4.15e-07	-5.45559	6.14184	-0.395541	tribbles pseudokinase 1
	1558250_s_at	1.44e-05	4.16e-07	5.45522	6.14033	1.05817
LINC01346	1566737_at	1.45e-05	4.2e-07	-5.45316	6.13198	-0.334829	long intergenic non-protein coding RNA 1346
	217396_at	1.45e-05	4.2e-07	-5.45306	6.13158	-0.393557
SPRR2G	236119_s_at	1.45e-05	4.21e-07	-5.45259	6.12965	-0.405295	small proline rich protein 2G
GTF2E1	205930_at	1.47e-05	4.27e-07	5.44922	6.11597	0.83196	general transcription factor IIE subunit 1
LILRA2	211101_x_at	1.48e-05	4.3e-07	-5.44766	6.10963	-0.42933	leukocyte immunoglobulin like receptor A2
STEAP4	225987_at	3.28e-05	1.25e-06	-5.19281	5.08765	-2.31688	STEAP4 metalloreductase
LRP10	201412_at	1.48e-05	4.3e-07	5.44733	6.10831	1.06465	LDL receptor related protein 10
CLYBL-AS2	1563245_at	1.48e-05	4.31e-07	-5.44716	6.10762	-0.24288	CLYBL antisense RNA 2
WDR66	1555006_at	1.48e-05	4.31e-07	-5.44693	6.10667	-0.447157	WD repeat domain 66
MRAP	1555741_at	1.48e-05	4.32e-07	-5.44656	6.1052	-0.387316	melanocortin 2 receptor accessory protein
GPM6A	236024_at	1.49e-05	4.34e-07	-5.44529	6.1	-0.34018	glycoprotein M6A
NUP205	212247_at	1.49e-05	4.35e-07	5.44488	6.09837	0.952573	nucleoporin 205
XPO6	214784_x_at	1.49e-05	4.35e-07	5.44481	6.09807	0.50515	exportin 6
MIR6125///USP15	244028_at	1.49e-05	4.36e-07	-5.44442	6.09651	-0.594163	microRNA 6125///ubiquitin specific peptidase 15
	1563681_at	1.49e-05	4.37e-07	-5.44365	6.09337	-0.269205
NUP214	211261_at	1.5e-05	4.39e-07	-5.44253	6.08883	-0.403197	nucleoporin 214
PCGF1	210023_s_at	1.5e-05	4.39e-07	5.44235	6.0881	0.705713	polycomb group ring finger 1
LOC101930168///LOC100509620///AQP7	206955_at	1.51e-05	4.41e-07	-5.44123	6.08353	-0.775653	putative aquaporin-7-like protein 3///putative aquaporin-7-like protein 3///aquaporin 7
SNORD65///SNORD49B///LRRC75A-AS1///SNORD49A	239754_at	1.52e-05	4.44e-07	-5.43978	6.07767	-0.375529	small nucleolar RNA, C/D box 65///small nucleolar RNA, C/D box 49B///LRRC75A antisense RNA 1///small nucleolar RNA, C/D box 49A
BARD1	205345_at	1.52e-05	4.46e-07	5.4387	6.07328	1.28512	BRCA1 associated RING domain 1
KCNG1	211053_at	1.52e-05	4.47e-07	-5.43843	6.07219	-0.407299	potassium voltage-gated channel modifier subfamily G member 1
SRD5A2	206938_at	2.49e-05	8.62e-07	-5.28224	5.44339	-2.31833	steroid 5 alpha-reductase 2
METTL3	209265_s_at	1.53e-05	4.48e-07	5.4376	6.06884	0.776443	methyltransferase like 3
SLC36A1	213119_at	1.53e-05	4.49e-07	5.437	6.06639	0.714671	solute carrier family 36 member 1
CPSF3	225082_at	1.53e-05	4.5e-07	5.43657	6.06467	0.781099	cleavage and polyadenylation specific factor 3
KIF5B	201991_s_at	1.53e-05	4.51e-07	5.43606	6.06259	0.696104	kinesin family member 5B
MT1HL1	211456_x_at	6.02e-05	2.86e-06	-4.99136	4.29835	-2.32275	metallothionein 1H-like 1
MVB12A	227864_s_at	1.54e-05	4.55e-07	5.43393	6.05397	0.736305	multivesicular body subunit 12A
DLGAP2-AS1	1564421_at	1.54e-05	4.56e-07	-5.43381	6.05347	-0.291625	DLGAP2 antisense RNA 1
ABCF2	207622_s_at	1.54e-05	4.56e-07	5.43363	6.05273	0.856537	ATP binding cassette subfamily F member 2
PPIL1	222500_at	1.54e-05	4.56e-07	5.43354	6.05236	1.01248	peptidylprolyl isomerase like 1
GIF	207033_at	1.55e-05	4.58e-07	-5.4327	6.04897	-0.292812	gastric intrinsic factor
UBE2Q1	217978_s_at	1.56e-05	4.63e-07	5.43011	6.03848	0.967978	ubiquitin conjugating enzyme E2 Q1
SLITRK3	206732_at	1.56e-05	4.63e-07	-5.43007	6.0383	-1.12092	SLIT and NTRK like family member 3
LYRM4	218561_s_at	1.56e-05	4.63e-07	5.42984	6.03739	1.02155	LYR motif containing 4
TMEM80	65630_at	1.57e-05	4.64e-07	5.42952	6.03608	0.832191	transmembrane protein 80
FBXL20	239223_s_at	1.57e-05	4.64e-07	5.42947	6.03587	0.70625	F-box and leucine rich repeat protein 20
PGLYRP3	1553059_at	1.57e-05	4.65e-07	-5.42893	6.03367	-0.328127	peptidoglycan recognition protein 3
COMMD2	226910_at	1.57e-05	4.66e-07	5.4287	6.03277	0.863397	COMM domain containing 2
USP14	201671_x_at	1.59e-05	4.72e-07	5.42568	6.02053	0.826893	ubiquitin specific peptidase 14
UGGT1	218257_s_at	1.59e-05	4.72e-07	5.42532	6.01905	1.0682	UDP-glucose glycoprotein glucosyltransferase 1
KIAA1549L	244584_at	1.6e-05	4.75e-07	-5.42413	6.01422	-0.315131	KIAA1549 like
TINAGL1	219058_x_at	1.6e-05	4.75e-07	-5.42374	6.01265	-0.506482	tubulointerstitial nephritis antigen like 1
CYP3A43	211442_x_at	1.97e-06	2.91e-08	-6.06793	8.69328	-2.32341	cytochrome P450 family 3 subfamily A member 43
	221798_x_at	1.6e-05	4.77e-07	5.42308	6.01	0.425254
GPR146	228770_at	1.6e-05	4.78e-07	-5.42263	6.00818	-1.27962	G protein-coupled receptor 146
SND1	201622_at	1.62e-05	4.83e-07	5.42007	5.99781	0.565702	staphylococcal nuclease and tudor domain containing 1
DLG5	201681_s_at	1.62e-05	4.83e-07	5.42	5.99752	1.55975	discs large MAGUK scaffold protein 5
KLC3	1570402_at	1.62e-05	4.84e-07	-5.41971	5.99634	-0.465892	kinesin light chain 3
RNF150	232501_at	1.62e-05	4.84e-07	-5.41931	5.99472	-0.302431	ring finger protein 150
FOLH1B///FOLH1	205860_x_at	1.96e-05	6.36e-07	-5.3549	5.73476	-2.32749	folate hydrolase 1B///folate hydrolase (prostate-specific membrane antigen) 1
	233833_at	1.62e-05	4.85e-07	-5.4192	5.99429	-0.436284
MYL2	209742_s_at	1.62e-05	4.85e-07	-5.41908	5.99381	-0.3214	myosin light chain 2
MIR6859-1///MIR6859-2///LOC101930154///LOC100288778///WASH1///WASH7P///WASH2P///WASH3P	233929_x_at	1.62e-05	4.85e-07	5.41892	5.99315	0.749076	microRNA 6859-1///microRNA 6859-2///WAS protein family homolog 6-like///WAS protein family homolog 1 pseudogene///WAS protein family homolog 1///WAS protein family homolog 7 pseudogene///WAS protein family homolog 2 pseudogene///WAS protein family homolog 3 pseudogene
GCDH	208369_s_at	1.62e-05	4.86e-07	-5.41877	5.99252	-1.37096	glutaryl-CoA dehydrogenase
ACADSB	226030_at	1.62e-05	4.86e-07	-5.41847	5.99133	-1.68337	acyl-CoA dehydrogenase, short/branched chain
SEC14L2	232895_s_at	1.62e-05	4.88e-07	-5.41763	5.9879	-0.443098	SEC14 like lipid binding 2
MFAP3	1552312_a_at	1.62e-05	4.88e-07	5.4176	5.9878	0.936539	microfibrillar associated protein 3
	235147_at	1.62e-05	4.88e-07	5.41751	5.98745	1.84233
AMHR2	206892_at	1.63e-05	4.91e-07	-5.41619	5.98209	-0.419101	anti-Mullerian hormone receptor type 2
	244240_at	1.63e-05	4.91e-07	-5.41593	5.98105	-0.333675
SPN	216981_x_at	1.63e-05	4.92e-07	-5.4157	5.98009	-0.383686	sialophorin
GAS2L3	238756_at	1.64e-05	4.94e-07	5.4149	5.97689	1.7962	growth arrest specific 2 like 3
BBX	232008_s_at	1.64e-05	4.94e-07	5.41471	5.97612	0.751815	BBX, HMG-box containing
SNORA64///RPS2	203107_x_at	1.64e-05	4.94e-07	5.41467	5.97596	0.600003	small nucleolar RNA, H/ACA box 64///ribosomal protein S2
FAM205C	237827_at	1.64e-05	4.95e-07	-5.41413	5.97373	-0.483821	family with sequence similarity 205 member C
	1566835_at	1.64e-05	4.95e-07	-5.414	5.97324	-0.390586
H3F3AP4///H3F3B///H3F3A	213828_x_at	1.64e-05	4.96e-07	5.41366	5.97183	0.658547	H3 histone, family 3A, pseudogene 4///H3 histone, family 3B///H3 histone, family 3A
SUN5	237188_x_at	1.64e-05	4.97e-07	-5.41311	5.96962	-0.476062	Sad1 and UNC84 domain containing 5
PLPP3	212230_at	1.64e-05	4.98e-07	-5.41295	5.96897	-1.18829	phospholipid phosphatase 3
SCAMP3	201771_at	1.65e-05	4.99e-07	5.41223	5.96605	0.948272	secretory carrier membrane protein 3
GBX2	210560_at	1.66e-05	5.01e-07	-5.41117	5.96177	-0.419512	gastrulation brain homeobox 2
LOC101927516	1556171_a_at	1.66e-05	5.02e-07	-5.41091	5.96074	-0.38369	uncharacterized LOC101927516
MIR6741///PYCR2	224855_at	1.66e-05	5.03e-07	5.41036	5.95851	0.8421	microRNA 6741///pyrroline-5-carboxylate reductase family member 2
PROK2	232629_at	1.66e-05	5.04e-07	-5.40981	5.95629	-0.462991	prokineticin 2
PCCB	1557502_at	1.66e-05	5.05e-07	-5.40942	5.95471	-0.37957	propionyl-CoA carboxylase beta subunit
	240540_at	1.67e-05	5.07e-07	-5.40874	5.95195	-0.348739
	237800_at	1.67e-05	5.07e-07	-5.40856	5.95122	-0.567661
VRK3	1566701_at	1.67e-05	5.1e-07	-5.40732	5.94621	-0.389527	vaccinia related kinase 3
CPED1	220032_at	1.67e-05	5.1e-07	-5.40726	5.94597	-1.27326	cadherin like and PC-esterase domain containing 1
TAOK1	227454_at	1.68e-05	5.11e-07	5.4068	5.94411	0.748223	TAO kinase 1
SERF1B///SERF1A	223539_s_at	1.68e-05	5.11e-07	5.40672	5.94379	0.821781	small EDRK-rich factor 1B///small EDRK-rich factor 1A
EML2-AS1	234026_at	1.68e-05	5.11e-07	-5.40664	5.94344	-0.43448	EML2 antisense RNA 1
EGLN1	224314_s_at	1.68e-05	5.12e-07	5.40608	5.94121	1.24598	egl-9 family hypoxia inducible factor 1
GADD45B	207574_s_at	1.68e-05	5.13e-07	-5.40559	5.93921	-1.87843	growth arrest and DNA damage inducible beta
FNDC5	230646_at	1.69e-05	5.16e-07	-5.40448	5.93471	-0.494331	fibronectin type III domain containing 5
GMNC	1569616_at	1.69e-05	5.17e-07	-5.40384	5.93215	-0.47588	geminin coiled-coil domain containing
JUND	214326_x_at	1.7e-05	5.19e-07	-5.40284	5.92811	-1.02055	JunD proto-oncogene, AP-1 transcription factor subunit
THOC2	226628_at	1.7e-05	5.2e-07	5.40246	5.92654	1.03806	THO complex 2
HBA2///HBA1	204018_x_at	1.7e-05	5.22e-07	-5.40163	5.9232	-1.91177	hemoglobin subunit alpha 2///hemoglobin subunit alpha 1
MFAP3L	205442_at	0.00346	0.000646	-3.53336	-0.810801	-2.33573	microfibrillar associated protein 3 like
LOC440602	1561335_at	1.71e-05	5.23e-07	-5.40123	5.92159	-0.408134	uncharacterized LOC440602
MIR6716///PHLDB1	216019_x_at	1.71e-05	5.24e-07	-5.40092	5.92031	-0.391272	microRNA 6716///pleckstrin homology like domain family B member 1
UTP11	233760_at	1.71e-05	5.24e-07	-5.4007	5.91943	-0.304269	UTP11, small subunit processome component homolog (S. cerevisiae)
CLN3	210859_x_at	1.71e-05	5.25e-07	5.40033	5.91794	0.932867	CLN3, battenin
UXS1	219675_s_at	1.71e-05	5.25e-07	5.40015	5.9172	1.05822	UDP-glucuronate decarboxylase 1
SMARCC1	201073_s_at	1.71e-05	5.27e-07	5.39947	5.91446	0.784845	SWI/SNF related, matrix associated, actin dependent regulator of chromatin subfamily c member 1
PDGFA	205463_s_at	1.71e-05	5.27e-07	5.39927	5.91368	1.82242	platelet derived growth factor subunit A
	242471_at	1.71e-05	5.27e-07	5.39921	5.91342	1.40619
MFNG	213783_at	1.72e-05	5.3e-07	-5.3982	5.90932	-0.410274	MFNG O-fucosylpeptide 3-beta-N-acetylglucosaminyltransferase
SMPD3	219695_at	1.72e-05	5.3e-07	-5.39785	5.90794	-0.408487	sphingomyelin phosphodiesterase 3
DLG2	206253_at	1.72e-05	5.32e-07	-5.39728	5.90564	-0.34897	discs large MAGUK scaffold protein 2
KCNJ15	239464_at	1.73e-05	5.34e-07	-5.39635	5.90185	-0.333789	potassium voltage-gated channel subfamily J member 15
OPN5	233657_at	1.74e-05	5.36e-07	-5.39518	5.89713	-0.353933	opsin 5
RDH13	1559190_s_at	1.74e-05	5.38e-07	5.39467	5.89507	1.22598	retinol dehydrogenase 13
PRICKLE1	232811_x_at	1.74e-05	5.39e-07	-5.39406	5.89263	-0.430818	prickle planar cell polarity protein 1
TRIM56	226040_at	1.75e-05	5.4e-07	5.39371	5.8912	0.944503	tripartite motif containing 56
STPG2	1555096_at	1.75e-05	5.43e-07	-5.39234	5.88565	-0.382138	sperm tail PG-rich repeat containing 2
LSMEM2	237024_at	1.76e-05	5.44e-07	-5.39189	5.88383	-0.427018	leucine rich single-pass membrane protein 2
	235642_at	1.77e-05	5.48e-07	-5.39009	5.87657	-2.8029
HNRNPC	200751_s_at	1.78e-05	5.52e-07	5.38838	5.86967	0.833568	heterogeneous nuclear ribonucleoprotein C (C1/C2)
RNF8	203160_s_at	1.78e-05	5.53e-07	5.38807	5.86843	0.883002	ring finger protein 8
PI4KB	210417_s_at	1.78e-05	5.53e-07	5.38803	5.86827	0.890027	phosphatidylinositol 4-kinase beta
KRT79	1569909_at	1.78e-05	5.53e-07	-5.38783	5.86746	-0.395488	keratin 79
	235525_at	1.79e-05	5.55e-07	-5.38694	5.86388	-0.445542
	227343_at	1.79e-05	5.56e-07	-5.38653	5.8622	-0.636112
	1561135_at	1.79e-05	5.57e-07	-5.38631	5.86131	-0.534429
MAN1C1	214180_at	1.79e-05	5.58e-07	-5.38589	5.85962	-1.67521	mannosidase alpha class 1C member 1
LOC100287413///GLYATL1	227794_at	0.0012	0.000158	-3.94157	0.499234	-2.34043	uncharacterized LOC100287413///glycine-N-acyltransferase like 1
EEF1E1-BLOC1S5///BLOC1S5	226544_x_at	1.79e-05	5.58e-07	5.38575	5.85907	0.612531	EEF1E1-BLOC1S5 readthrough (NMD candidate)///biogenesis of lysosomal organelles complex 1 subunit 5
OR10D1P	1567255_at	1.79e-05	5.58e-07	-5.3857	5.85886	-0.47841	olfactory receptor family 10 subfamily D member 1 pseudogene
NPY5R	207400_at	1.79e-05	5.58e-07	-5.38569	5.85882	-0.349795	neuropeptide Y receptor Y5
GRIK5	1553168_at	1.79e-05	5.59e-07	-5.38523	5.85698	-0.394861	glutamate ionotropic receptor kainate type subunit 5
MCF2L	1563809_a_at	1.8e-05	5.62e-07	-5.3842	5.85283	-0.395644	MCF.2 cell line derived transforming sequence like
MIR424///MIR503HG	229784_at	1.8e-05	5.63e-07	-5.3835	5.84999	-0.541048	microRNA 424///MIR503 host gene
EPHA7	229288_at	1.8e-05	5.64e-07	-5.38313	5.8485	-0.297743	EPH receptor A7
	242743_at	1.8e-05	5.65e-07	-5.38297	5.84786	-0.459522
RNF103-CHMP3///CHMP3///RNF103	222436_s_at	1.81e-05	5.66e-07	5.38249	5.84592	0.841189	RNF103-CHMP3 readthrough///charged multivesicular body protein 3///ring finger protein 103
	239566_at	1.81e-05	5.66e-07	-5.38243	5.84567	-0.285905
UBE2S	202779_s_at	1.82e-05	5.7e-07	5.38058	5.8382	1.59905	ubiquitin conjugating enzyme E2 S
	239154_at	1.82e-05	5.71e-07	5.38019	5.83662	1.04332
MYO9B	217297_s_at	1.83e-05	5.74e-07	5.37906	5.83205	0.575131	myosin IXB
SLC2A13	234561_at	1.83e-05	5.75e-07	-5.37887	5.8313	-0.316868	solute carrier family 2 member 13
	237861_at	1.83e-05	5.75e-07	-5.37877	5.83092	-0.429885
UBL7	225063_at	1.84e-05	5.78e-07	5.37758	5.82609	0.58795	ubiquitin like 7
LINC00445	231330_at	1.84e-05	5.79e-07	-5.37686	5.8232	-0.26379	long intergenic non-protein coding RNA 445
ACSBG1	206466_at	1.84e-05	5.8e-07	-5.3765	5.82175	-0.275258	acyl-CoA synthetase bubblegum family member 1
NUP133	202184_s_at	1.84e-05	5.81e-07	5.37628	5.82086	1.02715	nucleoporin 133
	234881_at	1.84e-05	5.81e-07	-5.37615	5.82035	-0.436914
ZBED8	220770_s_at	1.84e-05	5.81e-07	5.37613	5.82026	1.41785	zinc finger BED-type containing 8
DNAJC14	1554451_s_at	1.84e-05	5.82e-07	5.37602	5.81983	1.00223	DnaJ heat shock protein family (Hsp40) member C14
METTL13	212405_s_at	1.85e-05	5.83e-07	5.37541	5.81736	0.652206	methyltransferase like 13
UPK3BL///POLR2J3///POLR2J2///POLR2J	1552621_at	1.85e-05	5.83e-07	5.37532	5.81699	1.49052	uroplakin 3B-like///RNA polymerase II subunit J3///RNA polymerase II subunit J2///RNA polymerase II subunit J
THOC5	209418_s_at	1.85e-05	5.85e-07	5.37461	5.81412	0.701227	THO complex 5
MPRIP	231255_at	1.85e-05	5.86e-07	-5.37408	5.81197	-0.445773	myosin phosphatase Rho interacting protein
	238255_at	1.86e-05	5.87e-07	-5.37366	5.81032	-0.385537
EIF4G3	201936_s_at	1.86e-05	5.88e-07	5.37333	5.80898	0.781798	eukaryotic translation initiation factor 4 gamma 3
ATP6V0A2	205703_at	1.86e-05	5.88e-07	-5.37324	5.80859	-0.304657	ATPase H+ transporting V0 subunit a2
DCAF11	201886_at	1.86e-05	5.91e-07	-5.3723	5.80484	-1.02653	DDB1 and CUL4 associated factor 11
IPO9	217885_at	1.87e-05	5.92e-07	5.37193	5.80332	0.989573	importin 9
LOC101060373///NOMO3///NOMO2///NOMO1	217225_x_at	1.87e-05	5.95e-07	5.37059	5.79791	0.700229	uncharacterized LOC101060373///NODAL modulator 3///NODAL modulator 2///NODAL modulator 1
NPLOC4	217796_s_at	1.88e-05	5.95e-07	5.37042	5.79726	0.582538	NPL4 homolog, ubiquitin recognition factor
PRCC	208938_at	1.88e-05	5.98e-07	5.36925	5.79253	1.02395	papillary renal cell carcinoma (translocation-associated)
GLMP	1558693_s_at	1.88e-05	5.99e-07	5.36913	5.79204	1.31107	glycosylated lysosomal membrane protein
LOC100129617///CMIP	238086_at	1.89e-05	6e-07	-5.36861	5.78996	-0.329261	uncharacterized LOC100129617///c-Maf inducing protein
HBG2///HBG1	213515_x_at	1.89e-05	6.02e-07	-5.36786	5.78694	-0.895233	hemoglobin subunit gamma 2///hemoglobin subunit gamma 1
PLEKHA2	217677_at	1.89e-05	6.03e-07	-5.36729	5.78463	-0.418145	pleckstrin homology domain containing A2
AGO2	225827_at	1.89e-05	6.04e-07	5.36712	5.78393	1.40886	argonaute 2, RISC catalytic component
C12orf73	226943_at	1.89e-05	6.04e-07	5.36709	5.78383	1.01323	chromosome 12 open reading frame 73
SFTPD	214199_at	1.9e-05	6.05e-07	-5.3666	5.78183	-0.429396	surfactant protein D
KPNB1	208974_x_at	1.9e-05	6.05e-07	5.36659	5.7818	0.665563	karyopherin subunit beta 1
TCN1	205513_at	1.91e-05	6.1e-07	-5.36483	5.77472	-0.593301	transcobalamin 1
LOC254028	1562581_at	1.91e-05	6.11e-07	-5.36435	5.77276	-0.386143	uncharacterized LOC254028
TCL6	207894_s_at	1.91e-05	6.11e-07	-5.36424	5.77234	-0.34036	T-cell leukemia/lymphoma 6 (non-protein coding)
	243929_at	1.91e-05	6.12e-07	-5.36395	5.77116	-1.30983
WDFY3-AS2	241401_at	1.91e-05	6.12e-07	-5.36376	5.77039	-0.404692	WDFY3 antisense RNA 2
	1570198_x_at	1.92e-05	6.15e-07	-5.36292	5.76701	-0.436407
	241276_at	1.92e-05	6.16e-07	-5.36247	5.7652	-0.383412
PDLIM5	212412_at	1.92e-05	6.16e-07	-5.36245	5.76515	-0.84799	PDZ and LIM domain 5
RGP1	203169_at	1.93e-05	6.2e-07	5.36096	5.75913	0.662331	RGP1 homolog, RAB6A GEF complex partner 1
	235945_at	1.93e-05	6.2e-07	-5.36077	5.75838	-2.33628
	236791_at	1.93e-05	6.2e-07	-5.36072	5.75817	-0.271392
MYO15A	220288_at	1.93e-05	6.2e-07	-5.36062	5.75775	-0.420114	myosin XVA
LRRC37A2	221740_x_at	1.93e-05	6.21e-07	5.36033	5.75659	0.801562	leucine rich repeat containing 37 member A2
MMP28	224207_x_at	1.94e-05	6.23e-07	-5.35973	5.75417	-0.361155	matrix metallopeptidase 28
DEUP1	1554071_at	1.94e-05	6.26e-07	-5.35869	5.75001	-0.255075	deuterosome assembly protein 1
	AFFX-ThrX-3_at	1.94e-05	6.26e-07	-5.3585	5.74923	-0.344
VPS72	202261_at	1.94e-05	6.27e-07	5.35829	5.74837	0.994085	vacuolar protein sorting 72 homolog
IL1RL1	210442_at	1.94e-05	6.27e-07	-5.35826	5.74825	-0.386005	interleukin 1 receptor like 1
VMO1	235751_s_at	1.95e-05	6.28e-07	-5.35793	5.74693	-0.772299	vitelline membrane outer layer 1 homolog
CEP41	225484_at	1.95e-05	6.29e-07	5.35733	5.74451	1.03487	centrosomal protein 41
DPPA4	219651_at	1.95e-05	6.29e-07	-5.35731	5.74444	-0.292453	developmental pluripotency associated 4
HMGXB4	212596_s_at	1.95e-05	6.32e-07	5.3563	5.74039	0.664433	HMG-box containing 4
ARHGEF18	213039_at	1.95e-05	6.32e-07	5.35623	5.7401	0.823533	Rho/Rac guanine nucleotide exchange factor 18
	223911_at	1.95e-05	6.33e-07	-5.35605	5.73937	-0.39749
ANXA10	210143_at	0.000332	2.81e-05	-4.41072	2.12661	-2.34781	annexin A10
TREML1	1555659_a_at	1.98e-05	6.4e-07	-5.35315	5.72768	-0.493479	triggering receptor expressed on myeloid cells like 1
USP3	221654_s_at	1.98e-05	6.42e-07	5.35257	5.72537	0.718934	ubiquitin specific peptidase 3
CYP3A4	231704_at	3.46e-05	1.36e-06	-5.17342	5.01091	-2.38112	cytochrome P450 family 3 subfamily A member 4
CTBP1-AS2	237642_at	1.98e-05	6.44e-07	-5.3518	5.72229	-0.381104	CTBP1 antisense RNA 2 (head to head)
PURA	213806_at	1.98e-05	6.44e-07	-5.35172	5.72196	-0.373837	purine rich element binding protein A
GTF2H2C_2///GTF2H2C///GTF2H2B///GTF2H2	221540_x_at	1.99e-05	6.45e-07	5.35148	5.72097	1.18405	GTF2H2 family member C, copy 2///GTF2H2 family member C///general transcription factor IIH subunit 2B (pseudogene)///general transcription factor IIH subunit 2
FOLH1B///FOLH1	215363_x_at	2.44e-05	8.41e-07	-5.28813	5.46694	-2.38691	folate hydrolase 1B///folate hydrolase (prostate-specific membrane antigen) 1
MLX	231401_s_at	1.99e-05	6.48e-07	-5.35019	5.71579	-0.443762	MLX, MAX dimerization protein
PPP1R9B	230455_at	1.99e-05	6.48e-07	-5.35012	5.7155	-0.432901	protein phosphatase 1 regulatory subunit 9B
ZKSCAN5	203730_s_at	1.99e-05	6.49e-07	5.35006	5.71526	0.842057	zinc finger with KRAB and SCAN domains 5
LRRC37B	229231_at	1.99e-05	6.5e-07	5.34973	5.71393	0.7011	leucine rich repeat containing 37B
UBE2A	201898_s_at	1.99e-05	6.5e-07	5.34961	5.71346	0.833147	ubiquitin conjugating enzyme E2 A
RIT1	209882_at	2.01e-05	6.54e-07	5.34795	5.70677	1.16329	Ras like without CAAX 1
BHLHE41	231242_at	2.01e-05	6.57e-07	-5.34686	5.7024	-0.437244	basic helix-loop-helix family member e41
LINC00592	1558195_at	2.02e-05	6.59e-07	-5.34641	5.70061	-0.340329	long intergenic non-protein coding RNA 592
ACKR2	1568850_at	2.02e-05	6.61e-07	-5.34552	5.69703	-0.379233	atypical chemokine receptor 2
PIK3C3	215394_at	2.02e-05	6.62e-07	-5.34534	5.69628	-0.422882	phosphatidylinositol 3-kinase catalytic subunit type 3
SLC30A6	243643_x_at	2.02e-05	6.62e-07	5.34517	5.69561	0.50729	solute carrier family 30 member 6
ECEL1	219914_at	2.03e-05	6.65e-07	-5.34421	5.69174	-0.422872	endothelin converting enzyme like 1
MSH5-SAPCD1///SAPCD1///MSH5	210410_s_at	2.03e-05	6.65e-07	5.34405	5.69108	1.31109	MSH5-SAPCD1 readthrough (NMD candidate)///suppressor APC domain containing 1///mutS homolog 5
PSME3	200988_s_at	2.04e-05	6.68e-07	5.34319	5.68765	0.906565	proteasome activator subunit 3
LOC338694	1563042_at	2.04e-05	6.69e-07	-5.34288	5.68639	-0.317314	uncharacterized LOC338694
	230618_s_at	2.04e-05	6.69e-07	5.34287	5.68637	1.15
ADH4	223781_x_at	0.00132	0.000182	-3.90315	0.371564	-2.38991	alcohol dehydrogenase 4 (class II), pi polypeptide
CFC1	236724_at	2.04e-05	6.71e-07	-5.34192	5.68254	-0.418428	cripto, FRL-1, cryptic family 1
CALN1	1555168_a_at	2.06e-05	6.78e-07	-5.33947	5.6727	-0.424697	calneuron 1
KCNN1	206231_at	2.07e-05	6.79e-07	-5.33915	5.6714	-0.338952	potassium calcium-activated channel subfamily N member 1
IPO5	236906_x_at	2.07e-05	6.81e-07	-5.33853	5.66892	-0.406616	importin 5
USP21	218367_x_at	2.09e-05	6.89e-07	5.33576	5.65781	0.816943	ubiquitin specific peptidase 21
KIAA1462	213316_at	2.09e-05	6.89e-07	5.33559	5.65712	1.61208	KIAA1462
NCS1	238753_at	2.1e-05	6.91e-07	-5.33509	5.65511	-0.377567	neuronal calcium sensor 1
	1561219_x_at	2.1e-05	6.92e-07	-5.33466	5.65336	-0.343054
LOC101928274///VSIG10	226485_at	2.1e-05	6.93e-07	5.33414	5.6513	1.23361	uncharacterized LOC101928274///V-set and immunoglobulin domain containing 10
PNPLA4	209740_s_at	2.11e-05	6.97e-07	-5.33306	5.64696	-1.14404	patatin like phospholipase domain containing 4
	234603_at	2.12e-05	7e-07	-5.33203	5.64281	-0.307756
VRK3	1566700_at	2.12e-05	7e-07	-5.33184	5.64203	-0.268341	vaccinia related kinase 3
SETDB1	203155_at	2.12e-05	7.01e-07	5.33165	5.64131	0.942013	SET domain bifurcated 1
GPSM2	221922_at	2.12e-05	7.02e-07	5.33126	5.63974	1.15724	G-protein signaling modulator 2
HOXD10	238847_at	2.12e-05	7.02e-07	-5.33125	5.6397	-0.368279	homeobox D10
TKT	208699_x_at	2.13e-05	7.05e-07	5.33014	5.63525	1.80675	transketolase
	1560596_at	2.13e-05	7.05e-07	-5.33012	5.63515	-0.334969
MAP4	243_g_at	2.13e-05	7.06e-07	5.33003	5.6348	0.773234	microtubule associated protein 4
ITGB1	1553678_a_at	2.13e-05	7.07e-07	5.32954	5.63281	0.885458	integrin subunit beta 1
	1566138_at	2.13e-05	7.08e-07	-5.32915	5.63125	-0.356475
DDC-AS1	1564459_at	2.13e-05	7.08e-07	-5.32915	5.63124	-0.361197	DDC antisense RNA 1
HBG2///HBG1	204419_x_at	2.14e-05	7.11e-07	-5.32815	5.62722	-0.755818	hemoglobin subunit gamma 2///hemoglobin subunit gamma 1
	241298_x_at	2.14e-05	7.12e-07	-5.32772	5.62552	-1.03661
EFCAB1	1568930_at	2.15e-05	7.14e-07	-5.32718	5.62335	-0.301648	EF-hand calcium binding domain 1
DENR	221509_at	2.15e-05	7.17e-07	5.32628	5.61974	0.787002	density regulated re-initiation and release factor
PDLIM4	218690_at	2.16e-05	7.18e-07	-5.32571	5.61746	-0.363	PDZ and LIM domain 4
MPP4	1555099_at	2.16e-05	7.2e-07	-5.32504	5.61477	-0.335558	membrane palmitoylated protein 4
STX4	203530_s_at	2.16e-05	7.21e-07	5.3248	5.61379	0.642536	syntaxin 4
LRRC10B	236666_s_at	2.17e-05	7.22e-07	-5.32449	5.61256	-0.622052	leucine rich repeat containing 10B
MAJIN	231210_at	2.18e-05	7.26e-07	-5.32319	5.60734	-0.487792	membrane anchored junction protein
ARHGAP28	220382_s_at	2.18e-05	7.27e-07	-5.3228	5.60575	-0.297372	Rho GTPase activating protein 28
HECW1	215584_at	2.18e-05	7.28e-07	-5.32253	5.60468	-0.443425	HECT, C2 and WW domain containing E3 ubiquitin protein ligase 1
	201265_at	2.18e-05	7.29e-07	-5.32237	5.60404	-0.333132
AP3B1	203142_s_at	2.18e-05	7.29e-07	5.32235	5.60398	0.672411	adaptor related protein complex 3 beta 1 subunit
KLHL30-AS1	1554782_at	2.18e-05	7.29e-07	-5.32227	5.60365	-0.397922	KLHL30 antisense RNA 1
STIP1	213330_s_at	2.18e-05	7.3e-07	5.32208	5.60286	0.946496	stress induced phosphoprotein 1
GGA3	209411_s_at	2.18e-05	7.3e-07	5.32186	5.60201	0.612754	golgi associated, gamma adaptin ear containing, ARF binding protein 3
DGCR14	241748_x_at	2.18e-05	7.3e-07	-5.32183	5.60189	-0.392779	DiGeorge syndrome critical region gene 14
UBR5	208882_s_at	2.18e-05	7.32e-07	5.32137	5.60004	0.974547	ubiquitin protein ligase E3 component n-recognin 5
MIR4271///C3orf62	241817_at	2.18e-05	7.32e-07	5.32114	5.59911	1.0682	microRNA 4271///chromosome 3 open reading frame 62
SEC61A1	217716_s_at	2.2e-05	7.38e-07	5.31931	5.59176	0.761495	Sec61 translocon alpha 1 subunit
CD209	207278_s_at	2.21e-05	7.41e-07	-5.31836	5.58797	-0.383522	CD209 molecule
SMARCC1	201075_s_at	2.21e-05	7.43e-07	5.31778	5.58562	1.00603	SWI/SNF related, matrix associated, actin dependent regulator of chromatin subfamily c member 1
CERS5	239491_at	2.21e-05	7.44e-07	-5.31743	5.58423	-0.340737	ceramide synthase 5
	240582_x_at	2.24e-05	7.53e-07	-5.31447	5.57238	-0.38133
LRRC4C	232226_at	2.24e-05	7.54e-07	-5.31412	5.57096	-0.737605	leucine rich repeat containing 4C
TRIM27	212116_at	2.24e-05	7.56e-07	5.31355	5.56868	0.792737	tripartite motif containing 27
LRRC37A7P	1569760_at	2.24e-05	7.56e-07	-5.31353	5.56861	-0.534454	leucine rich repeat containing 37 member A7, pseudogene
TROVE2	210438_x_at	2.24e-05	7.56e-07	5.31352	5.56855	0.713524	TROVE domain family member 2
ACTN1	237401_at	2.25e-05	7.57e-07	-5.31319	5.56725	-0.457365	actinin alpha 1
SALL3	230785_at	2.25e-05	7.59e-07	-5.31277	5.56556	-0.261592	spalt like transcription factor 3
GRN	216041_x_at	2.25e-05	7.6e-07	5.31234	5.56383	0.839664	granulin
GRN	200678_x_at	2.26e-05	7.65e-07	5.31079	5.55761	0.813453	granulin
CD274	223834_at	2.27e-05	7.67e-07	-5.3102	5.55524	-0.427102	CD274 molecule
	1570490_at	2.27e-05	7.68e-07	-5.30983	5.55376	-0.322048
IQGAP3	241939_at	2.27e-05	7.68e-07	-5.30975	5.55344	-0.44985	IQ motif containing GTPase activating protein 3
OR10J1	221346_at	2.28e-05	7.71e-07	-5.30902	5.55053	-0.293515	olfactory receptor family 10 subfamily J member 1
	1557641_at	2.28e-05	7.72e-07	-5.30856	5.54869	-0.361509
ADAT1	219384_s_at	2.28e-05	7.73e-07	5.30811	5.54686	0.728608	adenosine deaminase, tRNA specific 1
CENPBD1P1	230528_s_at	2.28e-05	7.74e-07	5.30809	5.54679	0.875804	CENPB DNA-binding domains containing 1 pseudogene 1
KSR1	213770_at	2.29e-05	7.77e-07	-5.30715	5.54306	-0.395908	kinase suppressor of ras 1
FAM134A	221983_at	2.29e-05	7.77e-07	5.30706	5.54268	0.724017	family with sequence similarity 134 member A
CARD8	1554479_a_at	2.29e-05	7.79e-07	5.30645	5.54022	0.913208	caspase recruitment domain family member 8
HBA2///HBA1	209458_x_at	2.3e-05	7.8e-07	-5.30609	5.53877	-1.97031	hemoglobin subunit alpha 2///hemoglobin subunit alpha 1
CTRB2///CTRB1	205971_s_at	2.3e-05	7.82e-07	-5.30551	5.53645	-0.455753	chymotrypsinogen B2///chymotrypsinogen B1
LOC101927623	1562487_at	2.3e-05	7.83e-07	-5.30532	5.53572	-0.40756	uncharacterized LOC101927623
FAIM	220643_s_at	2.32e-05	7.91e-07	5.30272	5.52529	1.2802	Fas apoptotic inhibitory molecule
AIG1	230520_at	2.33e-05	7.94e-07	-5.30193	5.52213	-0.923222	androgen induced 1
CCNB2	202705_at	2.33e-05	7.95e-07	5.30161	5.52087	1.72405	cyclin B2
	217708_x_at	2.33e-05	7.95e-07	-5.30152	5.52048	-0.342431
STIL	205339_at	2.34e-05	7.97e-07	5.30101	5.51846	1.11455	SCL/TAL1 interrupting locus
HMMR	209709_s_at	2.34e-05	7.97e-07	5.30098	5.51832	1.58463	hyaluronan mediated motility receptor
LINC01118	237840_at	2.34e-05	7.98e-07	-5.30053	5.51654	-0.403877	long intergenic non-protein coding RNA 1118
ZKSCAN1	214670_at	2.35e-05	8.03e-07	5.29927	5.51147	1.02611	zinc finger with KRAB and SCAN domains 1
	237887_at	2.36e-05	8.06e-07	-5.29834	5.50777	-0.451828
	239236_at	2.36e-05	8.07e-07	5.298	5.50642	1.01021
TGM7	237288_at	2.36e-05	8.08e-07	-5.29755	5.50461	-0.290431	transglutaminase 7
GRN	211284_s_at	2.37e-05	8.11e-07	5.29691	5.50202	0.827108	granulin
TRIM52	1568594_s_at	2.37e-05	8.11e-07	5.29678	5.50153	0.864229	tripartite motif containing 52
RBBP5	205169_at	2.37e-05	8.12e-07	5.29636	5.49986	1.02784	RB binding protein 5, histone lysine methyltransferase complex subunit
SLC9A5	1559092_at	2.38e-05	8.15e-07	-5.29569	5.49714	-0.268767	solute carrier family 9 member A5
ZACN	1555550_at	2.41e-05	8.28e-07	-5.29192	5.48208	-0.345341	zinc activated ion channel
CTBS	218923_at	2.41e-05	8.29e-07	-5.29165	5.48101	-1.11201	chitobiase
KLK11	205470_s_at	2.42e-05	8.32e-07	-5.29068	5.47711	-0.404709	kallikrein related peptidase 11
	1563978_at	2.44e-05	8.37e-07	-5.28922	5.47126	-0.250071
PDPR	224902_at	2.44e-05	8.38e-07	5.28889	5.46995	1.01708	pyruvate dehydrogenase phosphatase regulatory subunit
SLC16A10	222939_s_at	8.78e-07	1.01e-08	-6.30439	9.70912	-2.39259	solute carrier family 16 member 10
LOC401261	1559964_at	2.45e-05	8.43e-07	5.28758	5.46474	1.47483	uncharacterized LOC401261
PSMD4	200882_s_at	2.45e-05	8.45e-07	5.28701	5.46243	1.07876	proteasome 26S subunit, non-ATPase 4
SOX10	209843_s_at	2.46e-05	8.49e-07	-5.2859	5.458	-0.411399	SRY-box 10
FAM213B	231835_at	2.47e-05	8.51e-07	5.28525	5.45541	1.28201	family with sequence similarity 213 member B
ZBTB41	226962_at	2.47e-05	8.53e-07	5.28485	5.45382	1.16816	zinc finger and BTB domain containing 41
SMCP	206406_at	2.48e-05	8.57e-07	-5.28357	5.44868	-0.334695	sperm mitochondria associated cysteine rich protein
PRRC1	221734_at	2.48e-05	8.58e-07	5.28334	5.44777	0.73709	proline rich coiled-coil 1
DAD1	200046_at	2.49e-05	8.6e-07	5.28266	5.44506	0.666773	defender against cell death 1
	1570382_at	2.49e-05	8.61e-07	-5.2826	5.44482	-0.431532
	1566517_at	2.49e-05	8.62e-07	-5.28229	5.44359	-0.282377
LOC101928916///NNMT	202238_s_at	0.00643	0.00145	-3.28429	-1.55698	-2.40641	uncharacterized LOC101928916///nicotinamide N-methyltransferase
OSBPL6	236261_at	2.49e-05	8.62e-07	-5.28217	5.44309	-1.16103	oxysterol binding protein like 6
LRIT1	211353_at	2.49e-05	8.64e-07	-5.28167	5.44112	-0.311578	leucine rich repeat, Ig-like and transmembrane domains 1
PPP3CC	32540_at	2.49e-05	8.65e-07	-5.28139	5.43999	-0.254238	protein phosphatase 3 catalytic subunit gamma
IARS	204744_s_at	2.49e-05	8.65e-07	5.28139	5.43998	0.915639	isoleucyl-tRNA synthetase
MAP3K1	225927_at	2.5e-05	8.67e-07	5.28092	5.43811	0.891955	mitogen-activated protein kinase kinase kinase 1
ZNF692	220661_s_at	2.5e-05	8.67e-07	5.28087	5.4379	0.726185	zinc finger protein 692
	233757_x_at	2.5e-05	8.68e-07	-5.28054	5.43659	-0.378986
BLZF1	32088_at	2.52e-05	8.75e-07	5.27866	5.42909	1.01152	basic leucine zipper nuclear factor 1
TRIM27	210541_s_at	2.52e-05	8.75e-07	5.27853	5.42858	0.933837	tripartite motif containing 27
FIGNL1	222843_at	2.52e-05	8.76e-07	5.27843	5.42816	1.33322	fidgetin like 1
KLHL15	226370_at	2.52e-05	8.77e-07	-5.27801	5.42649	-1.06191	kelch like family member 15
LNPEP	225176_at	2.53e-05	8.81e-07	5.27712	5.42292	0.994912	leucyl and cystinyl aminopeptidase
CANX	208853_s_at	2.53e-05	8.81e-07	5.27691	5.42209	1.11089	calnexin
ATP6V1C1	202874_s_at	2.54e-05	8.84e-07	5.27622	5.41932	1.46342	ATPase H+ transporting V1 subunit C1
MRE11A	205395_s_at	2.55e-05	8.88e-07	5.27512	5.41495	0.894804	MRE11 homolog A, double strand break repair nuclease
GORASP2	207812_s_at	2.55e-05	8.88e-07	5.27496	5.4143	0.760243	golgi reassembly stacking protein 2
CETN2	209194_at	2.55e-05	8.9e-07	5.27459	5.41283	0.941401	centrin 2
ADAM10	202604_x_at	2.57e-05	8.98e-07	5.27247	5.40435	0.996668	ADAM metallopeptidase domain 10
	244576_at	2.57e-05	8.98e-07	-5.27244	5.40425	-0.436127
CTC-338M12.4	219880_at	2.57e-05	8.99e-07	5.27215	5.40306	1.06899	uncharacterized LOC101928649
CWF19L2	1566514_at	2.58e-05	9.02e-07	-5.27144	5.40025	-0.410016	CWF19-like 2, cell cycle control (S. pombe)
CFAP73	226540_at	2.58e-05	9.02e-07	-5.27128	5.39961	-0.488771	cilia and flagella associated protein 73
TNFSF12-TNFSF13///TNFSF12///TNFSF13	229326_at	2.58e-05	9.03e-07	-5.27107	5.39878	-0.405089	TNFSF12-TNFSF13 readthrough///tumor necrosis factor superfamily member 12///tumor necrosis factor superfamily member 13
	235229_at	2.59e-05	9.07e-07	5.27006	5.39475	3.79329
PIGT	217770_at	2.59e-05	9.08e-07	5.26979	5.39366	0.828578	phosphatidylinositol glycan anchor biosynthesis class T
LOC100506388	238091_at	2.61e-05	9.15e-07	-5.26785	5.38591	-0.455786	uncharacterized LOC100506388
SNCA	236081_at	2.61e-05	9.16e-07	-5.26766	5.38518	-0.345603	synuclein alpha
LOC284080	1557608_a_at	2.61e-05	9.18e-07	-5.26706	5.38276	-0.314192	uncharacterized LOC284080
ZKSCAN1	1557953_at	2.62e-05	9.21e-07	5.26634	5.37988	1.00111	zinc finger with KRAB and SCAN domains 1
	244311_at	2.63e-05	9.23e-07	-5.2658	5.37773	-0.322075
GGNBP2	233936_s_at	2.63e-05	9.25e-07	5.26525	5.37555	0.696181	gametogenetin binding protein 2
ANKRD30BP3	1570473_at	2.64e-05	9.28e-07	-5.26451	5.37258	-0.336852	ankyrin repeat domain 30B pseudogene 3
CSPG4P1Y	211461_at	2.64e-05	9.3e-07	-5.26403	5.37066	-0.360758	chondroitin sulfate proteoglycan 4 pseudogene 1, Y-linked
ZNF462	232393_at	2.65e-05	9.33e-07	-5.26327	5.36764	-0.336815	zinc finger protein 462
KY	1569991_at	2.65e-05	9.34e-07	-5.26307	5.36687	-0.351965	kyphoscoliosis peptidase
FAM170B-AS1	1557660_s_at	2.65e-05	9.34e-07	-5.26306	5.36681	-0.310572	FAM170B antisense RNA 1
MYO5A	227761_at	2.65e-05	9.34e-07	5.26297	5.36646	1.64074	myosin VA
P4HA3	228703_at	2.65e-05	9.34e-07	-5.26288	5.36611	-0.46649	prolyl 4-hydroxylase subunit alpha 3
	230795_at	2.65e-05	9.36e-07	5.26247	5.36445	1.97119
PMS2P5	242201_at	2.66e-05	9.39e-07	5.26172	5.36149	1.09076	PMS1 homolog 2, mismatch repair system component pseudogene 5
KPNB1	208975_s_at	2.67e-05	9.44e-07	5.26046	5.35646	0.726731	karyopherin subunit beta 1
PARG	205060_at	2.67e-05	9.46e-07	5.25997	5.35449	0.639786	poly(ADP-ribose) glycohydrolase
SLC46A1	233531_at	2.68e-05	9.5e-07	-5.25891	5.35028	-0.358218	solute carrier family 46 member 1
LINC01580	1554891_at	2.69e-05	9.53e-07	-5.25826	5.34767	-0.262156	long intergenic non-protein coding RNA 1580
ILF2	200052_s_at	2.71e-05	9.59e-07	5.25677	5.34174	1.08167	interleukin enhancer binding factor 2
ATP1A1	220948_s_at	2.71e-05	9.62e-07	5.25584	5.33803	1.17815	ATPase Na+/K+ transporting subunit alpha 1
FOSB	202768_at	2.71e-05	9.63e-07	-5.25568	5.33739	-1.9709	FosB proto-oncogene, AP-1 transcription factor subunit
MLEC	200617_at	2.71e-05	9.64e-07	5.25544	5.33642	1.16014	malectin
FAM86B3P	234049_at	2.71e-05	9.64e-07	-5.25538	5.33621	-0.526834	family with sequence similarity 86, member A pseudogene
KCNJ13	210179_at	2.71e-05	9.64e-07	-5.25537	5.33615	-0.393957	potassium voltage-gated channel subfamily J member 13
ANKUB1	1561927_at	2.72e-05	9.65e-07	-5.25507	5.33494	-0.238412	ankyrin repeat and ubiquitin domain containing 1
MCM5	216237_s_at	2.73e-05	9.7e-07	5.25399	5.33068	1.42675	minichromosome maintenance complex component 5
TMEM257	206711_at	2.73e-05	9.7e-07	-5.25384	5.33005	-0.369247	transmembrane protein 257
ADAM10	202603_at	2.73e-05	9.71e-07	5.25372	5.32957	0.731695	ADAM metallopeptidase domain 10
TRIM32	203846_at	2.73e-05	9.71e-07	5.25369	5.32948	0.74418	tripartite motif containing 32
ABCC5	226363_at	2.73e-05	9.71e-07	5.25364	5.32925	0.853711	ATP binding cassette subfamily C member 5
MORN1	219852_s_at	2.73e-05	9.71e-07	-5.25357	5.32896	-0.410299	MORN repeat containing 1
CD200	209583_s_at	2.73e-05	9.72e-07	5.25333	5.32804	1.78884	CD200 molecule
CENPK	222848_at	2.73e-05	9.73e-07	5.25319	5.32746	1.95701	centromere protein K
FANCC	205189_s_at	2.73e-05	9.75e-07	-5.25261	5.32517	-0.798824	Fanconi anemia complementation group C
SLC9C2	1563495_at	2.74e-05	9.78e-07	-5.25201	5.32277	-0.383196	solute carrier family 9 member C2 (putative)
PIGC	216593_s_at	2.74e-05	9.8e-07	5.25148	5.32064	1.22451	phosphatidylinositol glycan anchor biosynthesis class C
	1561680_at	2.75e-05	9.82e-07	-5.25102	5.31882	-0.275081
TOPBP1	202633_at	2.75e-05	9.84e-07	5.2506	5.31716	0.81425	topoisomerase (DNA) II binding protein 1
TET3	235542_at	2.75e-05	9.84e-07	5.25043	5.31646	0.873786	tet methylcytosine dioxygenase 3
GSTZ1	209531_at	2.73e-08	1.38e-10	-7.23936	13.8531	-2.40684	glutathione S-transferase zeta 1
PGM2	225366_at	2.77e-05	9.91e-07	-5.24885	5.31016	-1.4271	phosphoglucomutase 2
SLC39A6	202089_s_at	2.78e-05	9.95e-07	5.24782	5.30606	1.12969	solute carrier family 39 member 6
ANP32E	208103_s_at	2.78e-05	9.98e-07	5.24697	5.30271	1.25578	acidic nuclear phosphoprotein 32 family member E
SLC25A43	1557411_s_at	2.79e-05	1e-06	5.2465	5.30084	1.37812	solute carrier family 25 member 43
ITGA2B	216956_s_at	2.79e-05	1e-06	-5.24647	5.30072	-0.424156	integrin subunit alpha 2b
CDC20	202870_s_at	2.79e-05	1e-06	5.24597	5.2987	1.86765	cell division cycle 20
ATP1B2	204311_at	2.79e-05	1e-06	-5.24581	5.29809	-0.534726	ATPase Na+/K+ transporting subunit beta 2
GLMP	225401_at	2.79e-05	1e-06	5.24578	5.29797	1.24951	glycosylated lysosomal membrane protein
LINC00354	1568636_a_at	2.79e-05	1.01e-06	-5.24531	5.29611	-0.223957	long intergenic non-protein coding RNA 354
LOC100127938	1570040_at	2.81e-05	1.01e-06	-5.24403	5.29099	-0.444252	KIAA1191 pseudogene
C16orf72	220743_at	2.81e-05	1.01e-06	-5.244	5.29085	-0.511573	chromosome 16 open reading frame 72
LINC00330	1564263_at	2.81e-05	1.01e-06	-5.24366	5.28953	-0.378435	long intergenic non-protein coding RNA 330
APOBEC1	207158_at	2.81e-05	1.01e-06	-5.24338	5.2884	-0.327296	apolipoprotein B mRNA editing enzyme catalytic subunit 1
CBX1	201518_at	2.81e-05	1.02e-06	5.24301	5.28692	0.951805	chromobox 1
MSTO1	224233_s_at	2.81e-05	1.02e-06	5.24286	5.28635	1.12565	misato 1, mitochondrial distribution and morphology regulator
ANKHD1-EIF4EBP3///ANKHD1	208772_at	2.82e-05	1.02e-06	5.24241	5.28453	0.589503	ANKHD1-EIF4EBP3 readthrough///ankyrin repeat and KH domain containing 1
SCARA5	235849_at	2.83e-05	1.02e-06	-5.24149	5.28089	-0.940204	scavenger receptor class A member 5
DIRAS1	232854_at	2.83e-05	1.02e-06	-5.24141	5.28058	-0.351037	DIRAS family GTPase 1
DCP2	212919_at	2.83e-05	1.02e-06	5.2411	5.27933	0.850759	decapping mRNA 2
ATOH8	1558705_at	2.83e-05	1.02e-06	-5.241	5.27894	-0.350377	atonal bHLH transcription factor 8
SLC19A3	220736_at	2.83e-05	1.02e-06	-5.24099	5.27887	-1.56401	solute carrier family 19 member 3
FAM83H	226129_at	2.83e-05	1.02e-06	5.24095	5.27872	1.44542	family with sequence similarity 83 member H
	1563950_at	2.83e-05	1.03e-06	-5.24021	5.27577	-0.330385
HGS	210428_s_at	2.83e-05	1.03e-06	5.24019	5.2757	0.797872	hepatocyte growth factor-regulated tyrosine kinase substrate
LOC100287877	1563008_at	2.86e-05	1.04e-06	-5.23746	5.26486	-0.34925	uncharacterized LOC100287877
ATP10B	220920_at	2.87e-05	1.04e-06	-5.23724	5.26396	-0.426398	ATPase phospholipid transporting 10B (putative)
LINGO1-AS1	1562748_at	2.87e-05	1.04e-06	-5.23649	5.26097	-0.393298	LINGO1 antisense RNA 1
LOC100996342	1569426_at	2.88e-05	1.05e-06	-5.23587	5.2585	-0.350552	uncharacterized LOC100996342
FAM118B	239318_at	2.88e-05	1.05e-06	-5.2358	5.25824	-0.278939	family with sequence similarity 118 member B
DPP8	220939_s_at	2.88e-05	1.05e-06	5.23557	5.25731	0.631212	dipeptidyl peptidase 8
DNAJC10	229588_at	2.88e-05	1.05e-06	5.23533	5.25638	1.31064	DnaJ heat shock protein family (Hsp40) member C10
	1555157_at	2.89e-05	1.05e-06	-5.23425	5.2521	-0.383778
[truncated: 52,685 more rows]

## Sheet: GSE60502
Gene.symbol	ID	adj.P.Val	P.Value	t	B	logFC	Gene.title
[truncated: 22,238 more rows]

[truncated: 1 more sheets: GSE84402]
